# Supplementary material for: Oligomerization-dependent and synergistic regulation of Cdc42 GTPase cycling by a GEF and a GAP
Source: EMBO Rep. 2026 Feb 9;27(6):1463–77. doi: 10.1038/s44319-026-00695-7 (PMC13022455; doi:10.1038/s44319-026-00695-7)
Supplement: Supplementary file 3 — Source data Fig. 3 [file 44319_2026_695_MOESM3_ESM.zip]

Archive with 28 entries (23 files):
- Figure 3/
- __MACOSX/._Figure 3
- Figure 3/3E/
- __MACOSX/Figure 3/._3E
- Figure 3/3B/
- __MACOSX/Figure 3/._3B
- Figure 3/3C/
- __MACOSX/Figure 3/._3C
- Figure 3/.DS_Store
- __MACOSX/Figure 3/._.DS_Store
- Figure 3/3A/
- __MACOSX/Figure 3/._3A
- Figure 3/3E/rates.xlsx
- __MACOSX/Figure 3/3E/._rates.xlsx
- Figure 3/3E/README.txt
- __MACOSX/Figure 3/3E/._README.txt
- Figure 3/3B/rate_plot.xlsx
- __MACOSX/Figure 3/3B/._rate_plot.xlsx
- Figure 3/3B/README.txt
- __MACOSX/Figure 3/3B/._README.txt
- Figure 3/3C/rate_plot.xlsx
- __MACOSX/Figure 3/3C/._rate_plot.xlsx
- Figure 3/3C/README.txt
- __MACOSX/Figure 3/3C/._README.txt
- Figure 3/3A/rate_plot.xlsx
- __MACOSX/Figure 3/3A/._rate_plot.xlsx
- Figure 3/3A/README.txt
- __MACOSX/Figure 3/3A/._README.txt
