# Supplementary material for: Oligomerization-dependent and synergistic regulation of Cdc42 GTPase cycling by a GEF and a GAP
Source: EMBO Rep. 2026 Feb 9;27(6):1463–77. doi: 10.1038/s44319-026-00695-7 (PMC13022455; doi:10.1038/s44319-026-00695-7)
Supplement: Supplementary file 3 — Source data Fig. 3 [file 44319_2026_695_MOESM3_ESM.zip › Figure 3/3E/rates.xlsx]

## Sheet: Sheet1
Protein	Parameter	Value	Std. err.	Parameter	Value	Std. err.
Cdc42	k1	0.118775	0.0114387	k2	0.013256	0.00226082
Cdc42	k1	0.112273	0.00729983	k2	0.0120458	0.00146536
Cdc42	k1	0.105397	0.0209833	k2	0.0285105	0.00640166
Cdc42	k1	0.106428	0.00589629	k2	0.0129238	0.000866907
Cdc42	k1	0.111075	0.00472618	k2	0.0141465	0.00104279
Average (Cdc42)	k1	0.110437	0.00166441	k2	0.0133192	0.000784334
Cdc42 + Cdc24	k3_Cdc42_Cdc24	7.08268	0.151747
Cdc42 + Cdc24	k3_Cdc42_Cdc24	3.20488	0.205442
Cdc42 + Cdc24	k3_Cdc42_Cdc24	15.032	0.445841
Cdc42 + Cdc24	k3_Cdc42_Cdc24	21.7213	1.79623
Cdc42 + Cdc24	k3_Cdc42_Cdc24	18.4214	3.44615e-13
Cdc42 + Cdc24	k3_Cdc42_Cdc24	18.4337	0.944294
Cdc42 + Cdc24	k3_Cdc42_Cdc24	14.9509	0.492018
Cdc42 + Cdc24	k3_Cdc42_Cdc24	17.2111	1.76767
Cdc42 + Cdc24	k3_Cdc42_Cdc24	17.5623	0.387378
Cdc42 + Cdc24	k3_Cdc42_Cdc24	15.8949	0.131076
Cdc42 + Cdc24	k3_Cdc42_Cdc24	18.9432	0.465992
Cdc42 + Cdc24	k3_Cdc42_Cdc24	35.4848	5.58827
Cdc42 + Cdc24	k3_Cdc42_Cdc24	26.3161	5.78652
Cdc42 + Cdc24	k3_Cdc42_Cdc24	39.1621	7.26084
Cdc42 + Cdc24	k3_Cdc42_Cdc24	32.5699	4.64983
Cdc42 + Cdc24	k3_Cdc42_Cdc24	33.1614	8.74148
Cdc42 + Cdc24	k3_Cdc42_Cdc24	26.263	5.8691
Cdc42 + Cdc24	k3_Cdc42_Cdc24	18.6024	1.46084
Cdc42 + Cdc24	k3_Cdc42_Cdc24	10.3561	0.999262
Cdc42 + Cdc24	k3_Cdc42_Cdc24	15.5264	2.54207
Cdc42 + Cdc24	k3_Cdc42_Cdc24	30.0058	2.77352
Cdc42 + Cdc24	k3_Cdc42_Cdc24	10.3236	0.947535
Cdc42 + Cdc24	k3_Cdc42_Cdc24	8.10109	1.01812
Cdc42 + Cdc24	k3_Cdc42_Cdc24	9.57802	0.760859
Cdc42 + Cdc24	k3_Cdc42_Cdc24	9.77413	0.827346
Cdc42 + Cdc24	k3_Cdc42_Cdc24	9.78726	0.380564
Cdc42 + Cdc24	k3_Cdc42_Cdc24	10.3152	1.11864
Cdc42 + Cdc24	k3_Cdc42_Cdc24	6.69106	0.532873
Cdc42 + Cdc24	k3_Cdc42_Cdc24	11.069	0.971847
Cdc42 + Cdc24	k3_Cdc42_Cdc24	7.29734	1.65428
Cdc42 + Cdc24	k3_Cdc42_Cdc24	25.3468	4.11118
Cdc42 + Cdc24	k3_Cdc42_Cdc24	20.2349	4.33169
Cdc42 + Cdc24	k3_Cdc42_Cdc24	12.32	0.0634766
Cdc42 + Cdc24	k3_Cdc42_Cdc24	13.3221	0.758328
Average (Cdc42 + Cdc24)	k3_Cdc42_Cdc24	11.8866	0.594068
Cdc42 + Cdc24dh3	k3_Cdc42_Cdc24dh3	1.06521	0.0416946
Cdc42 + Cdc24dh3	k3_Cdc42_Cdc24dh3	0.775955	0.0402943
Cdc42 + Cdc24dh3	k3_Cdc42_Cdc24dh3	0.57417	0.026741
Cdc42 + Cdc24dh3	k3_Cdc42_Cdc24dh3	0.628457	0.0314509
Average (Cdc42 + Cdc24dh3)	k3_Cdc42_Cdc24dh3	0.70238	0.0997947
