# Supplementary material for: Oligomerization-dependent and synergistic regulation of Cdc42 GTPase cycling by a GEF and a GAP
Source: EMBO Rep. 2026 Feb 9;27(6):1463–77. doi: 10.1038/s44319-026-00695-7 (PMC13022455; doi:10.1038/s44319-026-00695-7)
Supplement: Supplementary file 3 — Source data Fig. 3 [file 44319_2026_695_MOESM3_ESM.zip › Figure 3/3E/README.txt]

*** Oligomerization-dependent and synergistic regulation of Cdc42 GTPase cycling by a GEF and a GAP ***
Authors: S. Tschirpke, W. K-G. Daalman, F. van Opstal, R., and L. Laan
Delft University of Technology, Faculty of Applied Sciences, Department of Bionanoscience
Delft University of Technology, Kavli Institute of Nanoscience
Corresponding author: L. Laan
Contact Information:
l.laan@tudelft.nl
Delft University of Technology, Faculty of Applied Sciences, Department of Bionanoscience
Van der Maasweg 9, 2629 HZ Delft, The Netherlands

***General Introduction***
This dataset contains data collected for the publication 'Oligomerization-dependent and synergistic regulation of Cdc42 GTPase cycling by a GEF and a GAP'.
The data in this data set was collected in the Laan lab of the Delft University of Technology - Faculty of Applied Sciences, Department of Bionanoscience, between 2023 and 2024.
This research project was made possible by funding from the European Research Council under the European Union’s Horizon 2020 research and innovation programme (grant agreement 758132), funding from the Netherlands Organization for Scientific Research (Nederlandse Organisatie voor Wetenschappelijk Onderzoek) through a Vidi grant (016.Vidi.171.060), and funding from the Kavli Synergy Post-doctoral Fellowship program of the Kavli Institute of
Nanoscience Delft.

***Purpose***
GTPase assay data: The purpose of these experiments was to quantify the GTPase activity of the S.cerevisae GTPase Cdc42, alone and in combination with its GEF Cdc24 and GAP Rga2, and variants thereof (Cdc24-DH3, GAP domain). We used the GTPase assay 'GTPase-Glo assay' by Promega. The data consists of assay data where different concentrations of the mentioned proteins, in different combinations, are used. 

***Equipment***
All GTPase assays measured on a Synergy HTX plate reader (BioTek) in luminescence mode. 

***Description of the data***
The data shown here are the obtained rates. 
The first column shows the proteins in the mixture ('Protein'), followed by the name of the fitted parameter ('Parameter'), the value ('Value') and the std. error (Std. err.). If multiple parameters were fitted, the headers are repeated. 
Every row contains the individual data points for every protein mixture, followed by a row containing the average value (shown in bold and indicated by the word 'Average').
