# Supplementary material for: Oligomerization-dependent and synergistic regulation of Cdc42 GTPase cycling by a GEF and a GAP
Source: EMBO Rep. 2026 Feb 9;27(6):1463–77. doi: 10.1038/s44319-026-00695-7 (PMC13022455; doi:10.1038/s44319-026-00695-7)
Supplement: Supplementary file 3 — Source data Fig. 3 [file 44319_2026_695_MOESM3_ESM.zip › Figure 3/3B/rate_plot.xlsx]

## Sheet: Sheet1
Run	Time [h]	GTP_remaining [%]	Error	Buffer_error [%]	Cdc42_conc	Cdc24_conc.	K
E46o	1.38333	0.758968	0.00831372	0.00688011	1.625	0	0.19937
E46o	1.38333	0.0963803	0.00423458	0.00688011	1.625	0.3	1.69117
E46o	1.38333	0.169122	0.00974039	0.00688011	1.625	0.25	1.28468
E46o	1.38333	0.310374	0.00392076	0.00688011	1.625	0.2	0.845766
E46o	1.38333	0.352218	0.0119822	0.00688011	1.625	0.175	0.754342
E46o	1.38333	0.430654	0.00932927	0.00688011	1.625	0.15	0.609
E46o	1.38333	0.493211	0.0331408	0.00688011	1.625	0.125	0.510953
E46o	1.38333	0.616139	0.00345315	0.00688011	1.625	0.1	0.350084
E46o	1.38333	0.664694	0.0277291	0.00688011	1.625	0.075	0.295249
E46o	1.38333	0.679386	0.00388544	0.00688011	1.625	0.05	0.279445
E46o	1.38333	0.745701	0.0108607	0.00688011	1.625	0.025	0.212118
