# Supplementary material for: Oligomerization-dependent and synergistic regulation of Cdc42 GTPase cycling by a GEF and a GAP
Source: EMBO Rep. 2026 Feb 9;27(6):1463–77. doi: 10.1038/s44319-026-00695-7 (PMC13022455; doi:10.1038/s44319-026-00695-7)
Supplement: Supplementary file 3 — Source data Fig. 3 [file 44319_2026_695_MOESM3_ESM.zip › Figure 3/3B/README.txt]

*** Oligomerization-dependent and synergistic regulation of Cdc42 GTPase cycling by a GEF and a GAP ***
Authors: S. Tschirpke, W. K-G. Daalman, F. van Opstal, R., and L. Laan
Delft University of Technology, Faculty of Applied Sciences, Department of Bionanoscience
Delft University of Technology, Kavli Institute of Nanoscience
Corresponding author: L. Laan
Contact Information:
l.laan@tudelft.nl
Delft University of Technology, Faculty of Applied Sciences, Department of Bionanoscience
Van der Maasweg 9, 2629 HZ Delft, The Netherlands

***Introduction***
This dataset contains data collected for the publication 'Oligomerization-dependent and synergistic regulation of Cdc42 GTPase cycling by a GEF and a GAP'.
The data in this data set was collected in the Laan lab of the Delft University of Technology - Faculty of Applied Sciences, Department of Bionanoscience, between 2023 and 2024.
This research project was made possible by funding from the European Research Council under the European Union’s Horizon 2020 research and innovation programme (grant agreement 758132), funding from the Netherlands Organization for Scientific Research (Nederlandse Organisatie voor Wetenschappelijk Onderzoek) through a Vidi grant (016.Vidi.171.060), and funding from the Kavli Synergy Post-doctoral Fellowship program of the Kavli Institute of
Nanoscience Delft.

***Purpose***
GTPase assay data: The purpose of these experiments was to quantify the GTPase activity of the S.cerevisae GTPase Cdc42, alone and in combination with its GEF Cdc24 and GAP Rga2, and variants thereof (Cdc24-DH3, GAP domain). We used the GTPase assay 'GTPase-Glo assay' by Promega. The data consists of assay data where different concentrations of the mentioned proteins, in different combinations, are used. 

***Equipment***
All GTPase assays measured on a Synergy HTX plate reader (BioTek) in luminescence mode. 

***Description of the data***

The data is organised by the following headers:
Run: assay/experiment number
Time [h]: incubation time in hours
GTP_remaining: Amount of remaining GTP (normalized to the buffer, see below)
Error: error for the GTP_remaining values
Buffer_error: error of the buffer wells that were used for normalisation
'protein-name'_conc: Concentration of the protein used, in uM

The data shows the amount of remaining GTP for various Cdc42 constructs. The amount of remaining GTP correlates with the measured luminescence. Wells without protein (’buffer’) were used for the normalization and represent 0% GTP hydrolysis. Reactions were carried out with at least 3 replicates (wells) per assay, and the average and standard deviation of each set was used to calculate 'GTP_remaining' and its error ('Error'), and 'Buffer_error' of each set. A detailed description of how this data is obtained is given in REF1. 

These data was used as input files for the analysis procedure described in REF1, which the matlab code available at REF2. This analysis/code produces as an output rates. The data shown here are only exemplary plots. The entire data set used is given in REF3. 


***References***

REF1: Tschirpke, S., Daalman, W. K., & Laan, L. (2024). Quantification of GTPase Cycling Rates of GTPases and GTPase:Effector Mixtures Using GTPase Glo Assays. Current Protocols, 4(4), 1–29, doi: 10.1002/cpz1.1000.

REF 2: Tschirpke, S., Daalman, W. K. G., & Laan, L. (2023). Data accompanying the publication: Quantification of GTPase cycling rates of GTPases and GTPase : effector mixtures using GTPase Glo assays. 4TU.ResearchData (CC BY-SA 4.0), doi: 10.4121/ac196f25-1c20-4c0c-a0b9-f01cd3fadc45 [DATASET].

REF3: Tschirpke, S., Daalman, W. K. G., and Laan, L. (2025). Data underlying the publication: Oligomerization-dependent and synergistic regulation of Cdc42 GTPase cycling by a GEF and a GAP. 4TU.ResearchData (CC BY-SA 4.0), doi: 10.4121/56535d83-8a7a-4367-9ae5-f0d56b51161f [DATASET].
