# Supplementary material for: Oligomerization-dependent and synergistic regulation of Cdc42 GTPase cycling by a GEF and a GAP
Source: EMBO Rep. 2026 Feb 9;27(6):1463–77. doi: 10.1038/s44319-026-00695-7 (PMC13022455; doi:10.1038/s44319-026-00695-7)
Supplement: Supplementary file 3 — Source data Fig. 3 [file 44319_2026_695_MOESM3_ESM.zip › Figure 3/3C/rate_plot.xlsx]

## Sheet: Sheet1
Run	Time [h]	GTP_remaining [%]	Error	Buffer_error [%]	Cdc42_conc	Cdc24dh3_conc	K
E44ah	1.51667	0.731604	0.00663124	0.0112895	1.3	0	0.206054
E44ah	1.51667	0.218453	0.00347812	0.0112895	1.3	0.7	1.00298
E44ah	1.51667	0.314845	0.00322648	0.0112895	1.3	0.56	0.761983
E44ah	1.51667	0.442374	0.00459359	0.0112895	1.3	0.42	0.537759
E44ah	1.51667	0.622148	0.0115097	0.0112895	1.3	0.28	0.312908
E44ah	1.51667	0.698471	0.00743797	0.0112895	1.3	0.14	0.236612
Run	Time [h]	GTP_remaining [%]	Error	Buffer_error [%]	Cdc42_conc	Cdc24_conc.	K
E44g	1.517	0.776529	0.0116205	0.00964327	1.3	0	0.166724
E44g	1.517	0.0822806	0.00113621	0.00964327	1.3	0.25	1.64642
E44g	1.517	0.164747	0.00299134	0.00964327	1.3	0.2	1.18876
E44g	1.517	0.310376	0.0146923	0.00964327	1.3	0.15	0.77124
E44g	1.517	0.529014	0.0149935	0.00964327	1.3	0.1	0.419737
E44g	1.517	0.6554	0.00894493	0.00964327	1.3	0.05	0.278516
