# Supplementary material for: Oligomerization-dependent and synergistic regulation of Cdc42 GTPase cycling by a GEF and a GAP
Source: EMBO Rep. 2026 Feb 9;27(6):1463–77. doi: 10.1038/s44319-026-00695-7 (PMC13022455; doi:10.1038/s44319-026-00695-7)
Supplement: Supplementary file 3 — Source data Fig. 3 [file 44319_2026_695_MOESM3_ESM.zip › Figure 3/3A/rate_plot.xlsx]

## Sheet: Sheet1
Run	Time [h]	GTP_remaining [%]	Error	Buffer_error [%]	Cdc42_conc	K
E44b	1.5	0.0935727	0.00288019	0.0117191	7.8	1.57934
E44b	1.5	0.156324	0.00325919	0.0117191	6.5	1.23722
E44b	1.5	0.256925	0.00407384	0.0117191	5.2	0.90598
E44b	1.5	0.379777	0.00436167	0.0117191	3.9	0.645448
E44b	1.5	0.586237	0.00654079	0.0117191	2.6	0.35602
E44b	1.5	0.656908	0.00613305	0.0117191	1.95	0.280141
E44b	1.5	0.712348	0.00723207	0.0117191	1.625	0.226126
E44b	1.5	0.821219	0.00884965	0.0117191	1.3	0.13131
E44b	1.5	0.874656	0.00908001	0.0117191	0.975	0.0892829
