# Supplementary material for: Oligomerization-dependent and synergistic regulation of Cdc42 GTPase cycling by a GEF and a GAP
Source: EMBO Rep. 2026 Feb 9;27(6):1463–77. doi: 10.1038/s44319-026-00695-7 (PMC13022455; doi:10.1038/s44319-026-00695-7)
Supplement: Supplementary file 4 — Source data Fig. 4 [file 44319_2026_695_MOESM4_ESM.zip]

Archive with 34 entries (29 files):
- Figure 4/
- __MACOSX/._Figure 4
- Figure 4/.DS_Store
- __MACOSX/Figure 4/._.DS_Store
- Figure 4/4E/
- __MACOSX/Figure 4/._4E
- Figure 4/4B/
- __MACOSX/Figure 4/._4B
- Figure 4/4C/
- __MACOSX/Figure 4/._4C
- Figure 4/4A/
- __MACOSX/Figure 4/._4A
- Figure 4/4E/rates.xlsx
- __MACOSX/Figure 4/4E/._rates.xlsx
- Figure 4/4E/README.txt
- __MACOSX/Figure 4/4E/._README.txt
- Figure 4/4B/rate_plot.xlsx
- __MACOSX/Figure 4/4B/._rate_plot.xlsx
- Figure 4/4B/README.txt
- __MACOSX/Figure 4/4B/._README.txt
- Figure 4/4C/rate_plot.xlsx
- __MACOSX/Figure 4/4C/._rate_plot.xlsx
- Figure 4/4C/README.txt
- __MACOSX/Figure 4/4C/._README.txt
- Figure 4/4A/SEC-MALS Rga2_I.txt
- __MACOSX/Figure 4/4A/._SEC-MALS Rga2_I.txt
- Figure 4/4A/GAP domain Silver stain.jpg
- __MACOSX/Figure 4/4A/._GAP domain Silver stain.jpg
- Figure 4/4A/Rga2_I anti-His blot.jpg
- __MACOSX/Figure 4/4A/._Rga2_I anti-His blot.jpg
- Figure 4/4A/SEC-MALS GAP domain.txt
- __MACOSX/Figure 4/4A/._SEC-MALS GAP domain.txt
- Figure 4/4A/README.txt
- __MACOSX/Figure 4/4A/._README.txt
