# Supplementary material for: Oligomerization-dependent and synergistic regulation of Cdc42 GTPase cycling by a GEF and a GAP
Source: EMBO Rep. 2026 Feb 9;27(6):1463–77. doi: 10.1038/s44319-026-00695-7 (PMC13022455; doi:10.1038/s44319-026-00695-7)
Supplement: Supplementary file 4 — Source data Fig. 4 [file 44319_2026_695_MOESM4_ESM.zip › Figure 4/4E/rates.xlsx]

## Sheet: Sheet1
Protein	Parameter	Value	Std. err.
Cdc42 + Rga2_I	k3_Cdc42_Rga2_I	0.141193	0.035691
Cdc42 + Rga2_I	k3_Cdc42_Rga2_I	0.104946	0.0285118
Cdc42 + Rga2_I	k3_Cdc42_Rga2_I	0.094199	0.012679
Cdc42 + Rga2_I	k3_Cdc42_Rga2_I	0.12336	0.0261687
Cdc42 + Rga2_I	k3_Cdc42_Rga2_I	0.108951	0.0144707
Cdc42 + Rga2_I	k3_Cdc42_Rga2_I	0.101154	0.0468377
Cdc42 + Rga2_I	k3_Cdc42_Rga2_I	0.255795	0.129268
Cdc42 + Rga2_I	k3_Cdc42_Rga2_I	0.171154	0.0582367
Cdc42 + Rga2_I	k3_Cdc42_Rga2_I	0.157149	0.0697647
Cdc42 + Rga2_I	k3_Cdc42_Rga2_I	0.10938	0.0550586
Cdc42 + Rga2_I	k3_Cdc42_Rga2_I	0.19078	0.0580678
Cdc42 + Rga2_I	k3_Cdc42_Rga2_I	0.129005	0.0664162
Cdc42 + Rga2_I	k3_Cdc42_Rga2_I	0.199467	0.0455711
Cdc42 + Rga2_I	k3_Cdc42_Rga2_I	0.199743	0.0629062
Cdc42 + Rga2_I	k3_Cdc42_Rga2_I	0.119291	0.0405774
Cdc42 + Rga2_I	k3_Cdc42_Rga2_I	0.173742	0.0277806
Cdc42 + Rga2_I	k3_Cdc42_Rga2_I	0.172875	0.0446952
Average (Cdc42 + Rga2_I)	k3_Cdc42_Rga2_I	0.119262	0.00781066
Cdc42 + Rga2_II	k3_Cdc42_Rga2_II	0.199865	0.0629975
Cdc42 + Rga2_II	k3_Cdc42_Rga2_II	0.188964	0.036518
Cdc42 + Rga2_II	k3_Cdc42_Rga2_II	0.187747	0.0370476
Cdc42 + Rga2_II	k3_Cdc42_Rga2_II	0.187302	0.0571363
Cdc42 + Rga2_II	k3_Cdc42_Rga2_II	0.27629	0.0622656
Cdc42 + Rga2_II	k3_Cdc42_Rga2_II	0.324242	0.0487157
Cdc42 + Rga2_II	k3_Cdc42_Rga2_II	0.461358	0.0558099
Cdc42 + Rga2_II	k3_Cdc42_Rga2_II	0.306576	0.0576562
Cdc42 + Rga2_II	k3_Cdc42_Rga2_II	0.770442	0.127689
Cdc42 + Rga2_II	k3_Cdc42_Rga2_II	0.8271	0.257489
Cdc42 + Rga2_II	k3_Cdc42_Rga2_II	0.684593	0.0881487
Cdc42 + Rga2_II	k3_Cdc42_Rga2_II	0.557348	0.288532
Average (Cdc42 + Rga2_II)	k3_Cdc42_Rga2_II	0.278192	0.0421612
Cdc42 + GAP domain	k3_Cdc42_GAP	0.127574	0.0360779
Cdc42 + GAP domain	k3_Cdc42_GAP	0.188456	0.0251937
Cdc42 + GAP domain	k3_Cdc42_GAP	0.366818	0.0311221
Cdc42 + GAP domain	k3_Cdc42_GAP	0.52223	0.0853653
Cdc42 + GAP domain	k3_Cdc42_GAP	0.171149	0.0435155
Cdc42 + GAP domain	k3_Cdc42_GAP	0.157311	0.042932
Cdc42 + GAP domain	k3_Cdc42_GAP	0.364102	0.0634776
Cdc42 + GAP domain	k3_Cdc42_GAP	0.255747	0.045986
Cdc42 + GAP domain	k3_Cdc42_GAP	0.225382	0.0118183
Cdc42 + GAP domain	k3_Cdc42_GAP	0.170759	0.0064001
Cdc42 + GAP domain	k3_Cdc42_GAP	0.272661	0.0128866
Cdc42 + GAP domain	k3_Cdc42_GAP	0.259758	0.0172482
Cdc42 + GAP domain	k3_Cdc42_GAP	0.122184	0.00720338
Cdc42 + GAP domain	k3_Cdc42_GAP	0.152385	0.0180628
Cdc42 + GAP domain	k3_Cdc42_GAP	0.192079	0.0243776
Cdc42 + GAP domain	k3_Cdc42_GAP	0.312293	0.0523616
Cdc42 + GAP domain	k3_Cdc42_GAP	0.280079	0.0628934
Cdc42 + GAP domain	k3_Cdc42_GAP	0.270246	0.0735869
Cdc42 + GAP domain	k3_Cdc42_GAP	0.157412	0.0196045
Cdc42 + GAP domain	k3_Cdc42_GAP	0.164738	0.0351809
Average (Cdc42 + GAP domain)	k3_Cdc42_GAP	0.180582	0.0128746
