# Supplementary material for: Oligomerization-dependent and synergistic regulation of Cdc42 GTPase cycling by a GEF and a GAP
Source: EMBO Rep. 2026 Feb 9;27(6):1463–77. doi: 10.1038/s44319-026-00695-7 (PMC13022455; doi:10.1038/s44319-026-00695-7)
Supplement: Supplementary file 4 — Source data Fig. 4 [file 44319_2026_695_MOESM4_ESM.zip › Figure 4/4C/rate_plot.xlsx]

## Sheet: Sheet1
Run	Time [h]	GTP_remaining [%]	Error	Buffer_error [%]	Cdc42_conc	GAP_conc	K
E46d	1.5	0.77367	0.0157785	0.0261822	1.3	0	0.171073
E46d	1.5	0.159241	0.00596254	0.0261822	1.3	5	1.22489
E46d	1.5	0.259483	0.0110036	0.0261822	1.3	4	0.899376
E46d	1.5	0.386338	0.00886846	0.0261822	1.3	2.5	0.634028
E46d	1.5	0.462046	0.0163089	0.0261822	1.3	2	0.514727
E46d	1.5	0.512879	0.0147055	0.0261822	1.3	1.5	0.445144
E46d	1.5	0.592294	0.0171765	0.0261822	1.3	1	0.349168
E46d	1.5	0.690971	0.0144591	0.0261822	1.3	0.5	0.246439
Run	Time [h]	GTP_remaining [%]	Error	Buffer_error [%]	Cdc42_conc	Rga2_I_conc	K
E44m	1.63333	0.702902	0.00524664	0.0076275	1.3	0	0.21584
E44m	1.63333	0.460623	0.00334313	0.0076275	1.3	5.75	0.474598
E44m	1.63333	0.465142	0.00443601	0.0076275	1.3	4.6	0.46862
E44m	1.63333	0.48405	0.0184543	0.0076275	1.3	3.45	0.444225
E44m	1.63333	0.498732	0.00422019	0.0076275	1.3	2.3	0.425931
E44m	1.63333	0.542683	0.0086721	0.0076275	1.3	1.15	0.374222
E44m	1.63333	0.557634	0.00350919	0.0076275	1.3	0.92	0.357583
E44m	1.63333	0.629526	0.00732553	0.0076275	1.3	0.69	0.28334
E44m	1.63333	0.65751	0.00788401	0.0076275	1.3	0.46	0.256711
