# Supplementary material for: Oligomerization-dependent and synergistic regulation of Cdc42 GTPase cycling by a GEF and a GAP
Source: EMBO Rep. 2026 Feb 9;27(6):1463–77. doi: 10.1038/s44319-026-00695-7 (PMC13022455; doi:10.1038/s44319-026-00695-7)
Supplement: Supplementary file 4 — Source data Fig. 4 [file 44319_2026_695_MOESM4_ESM.zip › Figure 4/4A/SEC-MALS Rga2_I.txt]

volume (mL)	rga2[Sequence2] (dRI)	volume (mL)	rga2[Sequence2] (Rayleigh ratio)	volume (mL)	rga2[Sequence2] (Molar mass)
-0,314843322181707	0,144150283157358	-0,057550541893588	0,00658064959978077	7,49752576433612	15289294,1552907
-0,310457322402531	0,120638060166708	-0,0534556495866885	0,00700079378263488	7,50162065664302	15011595,3328763
-0,306071322623354	0,114417785139825	-0,0493607572797889	0,00739112888581119	7,50571554894992	14735998,5330753
-0,301685322844178	0,121366226519224	-0,0452658649728893	0,00775219327798005	7,50981044125682	14471688,4089126
-0,297299323065002	0,126812574304139	-0,0411709726659897	0,00808474141307162	7,51390533356372	14211811,8006121
-0,292913323285826	0,129537556494408	-0,0370760803590902	0,00839154722810106	7,51800022587062	13959555,4392603
-0,288527323506649	0,129662942745739	-0,0329811880521906	0,00867628530614542	7,52209511817752	13710502,8873407
-0,284141323727473	0,129665023722864	-0,028886295745291	0,00894114186850925	7,52619001048442	13462256,6986417
-0,279755323948297	0,12929254047871	-0,0247914034383915	0,00918782063120129	7,53028490279132	13220468,4581811
-0,27536932416912	0,128920057234557	-0,0206965111314919	0,00941888264403868	7,53437979509822	13004697,0783937
-0,270983324389944	0,127993333945715	-0,0166016188245923	0,00963647143892907	7,53847468740512	12810802,0803722
-0,266597324610768	0,127009521956132	-0,0125067265176927	0,00984083507510804	7,54256957971202	12617477,2294413
-0,262211324831591	0,126170537078741	-0,00841183421079317	0,0100313180732906	7,54666447201892	12411031,4855665
-0,257825325052415	0,12510691650874	-0,0043169419038936	0,0102074355943565	7,55075936432582	12195216,9515539
-0,253439325273239	0,124007852465009	-0,000222049596994019	0,010368992247782	7,55485425663272	11983587,7352411
-0,249053325494062	0,123102428250077	0,00387284270990555	0,0105173809236304	7,55894914893962	11781306,8343775
-0,244667325714886	0,122179697829114	0,00796773501680512	0,0106553652806145	7,56304404124652	11576035,5036768
-0,24028132593571	0,121427384513144	0,0120626273237047	0,0107841730413159	7,56713893355342	11376137,2946107
-0,235895326156533	0,120719000837038	0,0161575196306043	0,010902763322103	7,57123382586032	11185160,8550439
-0,231509326377357	0,120034452135218	0,0202524119375038	0,0110104047473959	7,57532871816722	10996983,2629102
-0,227123326598181	0,11936055789351	0,0243473042444034	0,0111083701537683	7,57942361047411	10814267,2043637
-0,222737326819004	0,118644782372074	0,028442196551303	0,0111983644850763	7,58351850278102	10630859,4329724
-0,218351327039828	0,117828301764594	0,0325370888582026	0,0112811509874434	7,58761339508791	10461113,0188634
-0,213965327260652	0,117128787134261	0,0366319811651021	0,0113573986606912	7,59170828739481	10301939,8708463
-0,209579327481475	0,116744232033734	0,0407268734720017	0,0114290221535806	7,59580317970171	10118523,8835895
-0,205193327702299	0,116183499140587	0,0448217657789013	0,0114988251887519	7,59989807200861	9895546,34408676
-0,200807327923123	0,115339306938799	0,0489166580858008	0,0115687893350127	7,60399296431551	9674082,15723422
-0,196421328143946	0,114498283331343	0,0530115503927004	0,0116390553722287	7,60808785662241	9490159,70988967
-0,19203532836477	0,113980295368499	0,0571064426996	0,0117083809857212	7,61218274892931	9332559,00313582
-0,187649328585594	0,113513522774441	0,0612013350064996	0,0117745211970894	7,61627764123621	9179529,16893346
-0,183263328806417	0,113032627219486	0,0652962273133992	0,0118344678008876	7,62037253354311	9031882,55480385
-0,178877329027241	0,112610089687146	0,0693911196202987	0,0118862542372549	7,62446742585001	8887523,57615342
-0,174491329248065	0,112095347600422	0,0734860119271983	0,011930090102988	7,62856231815691	8742908,04044964
-0,170105329468888	0,111644303663926	0,0775809042340979	0,0119675398654822	7,63265721046381	8596629,03457876
-0,165719329689712	0,111311512356763	0,0816757965409974	0,0119999351328593	7,63675210277071	8454629,27763057
-0,161333329910536	0,111075414906867	0,085770688847897	0,0120281455856939	7,64084699507761	8318211,06503473
-0,156947330131359	0,110914614500383	0,0898655811547966	0,0120543613084493	7,64494188738451	8186032,44825012
-0,152561330352183	0,110730895792872	0,0939604734616961	0,0120816329247306	7,64903677969141	8056634,2964702
-0,148175330573007	0,110321773917323	0,0980553657685957	0,0121118573558988	7,65313167199831	7926652,00851145
-0,14378933079383	0,10992232659097	0,102150258075495	0,0121452377413789	7,65722656430521	7798698,75586553
-0,139403331014654	0,109789783817563	0,106245150382395	0,0121796023425592	7,66132145661211	7675474,80249494
-0,135017331235478	0,109621626714738	0,110340042689294	0,0122114162005999	7,66541634891901	7556027,18256942
-0,130631331456301	0,109581971497564	0,114434934996194	0,0122381368395561	7,66951124122591	7438607,17984606
-0,126245331677125	0,109594977904198	0,118529827303094	0,0122596788301163	7,67360613353281	7315673,46483052
-0,121859331897949	0,109524054822575	0,122624719609993	0,01227703348808	7,67770102583971	7182105,1032084
-0,117473332118772	0,109453131740953	0,126719611916893	0,0122899966210109	7,6817959181466	7050513,05307437
-0,113087332339596	0,109371908438256	0,130814504223792	0,0122988459781212	7,6858908104535	6930145,56015084
-0,10870133256042	0,109373804205731	0,134909396530692	0,0123049138780888	7,6899857027604	6816317,35421915
-0,104315332781243	0,109342388350611	0,139004288837591	0,0123088279696803	7,6940805950673	6713793,39817421
-0,0999293330020671	0,109261067618447	0,143099181144491	0,0123107456952163	7,6981754873742	6618291,02770816
-0,0955433332228908	0,109179746886283	0,147194073451391	0,0123112487169004	7,7022703796811	6520349,38722092
-0,0911573334437145	0,108829465468291	0,15128896575829	0,0123115396283251	7,706365271988	6420026,95170957
-0,0867713336645382	0,108601208483092	0,15538385806519	0,012312863831009	7,7104601642949	6320419,0763357
-0,0823853338853618	0,108630163217547	0,159478750372089	0,0123154331336438	7,7145550566018	6221733,65598851
-0,0779993341061855	0,108667807283916	0,163573642678989	0,0123185823724139	7,7186499489087	6126559,51246102
-0,0736133343270092	0,10861034936385	0,167668534985888	0,0123217680641376	7,7227448412156	6036391,98362882
-0,0692273345478329	0,108536920383961	0,171763427292788	0,0123246303262301	7,7268397335225	5948966,40414695
-0,0648413347686565	0,108463491404072	0,175858319599688	0,0123263188531654	7,7309346258294	5861037,19003852
-0,0604553349894802	0,108363223561367	0,179953211906587	0,0123251879116008	7,7350295181363	5771498,9070604
-0,0560693352103039	0,108358873172732	0,184048104213487	0,0123197927533117	7,7391244104432	5681977,80771123
-0,0516833354311275	0,108428662031181	0,188142996520386	0,0123112940676266	7,7432193027501	5595431,7862222
-0,0472973356519512	0,108388571552176	0,192237888827286	0,0123018706050073	7,747314195057	5513804,43179877
-0,0429113358727749	0,108338181687674	0,196332781134185	0,0122914102469932	7,7514090873639	5436583,97218906
-0,0385253360935985	0,108369127935975	0,200427673441085	0,0122793199231556	7,7555039796708	5359765,19209122
-0,0341393363144222	0,108315560277613	0,204522565747985	0,0122675277396428	7,7595988719777	5282065,6440753
-0,0297533365352459	0,108261992619251	0,208617458054884	0,0122601864317853	7,7636937642846	5205848,21739279
-0,0253673367560696	0,108253789107883	0,212712350361784	0,0122585629671721	7,7677886565915	5159457,86128975
-0,0209813369768933	0,108191660560195	0,216807242668683	0,0122598891802622	7,77188354889839	5109195,8593648
-0,0165953371977169	0,108129532012507	0,220902134975583	0,0122616737731339	7,7759784412053	5019964,43217168
-0,0122093374185406	0,107953717902809	0,224997027282482	0,0122628037863697	7,78007333351219	4925833,83894441
-0,00782333763936427	0,107867234102115	0,229091919589382	0,0122630032540905	7,78416822581909	4849360,38083616
-0,00343733786018796	0,107697414102846	0,233186811896282	0,0122625976472102	7,78826311812599	4784205,03190979
0,000948661918988403	0,10769956960489	0,237281704203181	0,0122615702968573	7,79235801043289	4720679,02514341
0,00533466169816471	0,10762420977414	0,241376596510081	0,0122588181229219	7,79645290273979	4657172,82788689
0,00972066147734102	0,107548849943391	0,24547148881698	0,0122523438143689	7,80054779504669	4595140,25376796
0,0141066612565174	0,107361559894644	0,24956638112388	0,0122415100992495	7,80464268735359	4535277,59049716
0,0184926610356937	0,107244858706179	0,253661273430779	0,0122293124558645	7,80873757966049	4476802,26018988
0,02287866081487	0,107254200241423	0,257756165737679	0,0122185397896683	7,81283247196739	4419035,42758701
0,0272646605940464	0,107229289483426	0,261851058044579	0,0122087628589275	7,81692736427429	4362452,56024001
0,0316506603732227	0,107185304080382	0,265945950351478	0,0121986027001882	7,82102225658119	4307973,69306925
0,036036660152399	0,107130598930494	0,270040842658378	0,0121869564233768	7,82511714888809	4257101,71845601
0,0404226599315753	0,10699015269176	0,274135734965277	0,01217402597494	7,82921204119499	4206276,80214172
0,0448086597107517	0,106849706453027	0,278230627272177	0,0121614986431402	7,83330693350189	4156047,83163925
0,049194659489928	0,106704620726447	0,282325519579076	0,0121505250072488	7,83740182580879	4104834,93768951
0,0535806592691043	0,106681989100323	0,286420411885976	0,0121411542291481	7,84149671811569	4055843,99277863
0,0579666590482806	0,106596456001103	0,290515304192876	0,0121334291994954	7,84559161042259	4008727,72830432
0,062352658827457	0,106510922901883	0,294610196499775	0,0121274128117579	7,84968650272949	3962956,28363757
0,0667386586066333	0,106214150344081	0,298705088806675	0,0121232532048692	7,85378139503639	3918906,86288157
0,0711246583858096	0,105938430190265	0,302799981113574	0,0121212833539649	7,85787628734329	3876352,1650393
0,075510658164986	0,105735185166208	0,306894873420474	0,0121205505270582	7,86197117965019	3834512,79122628
0,0798966579441623	0,105649091421048	0,310989765727374	0,012119231394129	7,86606607195709	3792914,7210564
0,0842826577233386	0,105562997675887	0,315084658034273	0,0121173810612879	7,87016096426399	3752134,76905887
0,088668657502515	0,105444796061962	0,319179550341173	0,0121176915211607	7,87425585657088	3712408,38360465
0,0930546572816913	0,105191660831255	0,323274442648072	0,0121217651197223	7,87835074887778	3673394,63710529
0,0974406570608676	0,105082414098818	0,327369334954972	0,012126998459856	7,88244564118468	3635840,63108748
0,101826656840044	0,104909913290413	0,331464227261871	0,0121289382540299	7,88654053349158	3599888,09115088
0,10621265661922	0,104852239200879	0,335559119568771	0,0121242007580247	7,89063542579848	3564353,8733562
0,110598656398397	0,104791089250735	0,339654011875671	0,0121131949526894	7,89473031810538	3528364,42043343
0,114984656177573	0,104539667551938	0,34374890418257	0,0121001037895415	7,89882521041228	3493030,03182537
0,119370655956749	0,104288245853141	0,34784379648947	0,0120885781173554	7,90292010271918	3458909,68588346
0,123756655735926	0,10402663646237	0,351938688796369	0,0120793466113361	7,90701499502608	3425938,14150781
0,128142655515102	0,103978971248908	0,356033581103269	0,0120708230713376	7,91110988733298	3393973,16324843
0,132528655294278	0,103891696055807	0,360128473410168	0,0120620818271486	7,91520477963988	3362609,82985128
0,136914655073455	0,103804420862706	0,364223365717068	0,0120521876720422	7,91929967194678	3331697,23464258
0,141300654852631	0,103672703928526	0,368318258023967	0,0120411723158046	7,92339456425368	3301235,92433676
0,145686654631807	0,103249873236532	0,372413150330867	0,0120302870169918	7,92748945656058	3270705,05012176
0,150072654410983	0,103061964872486	0,376508042637767	0,0120202215065415	7,93158434886748	3240413,02363463
0,15445865419016	0,102940489587536	0,380602934944666	0,0120107176623786	7,93567924117438	3211217,51824553
0,158844653969336	0,102954227112203	0,384697827251566	0,0120026147660193	7,93977413348128	3183295,36209434
0,163230653748512	0,102863372972447	0,388792719558465	0,0119978895244646	7,94386902578818	3155726,09872437
0,167616653527689	0,102772518832692	0,392887611865365	0,0119968999640506	7,94796391809508	3128179,49953167
0,172002653306865	0,102599412894254	0,396982504172265	0,0119975630031912	7,95205881040198	3100586,31960653
0,176388653086041	0,102379662133079	0,401077396479164	0,0119973039862998	7,95615370270888	3072524,66416596
0,180774652865218	0,10235488158221	0,405172288786064	0,0119932376218824	7,96024859501578	3045694,66026473
0,185160652644394	0,102445988320246	0,409267181092963	0,0119830740801363	7,96434348732268	3019785,43548978
0,18954665242357	0,102401569791946	0,413362073399863	0,0119690004277089	7,96843837962958	2993707,71124886
0,193932652202747	0,102306057425866	0,417456965706762	0,0119556080033143	7,97253327193647	2967750,84167517
0,198318651981923	0,102210545059786	0,421551858013662	0,0119443990989676	7,97662816424337	2942100,4198354
0,202704651761099	0,102033406845597	0,425646750320562	0,0119346220624907	7,98072305655027	2916509,47377486
0,207090651540276	0,101934429316339	0,429741642627461	0,0119255792929884	7,98481794885717	2891213,79268229
0,211476651319452	0,101977931720017	0,433836534934361	0,0119166749444131	7,98891284116407	2866456,28315997
0,215862651098628	0,101970870933817	0,43793142724126	0,0119071700036973	7,99300773347097	2842196,99351313
0,220248650877805	0,101914670891002	0,44202631954816	0,011896352801111	7,99710262577787	2818249,44311143
0,224634650656981	0,101858470848187	0,446121211855059	0,0118844024742795	8,00119751808477	2794779,18296934
0,229020650436157	0,101852255397716	0,450216104161959	0,0118730062303334	8,00529241039167	2774800,67823898
0,233406650215334	0,101909362979395	0,454310996468859	0,0118634932753599	8,00938730269857	2760598,32928714
0,23779264999451	0,102053956158536	0,458405888775758	0,011855423599628	8,01348219500547	2744127,95987481
0,242178649773686	0,101986099039565	0,462500781082658	0,0118474646762345	8,01757708731237	2721598,36374818
0,246564649552863	0,101918241920594	0,466595673389557	0,011838090655589	8,48029991799202	592812,544211441
0,250950649332039	0,101786195260184	0,470690565696457	0,0118266922866031	8,48439481029892	586523,171902879
0,255336649111215	0,101548976064603	0,474785458003356	0,0118144296971778	8,48848970260582	580359,357660276
0,259722648890392	0,10149084057971	0,478880350310256	0,0118027669991581	8,49258459491272	574322,066990794
0,264108648669568	0,101554226518018	0,482975242617156	0,0117920249468871	8,49667948721962	568404,286676689
0,268494648448744	0,101662088574157	0,487070134924055	0,0117817638052914	8,50077437952652	562515,124489685
0,272880648227921	0,101637556125826	0,491165027230955	0,0117715286327686	8,50486927183342	556855,621892089
0,277266648007097	0,101613023677496	0,495259919537854	0,0117617837574745	8,50896416414032	551352,605092697
0,281652647786273	0,101630950302399	0,499354811844754	0,0117548116469675	8,51305905644722	546117,260115458
0,28603864756545	0,101646514128492	0,503449704151653	0,0117529635196036	8,51715394875412	541282,161917146
0,290424647344626	0,101680216167429	0,507544596458553	0,0117551174891427	8,52124884106102	536682,840377368
0,294810647123802	0,101653322210387	0,511639488765453	0,0117577114150683	8,52534373336792	532094,149037338
0,299196646902979	0,101555315062471	0,515734381072352	0,0117577025616517	8,52943862567482	527478,87473311
0,303582646682155	0,101457307914556	0,519829273379252	0,0117523054840102	8,53353351798172	522874,139173016
0,307968646461331	0,101144982186204	0,523924165686151	0,0117404368144501	8,53762841028862	518270,915768083
0,312354646240508	0,101025742013219	0,528019057993051	0,0117253758099538	8,54172330259551	513740,224581259
0,316740646019684	0,101046517454599	0,53211395029995	0,0117132123409685	8,54581819490241	509446,133314148
0,32112664579886	0,100948360931003	0,53620884260685	0,0117081832702186	8,54991308720931	505302,172979207
0,325512645578037	0,100850204407406	0,54030373491375	0,01170876149303	8,55400797951621	501238,6192944
0,329898645357213	0,100679903410588	0,544398627220649	0,011708699156178	8,55810287182311	497263,449419976
0,334284645136389	0,100499726594365	0,548493519527549	0,0117034358716967	8,56219776413001	493345,357512043
0,338670644915566	0,100423006442152	0,552588411834448	0,0116933093606723	8,56629265643691	489621,802364537
0,343056644694742	0,100356394914876	0,556683304141348	0,0116798444042555	8,57038754874381	486069,573911856
0,347442644473918	0,100241670049109	0,560778196448247	0,0116636530986764	8,57448244105071	482617,148130984
0,351828644253095	0,100126945183341	0,564873088755147	0,0116460277208728	8,57857733335761	479196,979583884
0,356214644032271	0,0999517123456009	0,568967981062047	0,0116286967634751	8,58267222566451	475810,313582885
0,360600643811447	0,0997461802145023	0,573062873368946	0,0116122872553386	8,58676711797141	472455,014693354
0,364986643590624	0,0996404759716049	0,577157765675846	0,011596415239552	8,59086201027831	469130,680013956
0,3693726433698	0,0996385816682018	0,581252657982745	0,0115811735073315	8,59495690258521	465885,484877515
0,373758643148976	0,0995530322274131	0,585347550289645	0,0115676928780206	8,59905179489211	462765,245456565
0,378144642928153	0,0994674827866244	0,589442442596545	0,0115564216988456	8,60314668719901	459770,011931768
0,382530642707329	0,0993025906595815	0,593537334903444	0,0115469111671389	8,60724157950591	456883,996410486
0,386916642486505	0,0991924929149305	0,597632227210344	0,0115391776857859	8,61133647181281	454061,101375731
0,391302642265682	0,0990917533641035	0,601727119517243	0,0115323964931116	8,61543136411971	451266,458034544
0,395688642044858	0,0989876041811542	0,605822011824143	0,0115240983858139	8,61952625642661	448479,864915851
0,400074641824034	0,098992697471429	0,609916904131042	0,0115126261625586	8,62362114873351	445815,540265553
0,40446064160321	0,0989077200205347	0,614011796437942	0,0114994825827214	8,6277160410404	443399,875087142
0,408846641382387	0,0988227425696405	0,618106688744842	0,0114883329253637	8,6318109333473	440994,129424343
0,413232641161563	0,0985893804373456	0,622201581051741	0,0114802917640855	8,6359058256542	438575,93190076
0,41761864094074	0,0985891087389126	0,626296473358641	0,011473057974022	8,6400007179611	436201,742632276
0,422004640719916	0,0986641946549482	0,63039136566554	0,0114644613483199	8,644095610268	433841,120984525
0,426390640499092	0,0986390011342637	0,63448625797244	0,0114544439803777	8,6481905025749	431499,737083572
0,430776640278268	0,0985478121929518	0,638581150279339	0,0114461996497118	8,6522853948818	429146,471738249
0,435162640057445	0,0984566232516399	0,642676042586239	0,0114426952040804	8,6563802871887	426767,292942728
0,439548639836621	0,0982253663646946	0,646770934893139	0,0114423310305638	8,6604751794956	424394,841896137
0,443934639615798	0,0981235664783713	0,650865827200038	0,0114414070513011	8,6645700718025	422071,646307093
0,448320639394974	0,0980417893620418	0,654960719506938	0,0114378356274296	8,6686649641094	419823,882536457
0,45270663917415	0,0981353203614927	0,659055611813837	0,0114318339738365	8,6727598564163	417683,875933931
0,457092638953326	0,0980466095857243	0,663150504120737	0,0114243757894543	8,6768547487232	415702,011089151
0,461478638732503	0,0979578988099559	0,667245396427636	0,0114154650423762	8,6809496410301	413946,664423552
0,465864638511679	0,0978216496354042	0,671340288734536	0,0114046283871789	8,685044533337	412300,08973421
0,470250638290855	0,0977794373752706	0,675435181041436	0,0113926102754513	8,6891394256439	410638,061539095
0,474636638070032	0,097849363359106	0,679530073348335	0,0113818958393332	8,6932343179508	408885,161527722
0,479022637849208	0,0977885711947567	0,683624965655235	0,0113744239486553	8,6973292102577	406965,26418192
0,483408637628384	0,0976808822543666	0,687719857962134	0,0113684903554412	8,7014241025646	405014,368603396
0,487794637407561	0,0975731933139765	0,691814750269034	0,0113600898269819	8,7055189948715	403150,819428724
0,492180637186737	0,0972766055988735	0,695909642575933	0,0113470420237122	8,7096138871784	401336,869588979
0,496566636965913	0,0971843783637849	0,700004534882833	0,0113313299065367	8,7137087794853	399516,11324909
0,50095263674509	0,0971849543422338	0,704099427189732	0,0113170584540942	8,71780367179219	397690,523907472
0,505338636524266	0,0971307018395914	0,708194319496632	0,0113057446049869	8,7218985640991	395865,373806871
0,509724636303442	0,0970451171291484	0,712289211803532	0,0112958717519375	8,72599345640599	394024,553453552
0,514110636082619	0,0969595324187055	0,716384104110431	0,0112851339486587	8,73008834871289	392166,100350104
0,518496635861795	0,0968086025379751	0,720478996417331	0,0112718498500139	8,73418324101979	390317,111124273
0,522882635640971	0,0967567981791608	0,72457388872423	0,0112565005837092	8,73827813332669	388519,231935956
0,527268635420148	0,0967409481135744	0,72866878103113	0,0112410843380481	8,74237302563359	386752,307429869
0,531654635199324	0,0967743864935922	0,732763673338029	0,0112271437852317	8,74646791794049	385028,979196606
0,5360406349785	0,0967458638426754	0,736858565644929	0,0112159727096487	8,75056281024739	383379,442262548
0,540426634757677	0,096580498579637	0,740953457951829	0,0112082912193235	8,75465770255429	381804,696698463
0,544812634536853	0,0964151333165986	0,745048350258728	0,0112047925565875	8,75875259486119	380720,422832059
0,549198634316029	0,0962931620549179	0,749143242565628	0,0112067148188256	8,76284748716809	379699,779833488
0,553584634095206	0,0962760971486918	0,753238134872527	0,0112123058600112	8,76694237947499	378950,478311823
0,557970633874382	0,0962396901303328	0,757333027179427	0,0112161915882123	8,77103727178189	377886,115491818
0,562356633653558	0,0961481532961132	0,761427919486327	0,0112140346323386	8,77513216408879	375233,315640823
0,566742633432735	0,0960566164618935	0,765522811793226	0,0112070292075285	8,77922705639569	372271,021817036
0,571128633211911	0,0957426187447733	0,769617704100126	0,0111994080351182	8,78332194870259	370485,632257316
0,575514632991087	0,0956294653313223	0,773712596407025	0,0111927253310973	8,78741684100949	369096,243604869
0,579900632770264	0,0956661092975042	0,777807488713925	0,0111865857121371	8,79151173331639	367671,990704201
0,58428663254944	0,095628671817551	0,781902381020824	0,0111807394920427	8,79560662562329	366063,706657916
0,588672632328616	0,0955523519153259	0,785997273327724	0,0111753691109229	8,79970151793019	364348,643282882
0,593058632107793	0,0954760320131008	0,790092165634624	0,0111705547612231	8,80379641023709	362649,433016486
0,597444631886969	0,0951611049571549	0,794187057941523	0,0111664497298882	8,80789130254399	361069,137595213
0,601830631666145	0,0949777801232129	0,798281950248423	0,0111635968244954	8,81198619485089	359633,537114417
0,606216631445322	0,094945968480716	0,802376842555322	0,0111615181100277	8,81608108715779	358227,455494707
0,610602631224498	0,0949533556670308	0,806471734862222	0,0111583101113292	8,82017597946468	356819,72225287
0,614988631003674	0,0948815970185931	0,810566627169121	0,0111521028153424	8,82427087177159	355388,040994178
0,619374630782851	0,0948098383701555	0,814661519476021	0,0111414575745686	8,82836576407848	353938,253680712
0,623760630562027	0,0944686251656165	0,818756411782921	0,0111262067631799	8,83246065638538	352520,00877175
0,628146630341203	0,0943506936371325	0,82285130408982	0,0111092885461826	8,83655554869228	351158,303060827
0,63253263012038	0,094482478678046	0,82694619639672	0,0110946559821477	8,84065044099918	349810,317373741
0,636918629899556	0,0944742226541713	0,831041088703619	0,0110834433610301	8,84474533330608	348451,425920514
0,641304629678732	0,0944028882880104	0,835135981010519	0,0110741159265895	8,84884022561298	347126,465033633
0,645690629457909	0,0943315539218495	0,839230873317418	0,0110656630456245	8,85293511791988	345844,64134076
0,650076629237085	0,0941252441068155	0,843325765624318	0,0110596671611937	8,85703001022678	344546,568668794
0,654462629016261	0,0940346310412615	0,847420657931218	0,0110583579967106	8,86112490253368	343225,604084441
0,658848628795437	0,0940659233859409	0,851515550238117	0,0110620104992125	8,86521979484058	341901,318916776
0,663234628574614	0,094085474076856	0,855610442545017	0,011069056770783	8,86931468714748	340696,474599532
0,66762062835379	0,0940489802913046	0,859705334851916	0,0110774617046327	8,87340957945438	339545,897299308
0,672006628132967	0,0938577559427178	0,863800227158816	0,011084425158925	8,87750447176128	338468,390818572
0,676392627912143	0,093666531594131	0,867895119465715	0,0110859534371035	8,88159936406818	337476,647217673
0,680778627691319	0,0935722267178563	0,871990011772615	0,0110781957976002	8,88569425637508	336537,782244958
0,685164627470496	0,0936624219387525	0,876084904079514	0,011060924175875	8,88978914868198	335610,759667457
0,689550627249672	0,0936449916777644	0,880179796386414	0,0110397823269547	8,89388404098888	334574,891571803
0,693936627028848	0,093591832005047	0,884274688693314	0,0110213122785726	8,89797893329578	333422,684614117
0,698322626808024	0,093412517500373	0,888369581000213	0,0110072796330631	8,90207382560268	332220,814942165
0,702708626587201	0,093233202995699	0,892464473307113	0,0109956954099973	8,90616871790958	330982,168642202
0,707094626366377	0,0931154748205629	0,896559365614013	0,0109847980429342	8,91026361021647	329752,469074633
0,711480626145553	0,0930603628035294	0,900654257920912	0,0109744637419531	8,91435850252338	328637,854774856
0,71586662592473	0,093060921535202	0,904749150227812	0,0109649317971049	8,91845339483027	327604,565346579
0,720252625703906	0,0929825588196929	0,908844042534711	0,0109557834877402	8,92254828713717	326526,408246119
0,724638625483082	0,0929041961041839	0,912938934841611	0,0109462351336191	8,92664317944407	325397,703830126
0,729024625262259	0,0927397302722355	0,91703382714851	0,010935452485874	8,93073807175097	324308,615154078
0,733410625041435	0,0925239975743071	0,92112871945541	0,0109230006694496	8,93483296405787	323284,026859758
0,737796624820611	0,092519456848318	0,92522361176231	0,0109095456355532	8,93892785636477	322238,582744181
0,742182624599788	0,092575236626617	0,929318504069209	0,0108960074132722	8,94302274867167	321184,570677233
0,746568624378964	0,0925000265700634	0,933413396376109	0,0108827351536038	8,94711764097857	320119,521536971
0,75095462415814	0,0924248165135098	0,937508288683008	0,0108700323746968	8,95121253328547	319052,090766867
0,755340623937317	0,0922496737752228	0,941603180989908	0,010858046645886	8,95530742559237	318002,115880223
0,759726623716493	0,0921361774494582	0,945698073296807	0,0108466306806571	8,95940231789927	316987,882347858
0,764112623495669	0,092194725293671	0,949792965603707	0,0108361681586156	8,96349721020617	316046,484760527
0,768498623274846	0,0922805568601663	0,953887857910606	0,0108286980283093	8,96759210251307	315209,861668352
0,772884623054022	0,0922589591634934	0,957982750217506	0,0108282565786832	8,97168699481997	314480,595413135
0,777270622833198	0,092151234965917	0,962077642524406	0,0108380818623368	8,97578188712687	313807,389213239
0,781656622612375	0,0920435107683406	0,966172534831305	0,0108543609502239	8,97987677943377	313068,944745927
0,786042622391551	0,0918739068591132	0,970267427138205	0,0108664324322757	8,98397167174067	312232,795137277
0,790428622170727	0,0918837719902933	0,974362319445104	0,0108682450145998	8,98806656404757	311370,98805061
0,794814621949904	0,09188318261497	0,978457211752004	0,0108642843796683	8,99216145635447	310577,886745909
0,79920062172908	0,0917651173043446	0,982552104058904	0,0108600234946442	8,99625634866137	309924,945204412
0,803586621508256	0,0916470519937191	0,986646996365803	0,0108553728298294	9,00035124096827	309293,401165145
0,807972621287433	0,0914555391202335	0,990741888672703	0,0108484042088505	9,00444613327517	308633,193958799
0,812358621066609	0,0912350407016172	0,994836780979602	0,0108381915585757	9,00854102558207	307942,569049971
0,816744620845785	0,0911608305814344	0,998931673286502	0,0108246461220883	9,01263591788896	307223,298447823
0,821130620624962	0,0911335733459602	1,0030265655934	0,0108080957036345	9,01673081019587	306503,405923427
0,825516620404138	0,0910732916596298	1,0071214579003	0,0107910818804886	9,02082570250276	305800,704641797
0,829902620183314	0,0909286412021369	1,0112163502072	0,0107785849115544	9,02492059480966	305148,038473426
0,834288619962491	0,090783990744644	1,0153112425141	0,0107739299567461	9,02901548711656	304572,804139554
0,838674619741667	0,0905743329985374	1,019406134821	0,0107741394391258	9,03311037942346	304036,507422451
0,843060619520843	0,0903868468662155	1,0235010271279	0,0107715430823419	9,03720527173036	303489,86869115
0,84744661930002	0,0904760621995144	1,0275959194348	0,010761604094396	9,04130016403726	302953,105599417
0,851832619079196	0,090441658674063	1,0316908117417	0,0107475202290493	9,04539505634416	302463,458372661
0,856218618858372	0,0903773134369533	1,0357857040486	0,0107371106994401	9,04948994865106	301971,800169007
0,860604618637549	0,0903129681998436	1,0398805963555	0,0107350938717252	9,05358484095796	301444,996288726
0,864990618416725	0,0901643921145182	1,0439754886624	0,010739151323609	9,05767973326486	300915,46517694
0,869376618195901	0,090148548668767	1,0480703809693	0,0107438571427117	9,06177462557176	300381,110943759
0,873762617975078	0,0902901073659975	1,0521652732762	0,010744644810385	9,06586951787866	299721,149974407
0,878148617754254	0,0902078347330328	1,0562601655831	0,0107379756529989	9,06996441018556	298996,97740975
0,88253461753343	0,0901255621000681	1,06035505789	0,0107237230077855	9,07405930249246	298350,522458273
0,886920617312607	0,0899668565752866	1,06444995019689	0,0107068635478774	9,07815419479936	297832,871403061
0,891306617091783	0,0897636985412666	1,06854484250379	0,0106925744672617	9,08224908710626	297431,486263764
0,895692616870959	0,089706981772494	1,07263973481069	0,0106809741473669	9,08634397941316	297096,154619869
0,900078616650135	0,089835530715705	1,07673462711759	0,0106678820874147	9,09043887172006	296790,1689886
0,904464616429312	0,0897557592802004	1,08082951942449	0,0106508650721092	9,09453376402696	296470,296907839
0,908850616208488	0,0896759878446959	1,08492441173139	0,0106326234215177	9,09862865633386	296071,440961454
0,913236615987665	0,0895144702348834	1,08901930403829	0,0106162949503313	9,10272354864076	295618,721191834
0,917622615766841	0,0892851469669229	1,09311419634519	0,0106030946434452	9,10681844094766	295088,615459692
0,922008615546017	0,0892729857281375	1,09720908865209	0,0105955702077848	9,11091333325455	294455,592905008
0,926394615325193	0,0893098926311661	1,10130398095899	0,0105963656078757	9,11500822556145	293787,860611494
0,93078061510437	0,0893795271581671	1,10539887326589	0,0106035675308213	9,11910311786835	293167,44201717
0,935166614883546	0,0894513138132333	1,10949376557279	0,0106115656900368	9,12319801017525	292663,548742838
0,939552614662723	0,0894589987200003	1,11358865787969	0,0106157284492195	9,12729290248215	292216,560480122
0,943938614441899	0,0894456182391847	1,11768355018659	0,0106136507450696	9,13138779478905	291821,967631301
0,948324614221075	0,0894168991452118	1,12177844249349	0,0106060360268979	9,13548268709595	291495,800242972
0,952710614000251	0,0894726437850152	1,12587333480039	0,0105985633304991	9,13957757940285	291278,657505717
0,957096613779428	0,089415432358293	1,12996822710729	0,0105969041013901	9,14367247170975	291143,400508391
0,961482613558604	0,0893226232116045	1,13406311941419	0,0106008167728735	9,14776736401665	290997,09541793
0,96586861333778	0,089229814064916	1,13815801172109	0,0106070268335274	9,15186225632355	290764,691852121
0,970254613116957	0,0890604640503218	1,14225290402799	0,0106134327322881	9,15595714863045	290441,515085921
0,974640612896133	0,0889740422733468	1,14634779633489	0,0106195141542224	9,16005204093735	290071,3018455
0,979026612675309	0,0889757941272528	1,15044268864179	0,0106255480810124	9,16414693324425	289746,86281622
0,983412612454486	0,0888737172320409	1,15453758094869	0,0106314845222121	9,16824182555115	289506,957422141
0,987798612233662	0,0887716403368291	1,15863247325559	0,0106360193518099	9,17233671785805	289249,029503109
0,992184612012839	0,0885999145013805	1,16272736556248	0,0106367561040181	9,17643161016495	288905,482789132
0,996570611792015	0,0883459282005863	1,16682225786938	0,0106313107830353	9,18052650247185	288524,817240282
1,00095661157119	0,0882992871905089	1,17091715017628	0,0106204068255268	9,18462139477875	288201,960850264
1,00534261135037	0,0883244945436374	1,17501204248318	0,0106081980668926	9,18871628708565	287912,87612933
1,00972861112954	0,0882845958354964	1,17910693479008	0,0105971352559083	9,19281117939255	287616,034926813
1,01411461090872	0,0881912510702786	1,18320182709698	0,0105860858268484	9,19690607169945	287352,588252703
1,0185006106879	0,0880979063050608	1,18729671940388	0,0105730421196819	9,20100096400634	287146,988114128
1,02288661046707	0,0878308913739085	1,19139161171078	0,0105570134865383	9,20509585631324	286979,705491892
1,02727261024625	0,0877931233307398	1,19548650401768	0,0105390995832512	9,20919074862014	286826,224386716
1,03165861002543	0,0877729068078284	1,19958139632458	0,010521876910765	9,21328564092704	286670,062476496
1,0360446098046	0,0877329195057339	1,20367628863148	0,0105066426196181	9,21738053323394	286538,427990364
1,04043060958378	0,087660975885659	1,20777118093838	0,01049292809336	9,22147542554084	285836,069248445
1,04481660936295	0,0875890322655843	1,21186607324528	0,0104800708062332
1,04920260914213	0,0873594878293322	1,21596096555218	0,0104677969506473
1,05358860892131	0,0871669633789024	1,22005585785908	0,0104560041961255
1,05797460870048	0,0871185853139844	1,22415075016598	0,0104446441254491
1,06236060847966	0,087117728579009	1,22824564247288	0,0104336066953348
1,06674660825884	0,087030311396696	1,23234053477978	0,0104227598318645
1,07113260803801	0,086942894214383	1,23643542708668	0,0104120268104772
1,07551860781719	0,0867211582931149	1,24053031939358	0,010401353481615
1,07990460759636	0,0865732975274717	1,24462521170048	0,0103909138864868
1,08429060737554	0,0864962987508869	1,24872010400738	0,0103810500057645
1,08867660715472	0,0865194011465291	1,25281499631428	0,0103713560977689
1,09306260693389	0,0864816673443224	1,25690988862117	0,0103609136184315
1,09744860671307	0,0864294543977996	1,26100478092807	0,0103496541882183
1,10183460649225	0,0863772414512767	1,26509967323497	0,0103385558461992
1,10622060627142	0,0863838008583682	1,26919456554187	0,0103284921002162
1,1106066060506	0,0863324198528266	1,27328945784877	0,0103191488833372
1,11499260582978	0,08640275459045	1,27738435015567	0,0103093751049877
1,11937860560895	0,0863231930367706	1,28147924246257	0,0102984508245349
1,12376460538813	0,0862436314830912	1,28557413476947	0,0102866718624392
1,1281506051673	0,0861250168994525	1,28966902707637	0,010274467016502
1,13253660494648	0,0859967104509788	1,29376391938327	0,0102614238452403
1,13692260472566	0,0859754846700124	1,29785881169017	0,0102464090313063
1,14130860450483	0,0860074365929095	1,30195370399707	0,0102293277691554
1,14569460428401	0,0859908194405129	1,30604859630397	0,0102123805606835
1,15008060406319	0,0858786813164748	1,31014348861087	0,0101977994632175
1,15446660384236	0,0857665431924366	1,31423838091777	0,0101854004498835
1,15885260362154	0,0856923699959719	1,31833327322467	0,0101737182721071
1,16323860340071	0,0856765515358085	1,32242816553157	0,0101616547065674
1,16762460317989	0,0856585864540896	1,32652305783847	0,0101487018563089
1,17201060295907	0,0856129141316548	1,33061795014537	0,0101349727761881
1,17639660273824	0,0853972119737995	1,33471284245227	0,010120374567651
1,18078260251742	0,0851815098159443	1,33880773475917	0,0101044344110174
1,1851686022966	0,085023522720946	1,34290262706607	0,0100877244449032
1,18955460207577	0,085158877240068	1,34699751937297	0,0100721831675085
1,19394060185495	0,0853079027468013	1,35109241167987	0,0100588040663369
1,19832660163413	0,085186469024819	1,35518730398676	0,0100468663577156
1,2027126014133	0,0850650353028368	1,35928219629366	0,010036002642844
1,20709860119248	0,0848691795113758	1,36337708860056	0,0100270998786757
1,21148460097165	0,0848221117431588	1,36747198090746	0,0100220124399056
1,21587060075083	0,0848745355527405	1,37156687321436	0,0100224853098079
1,22025660053001	0,0849090913976517	1,37566176552126	0,0100276871733453
1,22464260030918	0,084879417715511	1,37975665782816	0,0100338884056734
1,22902860008836	0,0846926930204085	1,38385155013506	0,010037890058306
1,23341459986754	0,084505968325306	1,38794644244196	0,0100387686592157
1,23780059964671	0,0844312258195784	1,39204133474886	0,010036869087509
1,24218659942589	0,0844630049747471	1,39613622705576	0,0100332037031477
1,24657259920507	0,0844606233020285	1,40023111936266	0,0100294502937368
1,25095859898424	0,0844073496893736	1,40432601166956	0,0100267374517887
1,25534459876342	0,0842745017361594	1,40842090397646	0,0100246042939222
1,25973059854259	0,0841416537829454	1,41251579628336	0,0100217218440164
1,26411659832177	0,0839998349751969	1,41661068859026	0,0100170716295471
1,26850259810095	0,0840051606552904	1,42070558089716	0,0100102939785385
1,27288859788012	0,0841365259602113	1,42480047320406	0,010001447749381
1,2772745976593	0,0840313746844873	1,42889536551096	0,00999151477185602
1,28166059743848	0,0839262234087633	1,43299025781786	0,00998174743950959
1,28604659721765	0,083755232831489	1,43708515012476	0,00997260713339449
1,29043259699683	0,0836773728494389	1,44118004243166	0,00996420559341254
1,294818596776	0,0836491560904929	1,44527493473856	0,00995639346441459
1,29920459655518	0,0836901580245372	1,44936982704545	0,00994856666456861
1,30359059633436	0,0835794195741159	1,45346471935235	0,0099400116199066
1,30797659611353	0,0834686811236946	1,45755961165925	0,00993006232718281
1,31236259589271	0,0832969217608558	1,46165450396615	0,00991848691514396
1,31674859567189	0,0831479157017013	1,46574939627305	0,00990679216740916
1,32113459545106	0,0830931954181473	1,46984428857995	0,0098975202076022
1,32552059523024	0,0830992708955657	1,47393918088685	0,00989081872311472
1,32990659500942	0,0831930389141094	1,47803407319375	0,00988430299711707
1,33429259478859	0,0832947000069973	1,48212896550065	0,00987596919971535
1,33867859456777	0,083248903243205	1,48622385780755	0,00986488036523328
1,34306459434694	0,0832174786420973	1,49031875011445	0,00985083877597861
1,34745059412612	0,0833613464835606	1,49441364242135	0,00983458879978822
1,3518365939053	0,0835734637299928	1,49850853472825	0,00981761583407507
1,35622259368447	0,0835062160842265	1,50260342703515	0,00980146610861977
1,36060859346365	0,0834389684384601	1,50669831934205	0,00978717706526388
1,36499459324283	0,0833171073673486	1,51079321164895	0,00977434039023916
1,369380593022	0,0831602349490281	1,51488810395585	0,00976120257762517
1,37376659280118	0,0830647988644016	1,51898299626275	0,00974620437002061
1,37815259258036	0,0830028779416659	1,52307788856965	0,00972948605915458
1,38253859235953	0,0829409570189303	1,52717278087655	0,00971263784625366
1,38692459213871	0,0828755102089471	1,53126767318345	0,00969679386455712
1,39131059191788	0,082674596092915	1,53536256549035	0,00968233586609317
1,39569659169706	0,0825593229916098	1,53945745779725	0,00966958515862333
1,40008259147624	0,0824531190205741	1,54355235010414	0,00965849013425719
1,40446859125541	0,0823695228152629	1,54764724241104	0,00964856002263369
1,40885459103459	0,0823196330473117	1,55174213471794	0,00963934893154687
1,41324059081377	0,0822189375027781	1,55583702702484	0,00963084038948805
1,41762659059294	0,0821182419582446	1,55993191933174	0,00962361915650733
1,42201259037212	0,0818279129140337	1,56402681163864	0,00961784108138586
1,42639859015129	0,0817625106029412	1,56812170394554	0,00961283091424977
1,43078458993047	0,0817958905965307	1,57221659625244	0,0096081322677198
1,43517058970965	0,0819533044685906	1,57631148855934	0,00960449099286884
1,43955658948882	0,0819568727419106	1,58040638086624	0,00960357407791556
1,443942589268	0,0819604410152306	1,58450127317314	0,00960499910896889
1,44832858904718	0,082022079935542	1,58859616548004	0,00960534295445536
1,45271458882635	0,0820955820666613	1,59269105778694	0,00960161168147466
1,45710058860553	0,082179227277978	1,59678595009384	0,00959392322769334
1,46148658838471	0,0822195317656252	1,60088084240074	0,00958567137403751
1,46587258816388	0,0822056503827682	1,60497573470764	0,00957974607645203
1,47025858794306	0,0821908743825501	1,60907062701454	0,00957510465897975
1,47464458772223	0,0821760983823319	1,61316551932144	0,00956899565017212
1,47903058750141	0,0821886632042215	1,61726041162834	0,00955972136179891
1,48341658728059	0,0822019009695804	1,62135530393524	0,0095475986555272
1,48780258705976	0,0821707457429272	1,62545019624214	0,00953421192519783
1,49218858683894	0,0820039496900542	1,62954508854904	0,00952178701510481
1,49657458661812	0,0818371536371813	1,63363998085594	0,00951365879515978
1,50096058639729	0,0815593319911766	1,63773487316284	0,00951061986288221
1,50534658617647	0,081350766532368	1,64182976546973	0,00950985024628792
1,50973258595565	0,0813457863053763	1,64592465777663	0,00950915679537647
1,51411858573482	0,0813031181837638	1,65001955008353	0,0095079107444235
1,518504585514	0,0812427259532461	1,65411444239043	0,00950590184203351
1,52289058529317	0,0811734716682759	1,65820933469733	0,00950270033171601
1,52727658507235	0,0811042173833057	1,66230422700423	0,00949819082432969
1,53166258485153	0,080949618825845	1,66639911931113	0,00949382567455668
1,5360485846307	0,08087837587827	1,67049401161803	0,00949046611331866
1,54043458440988	0,0809650696517873	1,67458890392493	0,0094861253563935
1,54482058418906	0,0809414097385754	1,67868379623183	0,00947812501817845
1,54920658396823	0,0808978755043854	1,68277868853873	0,00946670935205449
1,55359258374741	0,0809437185197078	1,68687358084563	0,00945451692744715
1,55797858352658	0,0810104069428567	1,69096847315253	0,00944292210417523
1,56236458330576	0,0809861307505089	1,69506336545943	0,00943185045346234
1,56675058308494	0,0809307660526037	1,69915825776633	0,00942122945717253
1,57113658286411	0,0807193398315769	1,70325315007323	0,00941134312512328
1,57552258264329	0,0805079136105502	1,70734804238013	0,00940208777395926
1,57990858242247	0,0802903734298764	1,71144293468703	0,00939270909467808
1,58429458220164	0,0801971127922718	1,71553782699393	0,00938262689464581
1,58868058198082	0,0801745609964284	1,71963271930083	0,00937253991373633
1,59306658176	0,0800901650891946	1,72372761160773	0,00936386800618897
1,59745258153917	0,0800057691819607	1,72782250391463	0,0093567388723422
1,60183858131835	0,0798869477713419	1,73191739622153	0,0093502069150044
1,60622458109752	0,079750258703776	1,73601228852842	0,00934398502384844
1,6106105808767	0,0795806437550872	1,74010718083532	0,00933914652504506
1,61499658065588	0,0795015119375703	1,74420207314222	0,0093369319666069
1,61938258043505	0,0795186033994408	1,74829696544912	0,00933617074813421
1,62376858021423	0,0794705288771215	1,75239185775602	0,00933395025964752
1,62815457999341	0,0792903775020123	1,75648675006292	0,00932856392127432
1,63254057977258	0,0791102261269031	1,76058164236982	0,00932057463095867
1,63692657955176	0,0790233576460621	1,76467653467672	0,00931151778405819
1,64131257933094	0,0790713716038889	1,76877142698362	0,00930222171497039
1,64569857911011	0,079044918483181	1,77286631929052	0,00929285958110722
1,65008457888929	0,0789955886319979	1,77696121159742	0,00928313183234187
1,65447057866846	0,0789393653380196	1,78105610390432	0,00927273606868416
1,65885657844764	0,0788831420440413	1,78515099621122	0,00926206204982987
1,66324257822682	0,0790287054347196	1,78924588851812	0,009251800331455
1,66762857800599	0,0791315029083878	1,79334078082502	0,00924220078004218
1,67201457778517	0,0791210089098092	1,79743567313192	0,00923364935434405
1,67640057756435	0,0791804933944613	1,80153056543882	0,00922718768871052
1,68078657734352	0,0791559583860078	1,80562545774572	0,00922286350406859
1,6851725771227	0,0791055971711581	1,80972035005262	0,00921920516717496
1,68955857690187	0,0790625511364911	1,81381524235952	0,00921458402904507
1,69394457668105	0,0790471401591997	1,81791013466642	0,00920773596843355
1,69833057646023	0,078995391309274	1,82200502697332	0,00919802982728929
1,7027165762394	0,0788616534751754	1,82609991928022	0,00918609065921981
1,70710257601858	0,0787279156410768	1,83019481158711	0,00917356416680461
1,71148857579776	0,07844529167809	1,83428970389401	0,00916231475000674
1,71587457557693	0,0783660347233675	1,83838459620091	0,00915413992171977
1,72026057535611	0,0782515542963392	1,84247948850781	0,00914912273674391
1,72464657513529	0,0782067055666757	1,84657438081471	0,0091455473012442
1,72903257491446	0,0781501878255034	1,85066927312161	0,00914205196424453
1,73341857469364	0,0779714040255075	1,85476416542851	0,00913801101956613
1,73780457447281	0,0777926202255116	1,85885905773541	0,0091329174365337
1,74219057425199	0,0776521738604147	1,86295395004231	0,0091262984173777
1,74657657403117	0,0776059553687318	1,86704884234921	0,00911895812359418
1,75096257381034	0,0776369640582437	1,87114373465611	0,00911384908966067
1,75534857358952	0,077591237696347	1,87523862696301	0,00911303796342938
1,7597345733687	0,077592586387745	1,87933351926991	0,00911531239177422
1,76412057314787	0,0776504356982196	1,88342841157681	0,00911827876634441
1,76850657292705	0,077653913484706	1,88752330388371	0,00912029599330589
1,77289257270622	0,077680949079167	1,89161819619061	0,00912037841393623
1,7772785724854	0,0778573808307337	1,89571308849751	0,00911828704453972
1,78166457226458	0,0777411498773271	1,89980798080441	0,00911492958360144
1,78605057204375	0,0776249189239205	1,90390287311131	0,00911115080555477
1,79043657182293	0,0774382532778289	1,90799776541821	0,00910681884033843
1,79482257160211	0,0772641777723303	1,91209265772511	0,00910139296112908
1,79920857138128	0,0771895539036898	1,91618755003201	0,00909408158996811
1,80359457116046	0,077140574687225	1,92028244233891	0,00908373726912559
1,80798057093964	0,077185832745988	1,92437733464581	0,00906971818499931
1,81236657071881	0,0773021199081288	1,9284722269527	0,00905288717373187
1,81675257049799	0,0773325598785978	1,9325671192596	0,00903539632750071
1,82113857027716	0,0773719712842157	1,9366620115665	0,00901936033488514
1,82552457005634	0,0774013602592334	1,9407569038734	0,00900587203181864
1,82991056983552	0,0773699514849012	1,9448517961803	0,00899515267041572
1,83429656961469	0,0773045777395325	1,9489466884872	0,00898647682385566
1,83868256939387	0,0772392039941638	1,9530415807941	0,00897860584840657
1,84306856917305	0,0768968138626824	1,957136473101	0,0089706952498046
1,84745456895222	0,0767680678228361	1,9612313654079	0,00896296751698927
1,8518405687314	0,0767449050674998	1,9653262577148	0,00895813601967314
1,85622656851058	0,0768751907629287	1,9694211500217	0,00895966234236288
1,86061256828975	0,0768262375909828	1,9735160423286	0,00896647589872343
1,86499856806893	0,076828579080448	1,9776109346355	0,00897371849594097
1,8693845678481	0,0767835361915758	1,9817058269424	0,00897716375041545
1,87377056762728	0,0767384933027035	1,9858007192493	0,00897461286746088
1,87815656740646	0,0767272125885638	1,9898956115562	0,00896603032642656
1,88254256718563	0,0767560828611702	1,9939905038631	0,00895223264851923
1,88692856696481	0,0767352462968677	1,99808539617	0,00893460394599722
1,89131456674399	0,076557969232652	2,0021802884769	0,00891613175064378
1,89570056652316	0,0763806921684363	2,0062751807838	0,00890043953381622
1,90008656630234	0,0762281493367793	2,0103700730907	0,00888996449032444
1,90447256608151	0,0762778744183899	2,0144649653976	0,00888498329072948
1,90885856586069	0,0762814547039443	2,0185598577045	0,00888308253428887
1,91324456563987	0,0764092141786994	2,02265475001139	0,0088808934418572
1,91763056541904	0,0765056227476386	2,02674964231829	0,00887630884194268
1,92201656519822	0,0764546651819255	2,03084453462519	0,00886928572746948
1,9264025649774	0,076519495963653	2,03493942693209	0,00886194310800854
1,93078856475657	0,076639540757475	2,03903431923899	0,00885554436640665
1,93517456453575	0,0767637392673442	2,04312921154589	0,0088483581477384
1,93956056431493	0,0768479187769704	2,04722410385279	0,00883873322628686
1,9439465640941	0,0768857872408656	2,05131899615969	0,00882769468348724
1,94833256387328	0,0769265506742412	2,05541388846659	0,00881750021974108
1,95271856365245	0,0770603813471701	2,05950878077349	0,00880971220776568
1,95710456343163	0,0771938756637229	2,06360367308039	0,00880413710577918
1,96149056321081	0,077201273310102	2,06769856538729	0,00879883619213965
1,96587656298998	0,0771634938047573	2,07179345769419	0,00879112483029138
1,97026256276916	0,0770541843560305	2,07588835000109	0,00877854635692206
1,97464856254834	0,0769448749073037	2,07998324230799	0,00876193465947278
1,97903456232751	0,0769702573329146	2,08407813461489	0,00874545742251364
1,98342056210669	0,0769228434384668	2,08817302692179	0,00873193125412198
1,98780656188586	0,0769053539480799	2,09226791922869	0,00872108699397839
1,99219256166504	0,076837156082853	2,09636281153559	0,0087115588946103
1,99657856144422	0,0767689582176262	2,10045770384249	0,00870256288539767
2,00096456122339	0,0766479633996028	2,10455259614939	0,00869374474952912
2,00535056100257	0,0764971276470006	2,10864748845629	0,00868480082234306
2,00973656078175	0,0764879224335099	2,11274238076319	0,00867528179720481
2,01412256056092	0,0764702710809377	2,11683727307009	0,00866420336197133
2,0185085603401	0,076354588282292	2,12093216537698	0,0086500673895796
2,02289456011928	0,0762389054836462	2,12502705768388	0,00863296893538314
2,02728055989845	0,0760581060056101	2,12912194999078	0,008615584168953
2,03166655967763	0,0759664350588985	2,13321684229768	0,00859956806132306
2,0360525594568	0,0758769441454948	2,13731173460458	0,00858397695514118
2,04043855923598	0,075871916703238	2,14140662691148	0,00856743501532637
2,04482455901516	0,0758063373795798	2,14550151921838	0,00854945695510011
2,04921055879433	0,0757407580559215	2,14959641152528	0,00853126656551364
2,05359655857351	0,0756250823486177	2,15369130383218	0,00851451526066994
2,05798255835269	0,0755379545243026	2,15778619613908	0,00849982669098343
2,06236855813186	0,0754792158957024	2,16188108844598	0,008487331220768
2,06675455791104	0,0755131638628186	2,16597598075288	0,00847642240398395
2,07114055769021	0,075692228913071	2,17007087305978	0,00846575158072713
2,07552655746939	0,075755166445086	2,17416576536668	0,00845440262327788
2,07991255724857	0,0757821202771684	2,17826065767358	0,00844262347367814
2,08429855702774	0,0758619331107436	2,18235554998048	0,00843158316166585
2,08868455680692	0,0758156040220232	2,18645044228738	0,00842198567143307
2,0930705565861	0,0759277329395769	2,19054533459428	0,00841367978516018
2,09745655636527	0,0759782419908576	2,19464022690118	0,00840657058867774
2,10184255614445	0,0759389511582826	2,19873511920808	0,0084004216238928
2,10622855592363	0,0758182427260252	2,20283001151498	0,00839473084575873
2,1106145557028	0,0756975342937678	2,20692490382188	0,00838929614561569
2,11500055548198	0,0756353188191394	2,21101979612878	0,00838425010097138
2,11938655526115	0,0757100256046368	2,21511468843567	0,00837950521253947
2,12377255504033	0,0757681471829504	2,21920958074257	0,0083747505849889
2,12815855481951	0,0757553152139621	2,22330447304947	0,00837033275603251
2,13254455459868	0,0757266484969632	2,22739936535637	0,00836737777907138
2,13693055437786	0,0757386459193415	2,23149425766327	0,00836559257927739
2,14131655415704	0,0757504967922014	2,23558914997017	0,00836219332390632
2,14570255393621	0,0757525616211723	2,23968404227707	0,00835510225180068
2,15008855371539	0,0757561856606367	2,24377893458397	0,00834567531388164
2,15447455349456	0,0756934032348311	2,24787382689087	0,00833695117699514
2,15886055327374	0,0756306208090255	2,25196871919777	0,00833010000978509
2,16324655305292	0,0753989086830377	2,25606361150467	0,00832416941491634
2,16763255283209	0,0753064401134958	2,26015850381157	0,00831820579598955
2,17201855261127	0,075337684620212	2,26425339611847	0,00831217008661075
2,17640455239045	0,0753765610843664	2,26834828842537	0,00830672446729814
2,18079055216962	0,0753526510306403	2,27244318073227	0,00830186250674108
2,1851765519488	0,0753078634093622	2,27653807303917	0,00829648185804672
2,18956255172798	0,0752630757880841	2,28063296534607	0,00829032566882282
2,19394855150715	0,0752710412510869	2,28472785765297	0,0082848009576211
2,19833455128633	0,0753494738956057	2,28882274995987	0,00828057288235816
2,2027205510655	0,0753368626522789	2,29291764226677	0,00827672113733769
2,20710655084468	0,0752202928541219	2,29701253457367	0,00827257534781156
2,21149255062386	0,0751037230559649	2,30110742688057	0,00826900224838709
2,21587855040303	0,07494579611944	2,30520231918747	0,00826856890623382
2,22026455018221	0,074848662600654	2,30929721149436	0,00827183404634765
2,22465054996139	0,0747921725268447	2,31339210380126	0,0082755775192116
2,22903654974056	0,0748448010164159	2,31748699610816	0,00827675152289008
2,23342254951974	0,0747725524422485	2,32158188841506	0,0082745308849123
2,23780854929892	0,0747003038680811	2,32567678072196	0,00826934123451435
2,24219454907809	0,0746015372824529	2,32977167302886	0,00826194626775466
2,24658054885727	0,0745004124246303	2,33386656533576	0,00825322677081513
2,25096654863644	0,0744824239649327	2,33796145764266	0,00824420812576221
2,25535254841562	0,0746187604904728	2,34205634994956	0,00823592063346061
2,2597385481948	0,0746275966479569	2,34615124225646	0,00822857155552102
2,26412454797397	0,0745995203938504	2,35024613456336	0,00822107283841971
2,26851054775315	0,074571444139744	2,35434102687026	0,00821204999772386
2,27289654753233	0,0745672654947143	2,35843591917716	0,00820096685825283
2,2772825473115	0,0746221905442976	2,36253081148406	0,00818876325315076
2,28166854709068	0,0746270146081977	2,36662570379096	0,00817687882344696
2,28605454686985	0,074551190783072	2,37072059609786	0,00816591314050919
2,29044054664903	0,0744753669579464	2,37481548840476	0,00815600918559576
2,29482654642821	0,074184528049374	2,37891038071166	0,0081472706554131
2,29921254620738	0,0740383783946739	2,38300527301856	0,00813972880699896
2,30359854598656	0,0740206886390731	2,38710016532546	0,00813308559492741
2,30798454576574	0,0739303888928318	2,39119505763236	0,00812637543251518
2,31237054554491	0,0738400891465905	2,39528994993926	0,00811828987723972
2,31675654532409	0,0736961697770905	2,39938484224616	0,0081081494058529
2,32114254510327	0,0733884254997913	2,40347973455306	0,00809685459008342
2,32552854488244	0,07311661762486	2,40757462685995	0,00808558882855725
2,32991454466162	0,0729793687872734	2,41166951916685	0,00807424986301441
2,33430054444079	0,0729902561083569	2,41576441147375	0,00806276974459455
2,33868654421997	0,0729622716556794	2,41985930378065	0,008052253299366
2,34307254399915	0,0728045711929615	2,42395419608755	0,00804378027728441
2,34745854377832	0,0726468707302437	2,42804908839445	0,00803710584279914
2,3518445435575	0,0725050393799734	2,43214398070135	0,00803128936153316
2,35623054333668	0,0725064273950871	2,43623887300825	0,00802555858264032
2,36061654311585	0,072485586743141	2,44033376531515	0,00801941697234687
2,36500254289503	0,0723717633760281	2,44442865762205	0,00801284072067996
2,3693885426742	0,0722579400089153	2,44852354992895	0,008006493773192
2,37377454245338	0,0719149314107711	2,45261844223585	0,00800081762715936
2,37816054223256	0,0717417052187322	2,45671333454275	0,00799553234628003
2,38254654201173	0,0717245342183883	2,46080822684965	0,00799063727818003
2,38693254179091	0,0716994991697172	2,46490311915655	0,00798666282287512
2,39131854157009	0,0716360248342822	2,46899801146345	0,00798342914140563
2,39570454134926	0,0715725504988471	2,47309290377035	0,0079797115405341
2,40009054112844	0,0713305772286731	2,47718779607725	0,00797394151989455
2,40447654090762	0,0710704139386203	2,48128268838415	0,00796510414376672
2,40886254068679	0,0709511608694114	2,48537758069105	0,00795410070165966
2,41324854046597	0,0708838610794861	2,48947247299795	0,00794278311710512
2,41763454024514	0,0708165612895608	2,49356736530485	0,00793265029450357
2,42202054002432	0,0707035480539575	2,49766225761175	0,00792517465566668
2,4264065398035	0,0703703259857145	2,50175714991864	0,00792022473191863
2,43079253958267	0,0701539850279701	2,50585204222554	0,00791581835855881
2,43517853936185	0,0701168177975665	2,50994693453244	0,00791092622739763
2,43956453914103	0,070202397736482	2,51404182683934	0,00790633912663732
2,4439505389202	0,0701176316071635	2,51813671914624	0,00790240746228409
2,44833653869938	0,0700328654778449	2,52223161145314	0,00789749211000568
2,45272253847856	0,0698604209007317	2,52632650376004	0,00788996409650208
2,45710853825773	0,0697659526865548	2,53042139606694	0,00788045342046641
2,46149453803691	0,0697599420091168	2,53451628837384	0,00787174279310266
2,46588053781608	0,0697321683221337	2,53861118068074	0,00786660863691745
2,47026653759526	0,0696480951820517	2,54270607298764	0,00786471989081949
2,47465253737444	0,0695640220419696	2,54680096529454	0,00786325334273844
2,47903853715361	0,069120121029195	2,55089585760144	0,00785927884033806
2,48342453693279	0,0689027766180664	2,55499074990834	0,00785060928769833
2,48781053671197	0,0689098043617193	2,55908564221524	0,0078381497217521
2,49219653649114	0,0688690378950221	2,56318053452214	0,00782558224052247
2,49658253627032	0,0688123342450079	2,56727542682904	0,00781500869660489
2,50096853604949	0,0687444666177927	2,57137031913594	0,00780598987294894
2,50535453582867	0,0686765989905774	2,57546521144284	0,00779775133996957
2,50974053560785	0,0686385853697817	2,57956010374974	0,00779011124887206
2,51412653538702	0,0687141500799974	2,58365499605664	0,00778326754426686
2,5185125351662	0,0686699103045224	2,58774988836354	0,00777725508645112
2,52289853494538	0,0685369114447224	2,59184478067044	0,00777202115690131
2,52728453472455	0,0684039125849225	2,59593967297733	0,00776806091454904
2,53167053450373	0,068171366844438	2,60003456528423	0,0077660366332114
2,53605653428291	0,0679986601263925	2,60412945759113	0,00776559124401895
2,54044253406208	0,0679847303921831	2,60822434989803	0,00776517843989737
2,54482853384126	0,0678986920007464	2,61231924220493	0,00776302127266578
2,54921453362043	0,0678126536093097	2,61641413451183	0,00775801444447781
2,55360053339961	0,0676846727372897	2,62050902681873	0,00775063253111199
2,55798653317879	0,0671710545933996	2,62460391912563	0,00774188902523551
2,56237253295796	0,0669331460080599	2,62869881143253	0,00773161766264561
2,56675853273714	0,0668615505528704	2,63279370373943	0,00771930598402502
2,57114453251632	0,0667899550976809	2,63688859604633	0,00770610173414942
2,57553053229549	0,0666815937265289	2,64098348835323	0,00769459811769922
2,57991653207467	0,066617918843285	2,64507838066013	0,00768540650984591
2,58430253185385	0,066554243960041	2,64917327296703	0,00767612752099535
2,58868853163302	0,0664649653881977	2,65326816527393	0,00766433517384426
2,5930745314122	0,0663455629978547	2,65736305758083	0,00764964383960491
2,59746053119137	0,0663374172346529	2,66145794988773	0,00763417402708169
2,60184653097055	0,0662614210127433	2,66555284219463	0,00762225592192899
2,60623253074973	0,0661854247908338	2,66964773450153	0,00761704731011355
2,6106185305289	0,0660046358600109	2,67374262680843	0,00761808324904525
2,61500453030808	0,0658471181044077	2,67783751911533	0,00762251183375165
2,61939053008726	0,0657072774304363	2,68193241142223	0,00762702853080751
2,62377652986643	0,0656110515812855	2,68602730372913	0,00762920378437225
2,62816252964561	0,0655055017672437	2,69012219603603	0,00762695607921814
2,63254852942478	0,0653999519532019	2,69421708834292	0,00761877810719553
2,63693452920396	0,0652399416360023	2,69831198064982	0,00760619027098311
2,64132052898314	0,0650488529179077	2,70240687295672	0,00759255226984776
2,64570652876231	0,064927685605362	2,70650176526362	0,00757899918722478
2,65009252854149	0,0648607910179249	2,71059665757052	0,00756468141324357
2,65447852832067	0,0647330954374438	2,71469154987742	0,00754933348623005
2,65886452809984	0,0646053998569626	2,71878644218432	0,00753400688005497
2,66325052787902	0,0642055186982069	2,72288133449122	0,00751940581994665
2,6676365276582	0,0639333932223747	2,72697622679812	0,00750481580348795
2,67202252743737	0,0637843975097423	2,73107111910502	0,00748983469384263
2,67640852721655	0,0637196687000062	2,73516601141192	0,00747608624466956
2,68079452699572	0,0636549398902701	2,73926090371882	0,00746655695589017
2,6851805267749	0,0635058021398979	2,74335579602572	0,00746226762778636
2,68956652655408	0,0634248687390479	2,74745068833262	0,00746029837284728
2,69395252633325	0,0633222696436263	2,75154558063952	0,00745599010684449
2,69833852611243	0,0632832844527808	2,75564047294642	0,00744659085000204
2,70272452589161	0,0632329196249557	2,75973536525332	0,00743272154591418
2,70711052567078	0,0631515478005111	2,76383025756022	0,00741673937467539
2,71149652544996	0,0630701759760664	2,76792514986712	0,00740041884023137
2,71588252522914	0,0627734307428976	2,77202004217402	0,0073843875760122
2,72026852500831	0,062558526798243	2,77611493448092	0,00736896315388382
2,72465452478749	0,0623520016515308	2,78020982678782	0,00735455570941653
2,72904052456666	0,0622166051049366	2,78430471909472	0,00734203673151834
2,73342652434584	0,0620399376971022	2,78839961140161	0,00733350181069574
2,73781252412502	0,0619189416666021	2,79249450370851	0,00733113560714596
2,74219852390419	0,061731231646775	2,79658939601541	0,00733467739167349
2,74658452368337	0,0615510344034702	2,80068428832231	0,00734059855408629
2,75097052346255	0,0614261059515632	2,80477918062921	0,00734477724240698
2,75535652324172	0,0613736497855746	2,80887407293611	0,00734541398527837
2,7597425230209	0,0614195648774961	2,81296896524301	0,00734295276223767
2,76412852280007	0,0614710174817392	2,81706385754991	0,00733798917878776
2,76851452257925	0,0614689045068705	2,82115874985681	0,00733076909007287
2,77290052235843	0,061431198650311	2,82525364216371	0,00732263017868102
2,7772865221376	0,0613811503876327	2,82934853447061	0,00731502077556893
2,78167252191678	0,0613311021249543	2,83344342677751	0,00730823940608633
2,78605852169596	0,0612462354955787	2,83753831908441	0,00730194130769292
2,79044452147513	0,061161368866203	2,84163321139131	0,0072955956592183
2,79483052125431	0,0609807425601017	2,84572810369821	0,00728901444286741
2,79921652103349	0,0606871079689224	2,84982299600511	0,00728377464593178
2,80360252081266	0,0605700625096902	2,85391788831201	0,00728298421003457
2,80798852059184	0,0604969042316481	2,85801278061891	0,00728588918785907
2,81237452037101	0,060423745953606	2,86210767292581	0,0072874209744764
2,81676052015019	0,0603234230570981	2,86620256523271	0,00728331243520107
2,82114651992937	0,0598735618835135	2,87029745753961	0,00727205155325193
2,82553251970854	0,0594699221944172	2,87439234984651	0,00725633107031455
2,82991851948772	0,0593656225179928	2,87848724215341	0,0072399490016159
2,8343045192669	0,0593467624539408	2,8825821344603	0,00722420941486391
2,83869051904607	0,05925857388232	2,8866770267672	0,00720930572425819
2,84307651882525	0,0591703853106993	2,8907719190741	0,00719483278277032
2,84746251860442	0,0589360064845928	2,894866811381	0,00718007816969458
2,8518485183836	0,0586376091630332	2,8989617036879	0,00716509077654322
2,85623451816278	0,058489969989319	2,9030565959948	0,00715065308024952
2,86062051794195	0,0583965280569257	2,9071514883017	0,00713823158878151
2,86500651772113	0,0583771031482844	2,9112463806086	0,00712985344576216
2,86939251750031	0,0583337790413963	2,9153412729155	0,0071255848488128
2,87377851727948	0,0582507647150347	2,9194361652224	0,00712227538727979
2,87816451705866	0,0581677503886731	2,9235310575293	0,00711645334638486
2,88255051683784	0,0581655642605799	2,9276259498362	0,00710646427708439
2,88693651661701	0,0581621485758189	2,9317208421431	0,00709319620552809
2,89132251639619	0,058073285851686	2,93581573445	0,0070794702198831
2,89570851617536	0,0579844231275531	2,9399106267569	0,00706743084918035
2,90009451595454	0,0578521789002942	2,9440055190638	0,00705837000737153
2,90448051573372	0,057534073141084	2,9481004113707	0,00705361557904358
2,90886651551289	0,057347442713294	2,9521953036776	0,00705221518813265
2,91325251529207	0,0573583137412158	2,9562901959845	0,007050978062437
2,91763851507125	0,0573390601429034	2,9603850882914	0,00704761017348255
2,92202451485042	0,0572782353915235	2,9644799805983	0,00704138369735156
2,9264105146296	0,0571855053520085	2,9685748729052	0,00703251739310931
2,93079651440878	0,0570927753124934	2,9726697652121	0,0070211853248967
2,93518251418795	0,0570889278738632	2,976764657519	0,00700747487926815
2,93956851396713	0,0570661593041806	2,9808595498259	0,00699370799887752
2,9439545137463	0,0569806739223018	2,98495444213279	0,00698297162945036
2,94834051352548	0,0568951885404229	2,98904933443969	0,00697511688305831
2,95272651330466	0,0567820621942961	2,99314422674659	0,00696804376601332
2,95711251308383	0,0564924762733576	2,99723911905349	0,00696059587767746
2,96149851286301	0,0562718509351136	3,00133401136039	0,00695257209541695
2,96588451264219	0,0562076445565605	3,00542890366729	0,00694361848245764
2,97027051242136	0,0561434381780074	3,00952379597419	0,00693303386713324
2,97465651220054	0,0560757384787661	3,01361868828109	0,00692050378827983
2,97904251197971	0,0559673099634909	3,01771358058799	0,00690693378223861
2,98342851175889	0,0557967349116246	3,02180847289489	0,00689379273763626
2,98781451153807	0,0558212361283828	3,02590336520179	0,00688155495466324
2,99220051131724	0,0558721974332317	3,02999825750869	0,00686988138491015
2,99658651109642	0,0558014785801344	3,03409314981559	0,00685867493872284
3,0009725108756	0,0557307597270372	3,03818804212249	0,00684813216780161
3,00535851065477	0,0556028474877308	3,04228293442939	0,00683776652128033
3,00974451043395	0,0552383516972073	3,04637782673629	0,00682666566328238
3,01413051021313	0,055047117466367	3,05047271904319	0,00681460938031787
3,0185165099923	0,0550089642895472	3,05456761135009	0,00680206288109593
3,02290250977148	0,0549818872697859	3,05866250365699	0,00679049726366564
3,02728850955065	0,0549467551752713	3,06275739596389	0,0067824065884392
3,03167450932983	0,0548753162217722	3,06685228827079	0,00677821869243906
3,03606050910901	0,0548038772682732	3,07094718057769	0,00677565185498277
3,04044650888818	0,0546913242418228	3,07504207288458	0,00677281022515021
3,04483250866736	0,0546372528851817	3,07913696519148	0,00676871180532172
3,04921850844654	0,0546124194580018	3,08323185749838	0,00676195130442058
3,05360450822571	0,054542432852134	3,08732674980528	0,00675118718254763
3,05799050800489	0,0544724462462662	3,09142164211218	0,00673820839358367
3,06237650778407	0,0540629343259144	3,09551653441908	0,00672599806958394
3,06676250756324	0,0538112924610764	3,09961142672598	0,00671482270645256
3,07114850734242	0,053767640107323	3,10370631903288	0,00670359598737837
3,07553450712159	0,0539118404075853	3,10780121133978	0,00669167970781443
3,07992050690077	0,053893927784722	3,11189610364668	0,0066799856211724
3,08430650667995	0,0538496066270016	3,11599099595358	0,00667036787076837
3,08869250645912	0,0538052854692813	3,12008588826048	0,00666338786150491
3,0930785062383	0,0537592264596022	3,12418078056738	0,00665810335716228
3,09746450601748	0,0537793391366026	3,12827567287428	0,00665311520898024
3,10185050579665	0,0537884301973483	3,13237056518118	0,00664732882775073
3,10623650557583	0,0537462080241253	3,13646545748808	0,00664088360928723
3,110622505355	0,0535105491746838	3,14056034979498	0,00663554733898256
3,11500850513418	0,0532748903252423	3,14465524210188	0,00663246803271941
3,11939450491336	0,0530596851310166	3,14875013440878	0,00663038691092192
3,12378050469253	0,0530285277261552	3,15284502671568	0,00662746479331933
3,12816650447171	0,0530768666471388	3,15693991902258	0,00662309232247519
3,13255250425089	0,0530237213369371	3,16103481132948	0,0066183213743906
3,13693850403006	0,0529994478977205	3,16512970363638	0,00661424748720052
3,14132450380924	0,0529703723815136	3,16922459594327	0,00660982581302455
3,14571050358842	0,0529412968653066	3,17331948825017	0,00660261775022352
3,15009650336759	0,0530320135714929	3,17741438055707	0,00659124276457102
3,15448250314677	0,0529620554270267	3,18150927286397	0,00657774488891371
3,15886850292594	0,0528920972825604	3,18560416517087	0,006565525296737
3,16325450270512	0,0527554594453934	3,18969905747777	0,00655559759052698
3,1676405024843	0,0524020076488689	3,19379394978467	0,00654746950642581
3,17202650226347	0,0522903566341677	3,19788884209157	0,00654137588169926
3,17641250204265	0,0522630129533117	3,20198373439847	0,00653879531499253
3,18079850182183	0,0522104006314423	3,20607862670537	0,00653941187458271
3,185184501601	0,0521222519836099	3,21017351901227	0,00653880661925977
3,18957050138018	0,0520341033357775	3,21426841131917	0,00653289387569636
3,19395650115935	0,0519160336271504	3,21836330362607	0,00652209990149567
3,19834250093853	0,0517215958103188	3,22245819593297	0,00650890974514736
3,20272850071771	0,051706518953086	3,22655308823987	0,00649487564035918
3,20711450049688	0,0518054646072052	3,23064798054677	0,00648128478029862
3,21150050027606	0,0517266830185649	3,23474287285367	0,00647025957549748
3,21588650005524	0,0516479014299247	3,23883776516057	0,0064628809624828
3,22027249983441	0,0514830980850285	3,24293265746747	0,00645906725600616
3,22465849961359	0,0512640470472153	3,24702754977437	0,00645878898201969
3,22904449939277	0,0510892155466981	3,25112244208127	0,00645938443161783
3,23343049917194	0,0510594172719236	3,25521733438817	0,00645620203387476
3,23781649895112	0,0512099822243979	3,25931222669507	0,00644689306509397
3,24220249873029	0,0513672898313072	3,26340711900196	0,00643353329226119
3,24658849850947	0,0513640086999258	3,26750201130886	0,00642005164128324
3,25097449828865	0,0513607275685443	3,27159690361576	0,00640768977948052
3,25536049806782	0,0513672890884198	3,27569179592266	0,00639526613266098
3,259746497847	0,0514262511410137	3,27978668822956	0,00638232999538678
3,26413249762618	0,0515239427059751	3,28388158053646	0,00637017342497934
3,26851849740535	0,0514389772008493	3,28797647284336	0,00635940499996193
3,27290449718453	0,0513540116957235	3,29207136515026	0,00634899933151455
3,2772904969637	0,0512386730058707	3,29616625745716	0,00633776671813804
3,28167649674288	0,0511799210725118	3,30026114976406	0,00632527685350518
3,28606249652206	0,051121169139153	3,30435604207096	0,00631313956863507
3,29044849630123	0,0510003193474009	3,30845093437786	0,00630398205729689
3,29483449608041	0,0508794695556489	3,31254582668476	0,00629795472761324
3,29922049585959	0,0506924965126447	3,31664071899166	0,0062927443489039
3,30360649563876	0,0504100185593945	3,32073561129856	0,00628664102776455
3,30799249541794	0,0503347554370095	3,32483050360546	0,00627946678844314
3,31237849519712	0,0504549215336152	3,32892539591236	0,0062712514717113
3,31676449497629	0,0504289729525535	3,33302028821926	0,00626149782198938
3,32115049475547	0,050367769964901	3,33711518052616	0,00625015019014607
3,32553649453464	0,0502889397739531	3,34121007283306	0,00623778240245447
3,32992249431382	0,0502101095830052	3,34530496513996	0,00622487687539335
3,334308494093	0,0501758730429406	3,34939985744686	0,00621235983845264
3,33869449387217	0,050196736128615	3,35349474975376	0,00620143361246034
3,34308049365135	0,0500912926291744	3,35758964206066	0,0061919544162801
3,34746649343053	0,0499858491297337	3,36168453436756	0,00618258527620164
3,3518524932097	0,0498082632932582	3,36577942667446	0,00617253137043904
3,35623849298888	0,0496070513719638	3,36987431898135	0,00616201586910995
3,36062449276806	0,0495282098268312	3,37396921128825	0,0061517201685596
3,36501049254723	0,049640349115617	3,37806410359515	0,00614315626510172
3,36939649232641	0,0496038860659693	3,38215899590205	0,00613893462732284
3,37378249210558	0,0495674230163215	3,38625388820895	0,00613955945326992
3,37816849188476	0,0495389906817373	3,39034878051585	0,00614185604909235
3,38255449166394	0,0495419813218318	3,39444367282275	0,00614206752849328
3,38694049144311	0,0496614682289108	3,39853856512965	0,00613773509765554
3,39132649122229	0,0497189375662682	3,40263345743655	0,00612898297101854
3,39571249100147	0,0497050272710123	3,40672834974345	0,00611887508507241
3,40009849078064	0,0496061850028614	3,41082324205035	0,0061095813503447
3,40448449055982	0,0495073427347105	3,41491813435725	0,0061007066126456
3,40887049033899	0,0493829226792222	3,41901302666415	0,00609164886161862
3,41325649011817	0,0493025740722438	3,42310791897105	0,00608301637802755
3,41764248989735	0,049247281202827	3,42720281127795	0,00607697592186639
3,42202848967652	0,0492021117026573	3,43129770358485	0,0060756033255575
3,4264144894557	0,049107046915462	3,43539259589175	0,00607788299306269
3,43080048923488	0,0490119821282666	3,43948748819865	0,00608071643389245
3,43518648901405	0,0488268008547581	3,44358238050555	0,00608263209265165
3,43957248879323	0,0487303731597157	3,44767727281245	0,00608452679717059
3,44395848857241	0,0487651763384184	3,45177216511935	0,00608811845064666
3,44834448835158	0,0487123786054675	3,45586705742625	0,00609521501914335
3,45273048813076	0,0486387820708289	3,45996194973314	0,00610636116154422
3,45711648790993	0,0485651855361903	3,46405684204004	0,00611892813808576
3,46150248768911	0,0485313409048136	3,46815173434694	0,0061286334170305
3,46588848746829	0,0485272291659766	3,47224662665384	0,00613282171151113
3,47027448724746	0,0485204389833561	3,47634151896074	0,00613255887087938
3,47466048702664	0,0484903129437787	3,48043641126764	0,00613197290326038
3,47904648680582	0,0484252902285126	3,48453130357454	0,00613210039903932
3,48343248658499	0,0483602675132466	3,48862619588144	0,00612879115654823
3,48781848636417	0,0482310820546388	3,49272108818834	0,00611837216801721
3,49220448614334	0,0481881894553612	3,49681598049524	0,00610211381681729
3,49659048592252	0,0482087532765644	3,50091087280214	0,00608443094668833
3,5009764857017	0,0482144807537892	3,50500576510904	0,00606844355288686
3,50536248548087	0,0481809667391913	3,50910065741594	0,00605534610203115
3,50974848526005	0,0480681297118353	3,51319554972284	0,00604444755571491
3,51413448503923	0,0479552926844794	3,51729044202974	0,00603397534806855
3,5185204848184	0,0479005537887988	3,52138533433664	0,00602247134598148
3,52290648459758	0,0480160267013936	3,52548022664354	0,00600886449411327
3,52729248437676	0,048003968682541	3,52957511895044	0,00599290781085598
3,53167848415593	0,0479324390202481	3,53367001125734	0,00597590752773548
3,53606448393511	0,0478609093579552	3,53776490356424	0,00595969806235129
3,54045048371428	0,0474989040403808	3,54185979587114	0,00594506069775041
3,54483648349346	0,0474164451221075	3,54595468817804	0,00593146011298569
3,54922248327264	0,0473248638698916	3,55004958048494	0,00591773355277028
3,55360848305181	0,0472332826176757	3,55414447279183	0,00590294629823667
3,55799448283099	0,0471553669585713	3,55823936509873	0,00588774307255422
3,56238048261017	0,0470774512994668	3,56233425740563	0,00587359651064648
3,56676648238934	0,0467442392614037	3,56642914971253	0,00585994667939476
3,57115248216852	0,0466613240829491	3,57052404201943	0,00584545564765105
3,57553848194769	0,0467020153175932	3,57461893432633	0,00583151174308172
3,57992448172687	0,0467121838978704	3,57871382663323	0,00582138344401539
3,58431048150605	0,0466707029768664	3,58280871894013	0,00581579223771686
3,58869648128522	0,0465335544288045	3,58690361124703	0,00581221082572441
3,5930824810644	0,0463964058807425	3,59099850355393	0,00580799777554323
3,59746848084358	0,0462403562222627	3,59509339586083	0,0058010532448567
3,60185448062275	0,046165214143667	3,59918828816773	0,0057900584399413
3,60624048040193	0,0461731005261622	3,60328318047463	0,00577618352136268
3,61062648018111	0,0461306671550258	3,60737807278153	0,00576184571303089
3,61501247996028	0,0460092788981446	3,61147296508843	0,00574791689101463
3,61939847973946	0,0458878906412634	3,61556785739533	0,0057337050516474
3,62378447951863	0,0458876278480068	3,61966274970223	0,00571826920918187
3,62817047929781	0,045918353214641	3,62375764200913	0,00570212436499629
3,63255647907699	0,0458804794073388	3,62785253431603	0,005687124978374
3,63694247885616	0,0457654950176704	3,63194742662293	0,00567481575733849
3,64132847863534	0,045650510628002	3,63604231892983	0,00566587393891391
3,64571447841452	0,0454779990971886	3,64013721123673	0,00565934164066242
3,65010047819369	0,0453781830394811	3,64423210354363	0,00565301996212601
3,65448647797287	0,045368554459512	3,64832699585052	0,00564534209875658
3,65887247775205	0,0454258460548474	3,65242188815742	0,00563607513205786
3,66325847753122	0,0453544846722767	3,65651678046432	0,00562630802466912
3,6676444773104	0,0452831232897061	3,66061167277122	0,0056174034369362
3,67203047708957	0,0451573954039166	3,66470656507812	0,00560991168339843
3,67641647686875	0,0449336855458774	3,66880145738502	0,00560330920854351
3,68080247664793	0,0448739262530792	3,67289634969192	0,00559613936126999
3,6851884764271	0,0448931623272546	3,67699124199882	0,00558700794146932
3,68957447620628	0,0448600067752418	3,68108613430572	0,00557539913387613
3,69396047598546	0,0447031073569325	3,68518102661262	0,00556220635959168
3,69834647576463	0,0445462079386233	3,68927591891952	0,00554902137333767
3,70273247554381	0,0443713296847689	3,69337081122642	0,00553697510525003
3,70711847532299	0,0443367417258029	3,69746570353332	0,00552664800578619
3,71150447510216	0,0443772242345245	3,70156059584022	0,00551798996037582
3,71589047488134	0,0443591915520962	3,70565548814712	0,00551078681737344
3,72027647466051	0,0443077257682879	3,70975038045402	0,00550515929339449
3,72466247443969	0,0442022907246063	3,71384527276092	0,00550094787047338
3,72904847421887	0,0440968556809247	3,71794016506782	0,00549821877601104
3,73343447399804	0,0439556255321357	3,72203505737472	0,00549805879893286
3,73782047377722	0,0439760989167067	3,72612994968162	0,00550017373569747
3,7422064735564	0,0438781017773937	3,73022484198852	0,00550182032162699
3,74659247333557	0,0437801046380806	3,73431973429542	0,00550008659597043
3,75097847311475	0,0436350456013694	3,73841462660232	0,00549347797453391
3,75536447289392	0,0436399273255377	3,74250951890922	0,00548316889336979
3,7597504726731	0,0436168362102788	3,74660441121612	0,00547160008041272
3,76413647245228	0,0436338848233625	3,75069930352301	0,00545987094819584
3,76852247223145	0,0436420770444396	3,75479419582991	0,00544853786671202
3,77290847201063	0,0435780141374318	3,75888908813681	0,0054389683889017
3,77729447178981	0,043513951230424	3,76298398044371	0,00543201389981324
3,78168047156898	0,0433784567058954	3,76707887275061	0,00542629404708421
3,78606647134816	0,0433669732345724	3,77117376505751	0,00541968027485809
3,79045247112734	0,0434868379699825	3,77526865736441	0,00541129094099922
3,79483847090651	0,0434410440006589	3,77936354967131	0,00540177067520971
3,79922447068569	0,0433629954015458	3,78345844197821	0,00539250614920779
3,80361047046486	0,0432849468024328	3,78755333428511	0,00538501542218973
3,80799647024404	0,0431208274292643	3,79164822659201	0,00538060270492787
3,81238247002322	0,0429995038483487	3,79574311889891	0,00537884090739093
3,81676846980239	0,043105529505271	3,79983801120581	0,00537752493882341
3,82115446958157	0,043053595353246	3,80393290351271	0,00537458911637245
3,82554046936075	0,042973481450191	3,80802779581961	0,00536911292829273
3,82992646913992	0,042893367547136	3,81212268812651	0,00536166487654314
3,8343124689191	0,0427403860954033	3,81621758043341	0,00535300029137297
3,83869846869827	0,0426381630680219	3,82031247274031	0,00534337528164126
3,84308446847745	0,0426983975898534	3,82440736504721	0,0053341295800827
3,84747046825663	0,042730238239723	3,82850225735411	0,00532729585948659
3,8518564680358	0,0426594917742918	3,83259714966101	0,00532368851703738
3,85624246781498	0,0425887453088606	3,83669204196791	0,00532302107181782
3,86062846759416	0,042440334541947	3,84078693427481	0,00532439283431257
3,86501446737333	0,0422886810404303	3,8448818265817	0,00532556122386699
3,86940046715251	0,0422553012149404	3,8489767188886	0,00532358195703715
3,87378646693169	0,0422843332641539	3,8530716111955	0,00531591775234927
3,87817246671086	0,0422530630261326	3,8571665035024	0,00530221788700049
3,88255846649004	0,0421596251441056	3,8612613958093	0,00528585559855647
3,88694446626921	0,0420661872620786	3,8653562881162	0,00527072318227391
3,89133046604839	0,0420097452658421	3,8694511804231	0,00525780765621641
3,89571646582757	0,0419822224441916	3,87354607273	0,00524625646491525
3,90010246560674	0,0419212411645041	3,8776409650369	0,00523496618657266
3,90448846538592	0,0418427341642513	3,8817358573438	0,00522267847125066
3,9088744651651	0,0417642271639986	3,8858307496507	0,00520819969336859
3,91326046494427	0,0416574825165298	3,8899256419576	0,00519142521533463
3,91764646472345	0,0415250326179452	3,8940205342645	0,00517467950886717
3,92203246450263	0,041566569956966	3,8981154265714	0,00516167719093152
3,9264184642818	0,0415188143199347	3,9022103188783	0,00515397725330568
3,93080446406098	0,0414276914813531	3,9063052111852	0,00514981120888895
3,93519046384015	0,0413365686427715	3,9104001034921	0,00514660110091631
3,93957646361933	0,0410878183913077	3,914494995799	0,00514311258605629
3,94396246339851	0,0410656893441563	3,9185898881059	0,0051394334183837
3,94834846317768	0,0411768847546192	3,9226847804128	0,00513648407654622
3,95273446295686	0,0411813484212444	3,9267796727197	0,00513471383980067
3,95712046273604	0,0411125171579371	3,9308745650266	0,00513338138391233
3,96150646251521	0,0410436858946298	3,9349694573335	0,00513136060568873
3,96589246229439	0,0408623898582034	3,93906434964039	0,00512754315389484
3,97027846207356	0,0410005107385727	3,94315924194729	0,00512098928642891
3,97466446185274	0,0410967948890894	3,94725413425419	0,00511187631857224
3,97905046163192	0,0409802353688529	3,95134902656109	0,0051016694241226
3,98343646141109	0,0408636758486163	3,95544391886799	0,00509160792921196
3,98782246119027	0,0406668806059078	3,95953881117489	0,00508190164384206
3,99220846096945	0,0405705938748924	3,96363370348179	0,00507266566795924
3,99659446074862	0,0405422224329928	3,96772859578869	0,00506441913142127
4,0009804605278	0,0405651969088246	3,97182348809559	0,00505757662390576
4,00536646030698	0,0405951786214657	3,97591838040249	0,00505274880048934
4,00975246008615	0,0405343007858237	3,98001327270939	0,00505108121073888
4,01413845986533	0,0403930588551822	3,98410816501629	0,00505183162098852
4,0185244596445	0,0402518169245408	3,98820305732319	0,00505165790831691
4,02291045942368	0,0402625329997407	3,99229794963009	0,00504752980647906
4,02729645920286	0,0402790375752743	3,99639284193699	0,00503842014110283
4,03168245898203	0,0402234481243108	4,00048773424389	0,00502590648603518
4,03606845876121	0,0401525526801346	4,00458262655079	0,00501288904815165
4,04045445854039	0,0400816572359585	4,00867751885769	0,00500084762828951
4,04484045831956	0,0397823052773111	4,01277241116459	0,00498998832370873
4,04922645809874	0,0396339811068743	4,01686730347149	0,00498114931549161
4,05361245787792	0,0397139575285448	4,02096219577839	0,00497618908926811
4,05799845765709	0,0396518126824602	4,02505708808529	0,0049762186139227
4,06238445743627	0,0395896678363757	4,02915198039219	0,00497992939914366
4,06677045721544	0,0394920168617653	4,03324687269909	0,00498454103323689
4,07115645699462	0,0393039673228325	4,03734176500599	0,004987790370814
4,0755424567738	0,0392111771278538	4,04143665731288	0,00498808344058356
4,07992845655297	0,0391538513861736	4,04553154961978	0,00498424075013173
4,08431445633215	0,0392142067635024	4,04962644192668	0,00497656687591052
4,08870045611133	0,0391344578023505	4,05372133423358	0,00496622090261708
4,0930864558905	0,0390547088411985	4,05781622654048	0,00495501728479256
4,09747245566968	0,0389389749323734	4,06191111884738	0,00494652130422308
4,10185845544885	0,0389415936482841	4,06600601115428	0,00494236791052287
4,10624445522803	0,0390597904392137	4,07010090346118	0,00494021767986174
4,11063045500721	0,0390034302697641	4,07419579576808	0,00493741070266854
4,11501645478638	0,0389019153227751	4,07829068807498	0,0049327381324433
4,11940245456556	0,0388004003757862	4,08238558038188	0,00492576293644038
4,12378845434474	0,0385649988639231	4,08648047268878	0,00491613300755073
4,12817445412391	0,0384514843792974	4,09057536499568	0,0049035721948877
4,13256045390309	0,0384021993679804	4,09467025730258	0,00488921423300885
4,13694645368226	0,0384673689788633	4,09876514960948	0,00487558344896018
4,14133245346144	0,0385908595679439	4,10286004191638	0,00486417761097605
4,14571845324062	0,0385351428460055	4,10695493422328	0,00485489982897196
4,15010445301979	0,0384794261240672	4,11104982653018	0,00484820705087975
4,15449045279897	0,0385836148340086	4,11514471883708	0,00484566177152015
4,15887645257815	0,0386909590476351	4,11923961114398	0,00484663288135299
4,16326245235732	0,0387448514351727	4,12333450345088	0,00484789323094517
4,1676484521365	0,038629058034799	4,12742939575778	0,00484679503658989
4,17203445191568	0,0385132646344253	4,13152428806468	0,00484253507015639
4,17642045169485	0,0383300744700924	4,13561918037158	0,00483534906838618
4,18080645147403	0,0380800400447726	4,13971407267847	0,00482534951813554
4,18519245125321	0,037974470413758	4,14380896498537	0,00481335094619407
4,18957845103238	0,0379153962619104	4,14790385729227	0,00480085395177749
4,19396445081156	0,0378236828509633	4,15199874959917	0,00478839724851604
4,19835045059073	0,0377319694400161	4,15609364190607	0,0047764419929677
4,20273645036991	0,0375733783055602	4,16018853421297	0,00476728944737307
4,20712245014909	0,0373933383111126	4,16428342651987	0,00476291784682788
4,21150844992826	0,0373474548322902	4,16837831882677	0,00476195410547362
4,21589444970744	0,0373581506624218	4,17247321113367	0,00476145874341165
4,22028044948662	0,0373226563803284	4,17656810344057	0,00475987827306743
4,22466644926579	0,0371316491239372	4,18066299574747	0,00475796570643933
4,22905244904497	0,036940641867546	4,18475788805437	0,0047586014126361
4,23343844882414	0,0367058645901615	4,18885278036127	0,00476201428724146
4,23782444860332	0,0367480935088497	4,19294767266817	0,00476265492450423
4,2422104483825	0,0368086635878428	4,19704256497507	0,0047556117470259
4,24659644816167	0,0368023731673614	4,20113745728197	0,00474185615003716
4,25098244794085	0,0366677984455188	4,20523234958887	0,00472519078010663
4,25536844772003	0,0365332237236761	4,20932724189577	0,00470869263744705
4,2597544474992	0,0364199516188347	4,21342213420267	0,00469523260507105
4,26414044727838	0,036373119398837	4,21751702650957	0,0046869658336703
4,26852644705756	0,0363849942000319	4,22161191881647	0,00468181621393753
4,27291244683673	0,0362648192759426	4,22570681112337	0,00467518509647337
4,27729844661591	0,0361446443518534	4,22980170343027	0,00466470071427423
4,28168444639508	0,0359591743680233	4,23389659573716	0,00465074638933285
4,28607044617426	0,0358183199861802	4,23799148804406	0,00463561039667214
4,29045644595344	0,0358389483198471	4,24208638035096	0,00462191581926599
4,29484244573261	0,035909680649206	4,24618127265786	0,00461053104445939
4,29922844551179	0,0358267906019122	4,25027616496476	0,00460118943124784
4,30361444529097	0,0357439005546184	4,25437105727166	0,00459335383188623
4,30800044507014	0,0356059790792948	4,25846594957856	0,00458409843822831
4,31238644484932	0,0356622370082265	4,26256084188546	0,00457047205793889
4,3167724446285	0,0356280964999281	4,26665573419236	0,00455449822692236
4,32115844440767	0,0355734269644893	4,27075062649926	0,00454095033881216
4,32554444418685	0,0355084929154801	4,27484551880616	0,00453104286092124
4,32993044396602	0,035443558866471	4,27894041111306	0,00452237719467821
4,3343164437452	0,0350281219526076	4,28303530341996	0,00451328198725541
4,33870244352438	0,0349235905248186	4,28713019572686	0,00450394928321789
4,34308844330355	0,0348987675392665	4,29122508803376	0,00449495664818485
4,34747444308273	0,0348428319302027	4,29531998034066	0,00448629183004961
4,35186044286191	0,0347595425647601	4,29941487264756	0,00447803100086822
4,35624644264108	0,0346762531993175	4,30350976495446	0,00447062745202025
4,36063244242026	0,0345458817182356	4,30760465726136	0,00446417132864744
4,36501844219943	0,0343736567953518	4,31169954956826	0,00445804937458463
4,36940444197861	0,0343597250441891	4,31579444187516	0,00445141228236055
4,37379044175779	0,0343619513433557	4,31988933418206	0,00444303515287738
4,37817644153696	0,034296540391948	4,32398422648895	0,00443159158199617
4,38256244131614	0,0342311294405403	4,32807911879585	0,00441780363470671
4,38694844109532	0,0341163401746995	4,33217401110275	0,00440433279670715
4,39133444087449	0,0340047894941997	4,33626890340965	0,00439283370153355
4,39572044065367	0,0339790856032203	4,34036379571655	0,00438315899947857
4,40010644043284	0,0340375126357496	4,34445868802345	0,00437417171520189
4,40449244021202	0,0339916312747201	4,34855358033035	0,00436465945587938
4,4088784399912	0,0339054097884505	4,35264847263725	0,00435421573189557
4,41326443977037	0,0338191883021809	4,35674336494415	0,00434338473602568
4,41765043954955	0,033675725209067	4,36083825725105	0,00433294788752296
4,42203643932873	0,0336989756152942	4,36493314955795	0,0043234359917385
4,4264224391079	0,0337966020513798	4,36902804186485	0,0043154138280502
4,43080843888708	0,033725796743681	4,37312293417175	0,0043091613829429
4,43519443866626	0,0336549914359823	4,37721782647865	0,00430473189087194
4,43958043844543	0,0335188588458538	4,38131271878555	0,00430231562941612
4,44396643822461	0,0333339535754658	4,38540761109245	0,00430126975446791
4,44835243800378	0,0333278797073389	4,38950250339935	0,0043001511042751
4,45273843778296	0,0333425842957476	4,39359739570625	0,00429795481967084
4,45712443756214	0,0333210045140364	4,39769228801315	0,00429423388625933
4,46151043734131	0,0332365010569591	4,40178718032005	0,00428876142904843
4,46589643712049	0,0331519975998818	4,40588207262695	0,00428117450540853
4,47028243689967	0,0328536684808135	4,40997696493385	0,0042714084096924
4,47466843667884	0,0327647211631347	4,41407185724075	0,00426021848316876
4,47905443645802	0,0327824425586274	4,41816674954765	0,0042500840479866
4,4834404362372	0,032656655932416	4,42226164185454	0,00424524590831492
4,48782643601637	0,0325308693062045	4,42635653416144	0,00424657467837535
4,49221243579555	0,0323247412686147	4,43045142646834	0,00425021309758527
4,49659843557472	0,0322210064180707	4,43454631877524	0,00425246269639888
4,5009844353539	0,0322132877940317	4,43864121108214	0,00425207954803121
4,50537043513308	0,032259651458648	4,44273610338904	0,00424989688384139
4,50975643491225	0,0321790442981581	4,44683099569594	0,00424720086971117
4,51414243469143	0,0320984371376682	4,45092588800284	0,00424507533036162
4,51852843447061	0,0319567515566288	4,45502078030974	0,00424388913747751
4,52291443424978	0,0318228492143852	4,45911567261664	0,00424080329018133
4,52730043402896	0,0317932328140594	4,46321056492354	0,00423246869215197
4,53168643380814	0,0317636164137336	4,46730545723044	0,00422007581197288
4,53607243358731	0,0316942900325505	4,47140034953734	0,00420693771586461
4,54045843336649	0,0316249636513674	4,47549524184424	0,00419548753080675
4,54484443314566	0,0314754997086566	4,47959013415114	0,00418736272357718
4,54923043292484	0,0311286072217605	4,48368502645804	0,00418159033546467
4,55361643270402	0,0310595577398198	4,48777991876494	0,00417489635139511
4,55800243248319	0,0311328977878209	4,49187481107184	0,00416504683264725
4,56238843226237	0,0311342570534911	4,49596970337874	0,00415350937752121
4,56677443204155	0,0310771499555144	4,50006459568564	0,00414510744540881
4,57116043182072	0,0309293462521009	4,50415948799254	0,00414081636316219
4,5755464315999	0,0307815425486874	4,50825438029944	0,00413566987620001
4,57993243137907	0,030682740236653	4,51234927260634	0,00412442228882522
4,58431843115825	0,0307870959978922	4,51644416491324	0,0041061302187215
4,58870443093743	0,0307299416262694	4,52053905722013	0,00408558617057704
4,5930904307166	0,0306444906054132	4,52463394952703	0,00406794663410525
4,59747643049578	0,030559039584557	4,52872884183393	0,00405415936976243
4,60186243027496	0,0303981949229422	4,53282373414083	0,0040433137459664
4,60624843005413	0,0304157118398137	4,53691862644773	0,00403504257707336
4,61063442983331	0,0304774967047637	4,54101351875463	0,00402820284041261
4,61502042961249	0,0304175366756173	4,54510841106153	0,00402091977567294
4,61940642939166	0,0303125448681651	4,54920330336843	0,00401310289617921
4,62379242917084	0,0302075530607128	4,55329819567533	0,00400708114365544
4,62817842895001	0,0299584231458019	4,55739308798223	0,00400372595262339
4,63256442872919	0,0298995867022269	4,56148798028913	0,00400096296018674
4,63695042850837	0,0298566793269566	4,56558287259603	0,00399690992559218
4,64133642828754	0,0298789444303603	4,56967776490293	0,00399076230153213
4,64572242806672	0,0298437208274706	4,57377265720983	0,00398262528222419
4,6501084278459	0,0297053242356116	4,57786754951673	0,00397274071144235
4,65449442762507	0,0295669276437526	4,58196244182363	0,00396094637734433
4,65888042740425	0,0294350932745506	4,58605733413053	0,0039482870672307
4,66326642718342	0,0293725099811241	4,59015222643743	0,00393640449473906
4,6676524269626	0,0293406831715716	4,59424711874433	0,00392533777181295
4,67203842674178	0,0292633128876645	4,59834201105123	0,00391442901597838
4,67642442652095	0,0291859426037573	4,60243690335813	0,00390411127681537
4,68081042630013	0,028981327907693	4,60653179566503	0,00389649738283064
4,68519642607931	0,0289377943564339	4,61062668797193	0,00389486438775075
4,68958242585848	0,0289281586419136	4,61472158027882	0,00390275465899692
4,69396842563766	0,0289354668547722	4,61881647258572	0,00392082421338918
4,69835442541684	0,029154595611999	4,62291136489262	0,0039428543597796
4,70274042519601	0,0292812485836958	4,62700625719952	0,00395704457487989
4,70712642497519	0,0292769919525012	4,63110114950642	0,0039550672916465
4,71151242475436	0,0294254091714262	4,63519604181332	0,00393903182098501
4,71589842453354	0,0294485051076054	4,63929093412022	0,00391769708361218
4,72028442431272	0,0294471647207305	4,64338582642712	0,00389869565259066
4,72467042409189	0,0294022733609257	4,64748071873402	0,00388337202098585
4,72905642387107	0,02923156393098	4,65157561104092	0,00386864667192914
4,73344242365025	0,0290608545010343	4,65567050334782	0,00385225973037644
4,73782842342942	0,0289555972196315	4,65976539565472	0,00383442641858122
4,7422144232086	0,0288797049988039	4,66386028796162	0,00381685156573263
4,74660042298778	0,0288040793021163	4,66795518026852	0,00380068778285429
4,75098642276695	0,0287318255751497	4,67205007257542	0,00378580268330564
4,75537242254613	0,0287357587516144	4,67614496488232	0,00377141765089003
4,7597584223253	0,0288270818449504	4,68023985718922	0,00375589415450712
4,76414442210448	0,0288634677187503	4,68433474949612	0,00373839554460511
4,76853042188366	0,0288760954527538	4,68842964180302	0,00372083784184585
4,77291642166283	0,0288313983577626	4,69252453410992	0,00370556053781967
4,77730242144201	0,0287335079418701	4,69661942641682	0,00369260092222997
4,78168842122119	0,0286356175259777	4,70071431872372	0,00368046008702437
4,78607442100036	0,0284087436538634	4,70480921103062	0,00366784953335057
4,79046042077954	0,028305282264783	4,70890410333751	0,00365437465132341
4,79484642055871	0,0282403113059774	4,71299899564441	0,00364046162495404
4,79923242033789	0,0281746336589541	4,71709388795131	0,00362671657722159
4,80361842011707	0,0282543966801914	4,72118878025821	0,00361324586635723
4,80800441989624	0,0283742337642823	4,72528367256511	0,00359974632129599
4,81239041967542	0,0283678544391629	4,72937856487201	0,00358612974443915
4,8167764194546	0,0283181447108307	4,73347345717891	0,00357306308023018
4,82116241923377	0,0283868159826451	4,73756834948581	0,00356158126801537
4,82554841901295	0,0284225409290967	4,74166324179271	0,00355178028805675
4,82993441879213	0,028388311666861	4,74575813409961	0,00354281584981062
4,8343204185713	0,0282482732311153	4,74985302640651	0,00353389776540178
4,83870641835048	0,0281082347953695	4,75394791871341	0,00352429592072225
4,84309241812965	0,0278574769491983	4,75804281102031	0,00351312492526544
4,84747841790883	0,0276929967132298	4,76213770332721	0,00349970041103902
4,85186441768801	0,0276785474934439	4,76623259563411	0,00348450211330397
4,85625041746718	0,027664098273658	4,77032748794101	0,00346891863757979
4,86063641724636	0,0277285220018164	4,77442238024791	0,00345405365336615
4,86502241702554	0,0277289137710618	4,77851727255481	0,00344045046648635
4,86940841680471	0,027680757540561	4,78261216486171	0,00342814432939425
4,87379441658389	0,0276326013100602	4,78670705716861	0,00341714733036227
4,87818041636306	0,0276001539708777	4,79080194947551	0,00340784358552961
4,88256641614224	0,0275418918982129	4,79489684178241	0,00340034032592191
4,88695241592142	0,0273050560696852	4,79899173408931	0,00339388490107181
4,89133841570059	0,0270682202411575	4,8030866263962	0,0033873780231557
4,89572441547977	0,0268842133518421	4,8071815187031	0,00337958408326862
4,90011041525895	0,0267014666635296	4,81127641101	0,0033694763657774
4,90449641503812	0,0266388894679405	4,8153713033169	0,00335820503889046
4,9088824148173	0,026517398384035	4,8194661956238	0,0033486420844571
4,91326841459648	0,0263959073001295	4,8235610879307	0,00334212234127859
4,91765441437565	0,0260802358308381	4,8276559802376	0,00333789497293767
4,92204041415483	0,0259873424964835	4,8317508725445	0,00333448414211436
4,926426413934	0,0259153628856784	4,8358457648514	0,00333076734373768
4,93081241371318	0,0258872023313317	4,8399406571583	0,00332700478796637
4,93519841349236	0,0258394877711558	4,8440355494652	0,00332533372418447
4,93958441327153	0,0257248989854906	4,8481304417721	0,00332778341920219
4,94397041305071	0,0256103101998254	4,852225334079	0,00333288532854674
4,94835641282989	0,0255133455233358	4,8563202263859	0,00333661382650619
4,95274241260906	0,0254036591567606	4,8604151186928	0,00333530498857515
4,95712841238824	0,0254358641451516	4,8645100109997	0,00332771978031638
4,96151441216742	0,0254131068594914	4,8686049033066	0,00331693658047929
4,96590041194659	0,0253903495738311	4,8726997956135	0,00330744601768715
4,97028641172577	0,0253294905640186	4,8767946879204	0,00330076987556869
4,97467241150494	0,0254628552637052	4,8808895802273	0,00329690801067779
4,97905841128412	0,0255560169751443	4,8849844725342	0,00329680307103854
4,9834444110633	0,0255221222136827	4,8890793648411	0,00329989579632082
4,98783041084247	0,0254492206426643	4,893174257148	0,00330301656839833
4,99221641062165	0,025376319071646	4,8972691494549	0,00330333504160904
4,99660241040083	0,0251125736644626	4,9013640417618	0,00329930928724355
5,00098841018	0,024844106412711	4,90545893406869	0,00329017571488136
5,00537440995918	0,0247047464035903	4,90955382637559	0,00327699252020031
5,00976040973835	0,0247394965308608	4,91364871868249	0,0032622828176547
5,01414640951753	0,0246151949459178	4,91774361098939	0,00324802239516008
5,01853240929671	0,0244908933609749	4,92183850329629	0,00323509527205716
5,02291840907588	0,0242913375551442	4,92593339560319	0,00322304074760951
5,02730440885506	0,0239906761795328	4,93002828791009	0,00321069357908952
5,03169040863424	0,0238910261777755	4,93412318021699	0,00319742701808424
5,03607640841341	0,0239098752038754	4,93821807252389	0,00318298884782399
5,04046240819259	0,0239489004986919	4,94231296483079	0,00316725850336436
5,04484840797177	0,0240195420930479	4,94640785713769	0,00315094580186575
5,04923440775094	0,0240149747590144	4,95050274944459	0,00313558421170032
5,05362040753012	0,0239715255987075	4,95459764175149	0,00312257223464931
5,05800640730929	0,0240669033859376	4,95869253405839	0,0031121575804315
5,06239240708847	0,0241948417500019	4,96278742636529	0,00310357621940238
5,06677840686765	0,0240883728398784	4,96688231867219	0,00309609985128321
5,07116440664682	0,023981903929755	4,97097721097909	0,00308890057679912
5,075550406426	0,023807411466333	4,97507210328599	0,00308087928879701
5,07993640620518	0,0236058719476973	4,97916699559289	0,00307097252552191
5,08432240598435	0,0234384720461136	4,98326188789979	0,00305919306863908
5,08870840576353	0,0234516808836114	4,98735678020669	0,00304744744698105
5,09309440554271	0,0233562471877481	4,99145167251359	0,00303797560680548
5,09748040532188	0,0232608134918848	4,99554656482048	0,00303192476486563
5,10186640510106	0,023064160683421	4,99964145712738	0,00302875904956261
5,10625240488023	0,0227332460836568	5,00373634943428	0,0030264467781191
5,11063840465941	0,022704595098683	5,00783124174118	0,00302292818905057
5,11502440443859	0,0227205792547769	5,01192613404808	0,00301776602003289
5,11941040421776	0,0226727127981328	5,01602102635498	0,00301468805137089
5,12379640399694	0,0225443754223838	5,02011591866188	0,00301880506497879
5,12818240377612	0,0224160380466349	5,02421081096878	0,0030297795040025
5,13256840355529	0,0221828603400354	5,02830570327568	0,00304290924350861
5,13695440333447	0,0222192401804025	5,03240059558258	0,00305391633677891
5,14134040311364	0,0223122689304171	5,03649548788948	0,00306033054006959
5,14572640289282	0,0223235438406809	5,04059038019638	0,00306155097693311
5,150112402672	0,022287559208173	5,04468527250328	0,00305842002863253
5,15449840245117	0,0223784037177939	5,04878016481018	0,00305148020215242
5,15888440223035	0,0224115189708909	5,05287505711708	0,00304034633590927
5,16327040200953	0,0224170966699016	5,05696994942398	0,00302606870026087
5,1676564017887	0,0225155211883249	5,06106484173088	0,00301266187743281
5,17204240156788	0,0223895282663225	5,06515973403778	0,00300339085630562
5,17642840134705	0,0222635353443201	5,06925462634468	0,00299837158172799
5,18081440112623	0,0220531582536383	5,07334951865158	0,00299670363904295
5,18520040090541	0,0217337998477165	5,07744441095848	0,00299624247681199
5,18958640068458	0,021541026056587	5,08153930326538	0,00299422620308914
5,19397240046376	0,0215435695642411	5,08563419557228	0,00298904798850148
5,19835840024294	0,0216132657530093	5,08972908787918	0,00297984882532799
5,20274440002211	0,0215435196789	5,09382398018607	0,00296625333383485
5,20713039980129	0,0214737736047907	5,09791887249297	0,00294943772166589
5,21151639958047	0,0213940707255713	5,10201376479987	0,00293116607814847
5,21590239935964	0,0214069079456483	5,10610865710677	0,00291209998901623
5,22028839913882	0,0214304306841419	5,11020354941367	0,00289304105875542
5,22467439891799	0,0213919594264517	5,11429844172057	0,00287498375762927
5,22906039869717	0,0213347358140774	5,11839333402747	0,00285832823146233
5,23344639847635	0,0213930068299533	5,12248822633437	0,00284349534822613
5,23783239825552	0,0214499145963611	5,12658311864127	0,00283029323065723
5,2422183980347	0,0213926422277797	5,13067801094817	0,00281748776971301
5,24660439781388	0,0214717484286305	5,13477290325507	0,0028041842055209
5,25099039759305	0,0214627750550167	5,13886779556197	0,00279060603320809
5,25537639737223	0,0214538016814029	5,14296268786887	0,00277733791536492
5,25976239715141	0,0214072197612737	5,14705758017577	0,00276495256890689
5,26414839693058	0,0213491693851035	5,15115247248267	0,00275414139385448
5,26853439670976	0,0212755261961185	5,15524736478957	0,00274433541443338
5,27292039648893	0,0212018830071334	5,15934225709647	0,00273288474767955
5,27730639626811	0,0210855785229431	5,16343714940337	0,00271787122502567
5,28169239604729	0,0210546631458256	5,16753204171027	0,00270074439929543
5,28607839582646	0,0210069448968031	5,17162693401717	0,00268474377579642
5,29046439560564	0,0209592266477807	5,17572182632407	0,00267156420766039
5,29485039538482	0,0209200206530119	5,17981671863097	0,00266067292319885
5,29923639516399	0,0208808146582432	5,18391161093786	0,00265134615160127
5,30362239494317	0,0208533436989506	5,18800650324476	0,00264368761824496
5,30800839472234	0,0207923950448291	5,19210139555166	0,00263742648666436
5,31239439450152	0,0207314463907077	5,19619628785856	0,00263125983197412
5,3167803942807	0,020716090720825	5,20029118016546	0,00262352514656423
5,32116639405987	0,0206685914969135	5,20438607247236	0,00261333398257547
5,32555239383905	0,0205996646431737	5,20848096477926	0,00260192470834923
5,32993839361823	0,020530737789434	5,21257585708616	0,00259308913586939
5,3343243933974	0,0203110280832057	5,21667074939306	0,00259189261222248
5,33871039317658	0,0202475671461891	5,22076564169996	0,00260218007143134
5,34309639295575	0,0201796334110917	5,22486053400686	0,0026222995835873
5,34748239273493	0,0201116996759943	5,22895542631376	0,00264387294591913
5,35186839251411	0,0200000512676954	5,23305031862066	0,00265836633708303
5,35625439229329	0,0199250463542359	5,23714521092756	0,00266146522896666
5,36064039207246	0,0198500414407763	5,24124010323446	0,00265239769620436
5,36502639185164	0,0196686839544323	5,24533499554136	0,00263451626017391
5,36941239163081	0,0192477719503651	5,24942988784826	0,00261365023378988
5,37379839140999	0,0190037501985993	5,25352478015516	0,00259364668420921
5,37818439118917	0,0189799639854214	5,25761967246206	0,00257527171309749
5,38257039096834	0,0189296436942155	5,26171456476896	0,00255796973921923
5,38695639074752	0,0188756094380844	5,26580945707586	0,00254101249476636
5,3913423905267	0,0189417476432514	5,26990434938276	0,00252417741970311
5,39572839030587	0,0189820396572879	5,27399924168966	0,00250863038398886
5,40011439008505	0,0189423027805685	5,27809413399656	0,00249608896553307
5,40450038986422	0,0189025659038492	5,28218902630346	0,00248629543274344
5,4088863896434	0,0188006656939647	5,28628391861036	0,0024769742962274
5,41327238942258	0,0186987654840803	5,29037881091725	0,00246647785132129
5,41765838920175	0,018535775044926	5,29447370322415	0,00245482800133874
5,42204438898093	0,0181544307886425	5,29856859553105	0,00244200745069127
5,42643038876011	0,0179022727348458	5,30266348783795	0,0024275286046013
5,43081638853928	0,017842835890536	5,30675838014485	0,0024120066772034
5,43520238831846	0,0178327232726732	5,31085327245175	0,00239748295099932
5,43958838809763	0,0177765026455312	5,31494816475865	0,00238547177255235
5,44397438787681	0,0175762901080366	5,31904305706555	0,00237607497151211
5,44836038765599	0,0173760775705419	5,32313794937245	0,00236908053613425
5,45274638743516	0,0172063764150509	5,32723284167935	0,00236383378988105
5,45713238721434	0,017095785716888	5,33132773398625	0,00235921003056259
5,46151838699352	0,0171194628003404	5,33542262629315	0,00235514113021688
5,46590438677269	0,0171045660070832	5,33951751860005	0,00235320518206793
5,47029038655187	0,0170532250167928	5,34361241090695	0,00235402271352492
5,47467638633105	0,0170199427241122	5,34770730321385	0,00235551014296811
5,47906238611022	0,016982054577657	5,35180219552075	0,00235560297357695
5,4834483858894	0,0169881583563419	5,35589708782765	0,00235443796472603
5,48783438566857	0,0170088378622479	5,35999198013455	0,00235301054513518
5,49222038544775	0,0171187142019228	5,36408687244145	0,0023521240918626
5,49660638522693	0,0172889152820205	5,36818176474835	0,00235240064428017
5,5009923850061	0,0173564643194459	5,37227665705525	0,00235296495916506
5,50537838478528	0,0173211105707499	5,37637154936214	0,00235171118705506
5,50976438456446	0,0174244988669401	5,38046644166904	0,002347424746643
5,51415038434363	0,0174580675101972	5,38456133397594	0,00234050679608059
5,51853638412281	0,0174258254848022	5,38865622628284	0,00233127575317036
5,52292238390199	0,0172556660110332	5,39275111858974	0,00231889718579825
5,52730838368116	0,0170855065372642	5,39684601089664	0,00230482913141614
5,53169438346034	0,0169664840241463	5,40094090320354	0,00229276691478708
5,53608038323951	0,0168799180101961	5,40503579551044	0,00228357978274679
5,54046638301869	0,016793351996246	5,40913068781734	0,00227539671230187
5,54485238279787	0,0167333758915416	5,41322558012424	0,00226675323210566
5,54923838257704	0,0167141686997536	5,41732047243114	0,00225764540877427
5,55362438235622	0,0166949615079655	5,42141536473804	0,00224940870258544
5,5580103821354	0,0166727360259782	5,42551025704494	0,00224274508648101
5,56239638191457	0,016630205867392	5,42960514935184	0,00223700372165233
5,56678238169375	0,016541531421141	5,43370004165874	0,00223157537558759
5,57116838147292	0,01645285697489	5,43779493396564	0,00222590696430143
5,5755543812521	0,0163194315764196	5,44188982627254	0,00221901229917014
5,57994038103128	0,016020638450981	5,44598471857944	0,00220988696684378
5,58432638081045	0,0157564713388921	5,45007961088634	0,00219937296527602
5,58871238058963	0,0156787093066346	5,45417450319324	0,00219043661913087
5,59309838036881	0,0156703999853329	5,45826939550014	0,00218447455527076
5,59748438014798	0,015633563740781	5,46236428780704	0,00217969352006602
5,60187037992716	0,0155176880689113	5,46645918011394	0,00217384309598142
5,60625637970633	0,0154018123970416	5,47055407242084	0,0021663097372552
5,61064237948551	0,0153374611100234	5,47464896472774	0,00215813881566413
5,61502837926469	0,0153540375827912	5,47874385703463	0,00215034685300494
5,61941437904386	0,0153265625554482	5,48283874934153	0,00214278613643619
5,62380037882304	0,015250239460335	5,48693364164843	0,00213491121676058
5,62818637860222	0,0151739163652218	5,49102853395533	0,00212623624002882
5,63257237838139	0,0147889122161001	5,49512342626223	0,00211651887148738
5,63695837816057	0,0145463127396098	5,49921831856913	0,00210649203498802
5,64134437793975	0,0144576386474956	5,50331321087603	0,00209783346179195
5,64573037771892	0,0144280219523556	5,50740810318293	0,00209104093015755
5,6501163774981	0,0143012658862013	5,51150299548983	0,0020851756828111
5,65450237727727	0,014174509820047	5,51559788779673	0,00207956546955264
5,65888837705645	0,0139770449631215	5,51969278010363	0,00207373617695249
5,66327437683563	0,0137927937421573	5,52378767241053	0,00206669412632122
5,6676603766148	0,0137178239357228	5,52788256471743	0,00205773222126588
5,67204637639398	0,013664115086367	5,53197745702433	0,0020485358472248
5,67643237617316	0,0135714492376436	5,53607234933123	0,00204120297754429
5,68081837595233	0,0134787833889201	5,54016724163813	0,00203517906463769
5,68520437573151	0,0133090066293001	5,54426213394503	0,00202873348194945
5,68959037551069	0,0131407359061496	5,54835702625193	0,00202070202041876
5,69397637528986	0,0131638719501927	5,55245191855883	0,00201128064753855
5,69836237506904	0,013248246320388	5,55654681086573	0,00200254236062867
5,70274837484821	0,0133123374820656	5,56064170317263	0,00199623063080778
5,70713437462739	0,0133926557872107	5,56473659547953	0,00199193865468573
5,71152037440657	0,0135199452505949	5,56883148778642	0,00198855810564544
5,71590637418574	0,0135999240943899	5,57292638009332	0,00198508523612013
5,72029237396492	0,0136111661772799	5,57702127240022	0,00198059523976903
5,7246783737441	0,0136771050475336	5,58111616470712	0,00197442885430112
5,72906437352327	0,013609531911052	5,58521105701402	0,00196655361049964
5,73345037330245	0,0135419587745704	5,58930594932092	0,0019573882762531
5,73783637308162	0,0133833741273822	5,59340084162782	0,00194785536649251
5,7422223728608	0,0131299777941783	5,59749573393472	0,0019403793949948
5,74660837263998	0,0129680642263851	5,60159062624162	0,00193685434674755
5,75099437241915	0,0128895734974956	5,60568551854852	0,00193545616124059
5,75538037219833	0,0128539370183251	5,60978041085542	0,00193221195735927
5,75976637197751	0,0127982522912927	5,61387530316232	0,00192515825018017
5,76415237175668	0,0126454846024278	5,61797019546922	0,00191600153974144
5,76853837153586	0,0124927169135629	5,62206508777612	0,00190771258334417
5,77292437131503	0,012471158522555	5,62615998008302	0,00190130506655906
5,77731037109421	0,012528690370226	5,63025487238992	0,00189623897453305
5,78169637087339	0,0124100640140794	5,63434976469682	0,00189369727737318
5,78608237065256	0,0122914376579328	5,63844465700372	0,00189653272139843
5,79046837043174	0,012106075724942	5,64253954931062	0,0019029969701305
5,79485437021092	0,011859517320838	5,64663444161752	0,00190665270016044
5,79924036999009	0,0118168797419598	5,65072933392442	0,00190262049843617
5,80362636976927	0,0119310889237397	5,65482422623132	0,00189011130391944
5,80801236954845	0,0119024323441127	5,65891911853822	0,00187259220753716
5,81239836932762	0,0118737757644857	5,66301401084512	0,00185423732184382
5,8167843691068	0,0119535159327255	5,66710890315202	0,00183680174040246
5,82117036888598	0,0120497697228709	5,67120379545891	0,00182028310566397
5,82555636866515	0,0120208397418928	5,67529868776581	0,00180411757655478
5,82994236844433	0,0120392675876038	5,67939358007271	0,00178782667101003
5,8343283682235	0,0119805633358886	5,68348847237961	0,00177159361537136
5,83871436800268	0,0118859040487756	5,68758336468651	0,00175739332916815
5,84310036778186	0,0117912447616627	5,69167825699341	0,00174850876197735
5,84748636756103	0,0115110848231532	5,69577314930031	0,00174525591459909
5,85187236734021	0,0113767441210647	5,69986804160721	0,00174403624139956
5,85625836711939	0,0112797070274376	5,70396293391411	0,00174097446175689
5,86064436689856	0,0112735075194638	5,70805782622101	0,00173386149217552
5,86503036667774	0,0112211205661593	5,71215271852791	0,00172259286729451
5,86941636645692	0,0111687336128548	5,71624761083481	0,00170920802591575
5,87380236623609	0,011211864712147	5,72034250314171	0,00169639112663598
5,87818836601527	0,0112315575790756	5,72443739544861	0,00168569381989733
5,88257436579444	0,0112397184965489	5,72853228775551	0,00167799727944338
5,88696036557362	0,0112371115682916	5,73262718006241	0,00167315713075077
5,8913463653528	0,0111587553404609	5,73672207236931	0,00166952656145755
5,89573236513197	0,0110803991126303	5,74081696467621	0,00166578733175219
5,90011836491115	0,0108396014203337	5,74491185698311	0,00166185949824153
5,90450436469033	0,0106495099063336	5,74900674929001	0,00165780133392457
5,9088903644695	0,0105531795631224	5,75310164159691	0,00165290988848812
5,91327636424868	0,0104663348005119	5,75719653390381	0,00164620983935928
5,91766236402785	0,01051253974366	5,7612914262107	0,00163794093519983
5,92204836380703	0,0105465296304293	5,76538631851761	0,00162912983618005
5,92643436358621	0,0104988729807098	5,7694812108245	0,00162007357551284
5,93082036336538	0,0105577830992816	5,7735761031314	0,00161048231174635
5,93520636314456	0,0106529062821928	5,7776709954383	0,0015996004763713
5,93959236292374	0,010549553644341	5,7817658877452	0,0015867314700114
5,94397836270291	0,0104462010064891	5,7858607800521	0,00157294565971706
5,94836436248209	0,0102663550903886	5,789955672359	0,00155953846695063
5,95275036226127	0,00978718934202633	5,7940505646659	0,00154578089130356
5,95713636204044	0,00959333201066425	5,7981454569728	0,0015313182202606
5,96152236181962	0,00955088405674467	5,8022403492797	0,00151783093953329
5,96590836159879	0,00949132396181439	5,8063352415866	0,00150635369019806
5,97029436137797	0,00952872792902479	5,8104301338935	0,00149573991231561
5,97468036115715	0,00959424754738003	5,8145250262004	0,00148495935759875
5,97906636093632	0,00960413674106953	5,8186199185073	0,00147444973140847
5,9834523607155	0,00959734329286707	5,8227148108142	0,00146530842083554
5,98783836049468	0,00965069353096923	5,8268097031211	0,00145891690728296
5,99222436027385	0,00982508588300949	5,830904595428	0,0014559286830733
5,99661036005303	0,00971935500400684	5,8349994877349	0,00145387589418244
6,0009963598322	0,00961362412500419	5,8390943800418	0,00144947776320163
6,00538235961138	0,00945589124338145	5,8431892723487	0,00144253375801251
6,00976835939056	0,0092721785319664	5,8472841646556	0,00143420796629846
6,01415435916973	0,00914067456280184	5,8513790569625	0,00142512409565489
6,01854035894891	0,00913323971777806	5,8554739492694	0,00141660290616732
6,02292635872809	0,00906488971158392	5,8595688415763	0,00140969973125174
6,02731235850726	0,00899653970538978	5,86366373388319	0,00140308307880744
6,03169835828644	0,00891146794062742	5,86775862619009	0,00139391128710173
6,03608435806562	0,00896919667135392	5,87185351849699	0,00138083548037424
6,04047035784479	0,00905804646902707	5,87594841080389	0,00136588854637513
6,04485635762397	0,00901680325936423	5,88004330311079	0,00135220067922687
6,04924235740314	0,00895329709835658	5,88413819541769	0,00134141340208625
6,05362835718232	0,00888979093734893	5,88823308772459	0,00133329105587041
6,0580143569615	0,00852376902381946	5,89232798003149	0,00132640350240183
6,06240035674067	0,00839275317992533	5,89642287233839	0,00131939668288308
6,06678635651985	0,00835452702640052	5,90051776464529	0,00131195573118341
6,07117235629903	0,00831630087287572	5,90461265695219	0,00130485608681541
6,0755583560782	0,0082558115509382	5,90870754925909	0,00129851504557883
6,07994435585738	0,00819414294569375	5,91280244156599	0,00129225950938712
6,08433035563655	0,00813247434044932	5,91689733387289	0,00128509373804163
6,08871635541573	0,00812556742350246	5,92099222617979	0,00127657597861499
6,09310235519491	0,00816407710503781	5,92508711848669	0,00126769276634351
6,09748835497408	0,00813047805983572	5,92918201079359	0,00125915238143887
6,10187435475326	0,00806619142545425	5,93327690310049	0,00124996773999623
6,10626035453244	0,00800190479107278	5,93737179540739	0,00123886966019805
6,11064635431161	0,00772448720562849	5,94146668771429	0,00122582794605567
6,11503235409079	0,00752978595241441	5,94556158002119	0,00121296106638847
6,11941835386997	0,00749680138581148	5,94965647232809	0,00120195923110506
6,12380435364914	0,00758033159527327	5,95375136463498	0,00119224741361455
6,12819035342832	0,00757018243970167	5,95784625694188	0,00118294672450806
6,13257635320749	0,00756003328413006	5,96194114924878	0,00117378877632635
6,13696235298667	0,0075209546071536	5,96603604155568	0,00116474210796263
6,14134835276585	0,00752171469443652	5,97013093386258	0,00115590134161206
6,14573435254502	0,00752247478171943	5,97422582616948	0,00114779537050275
6,1501203523242	0,00749760209090936	5,97832071847638	0,00114142593363037
6,15450635210338	0,00745164625331529	5,98241561078328	0,0011371775235151
6,15889235188255	0,00730007979557075	5,98651050309018	0,00113402599593582
6,16327835166173	0,00714851333782621	5,99060539539708	0,00113020430874004
6,1676643514409	0,00698166147558146	5,99470028770398	0,00112469079525103
6,17205035122008	0,00685898028745759	5,99879518001088	0,00111898248306147
6,17643635099926	0,00678162433862373	6,00289007231778	0,0011168656257149
6,18082235077843	0,0067184137819287	6,00698496462468	0,00112000647420115
6,18520835055761	0,00665520322523365	6,01107985693158	0,00112583170653687
6,18959435033679	0,00658010867464817	6,01517474923848	0,0011305280371987
6,19398035011596	0,00646714487078129	6,01926964154538	0,00113118705640424
6,19836634989514	0,00624650145574354	6,02336453385228	0,00112615144343339
6,20275234967432	0,00625464775567389	6,02745942615918	0,00111549099930192
6,20713834945349	0,00620261978865284	6,03155431846608	0,00110124091340523
6,21152434923267	0,00610541967756006	6,03564921077298	0,00108575902023816
6,21591034901184	0,00600821956646727	6,03974410307988	0,00107027578125094
6,22029634879102	0,00587242410213253	6,04383899538678	0,00105528903035172
6,2246823485702	0,00573050166358077	6,04793388769368	0,00104146772878761
6,22906834834937	0,0056811288798451	6,05202878000057	0,00102939375991454
6,23345434812855	0,00574349302539815	6,05612367230747	0,00102009250195711
6,23784034790773	0,00572432844264039	6,06021856461437	0,00101559400056469
6,2422263476869	0,00570516385988262	6,06431345692127	0,00101571162524644
6,24661234746608	0,00571387651973773	6,06840834922817	0,0010175665925285
6,25099834724526	0,00584245274342846	6,07250324153507	0,00101905396046947
6,25538434702443	0,00590428578905752	6,07659813384197	0,00101946784336942
6,25977034680361	0,00582074259010987	6,08069302614887	0,00101870751921132
6,26415634658278	0,0057371993911622	6,08478791845577	0,00101650017623677
6,26854234636196	0,00557770930616527	6,08888281076267	0,00101212540291133
6,27292834614114	0,00532657899484447	6,09297770306957	0,0010048273789941
6,27731434592031	0,00514577634664826	6,09707259537647	0,000994424192517755
6,28170034569949	0,00516401689949928	6,10116748768337	0,000981829888444385
6,28608634547867	0,00527198912345077	6,10526237999027	0,000968304713845901
6,29047234525784	0,0051996830041086	6,10935727229717	0,000954204800864056
6,29485834503702	0,00512737688476644	6,11345216460407	0,000939516447397375
6,29924434481619	0,00501785997044252	6,11754705691097	0,000926060799437161
6,30363034459537	0,00492910952587688	6,12164194921787	0,000918233473752468
6,30801634437455	0,00499101025030001	6,12573684152477	0,000918131654771263
6,31240234415372	0,00492889028301652	6,12983173383167	0,000922473908019613
6,3167883439329	0,00486677031573302	6,13392662613857	0,000926935752727729
6,32117434371208	0,00472933557953708	6,13802151844547	0,000929204233581732
6,32556034349125	0,00445711881815679	6,14211641075236	0,000928138342445379
6,32994634327043	0,00427658253758924	6,14621130305927	0,000922958714489433
6,33433234304961	0,00421278474856469	6,15030619536616	0,0009135565396855
6,33871834282878	0,00422726553878739	6,15440108767306	0,000901037227302748
6,34310434260796	0,00422393094226454	6,15849597997996	0,000887404963420539
6,34749034238713	0,00418998604582161	6,16259087228686	0,000875171747295403
6,35187634216631	0,00415604114937869	6,16668576459376	0,000867005823748142
6,35626234194549	0,00411154769400577	6,17078065690066	0,000863556448222518
6,36064834172466	0,00421219403689806	6,17487554920756	0,000862896807524925
6,36503434150384	0,00415800257659089	6,17897044151446	0,000862529836540739
6,36942034128302	0,00405431040359568	6,18306533382136	0,000859702897820353
6,37380634106219	0,00395061823060049	6,18716022612826	0,000852553863734294
6,37819234084137	0,00369064438974061	6,19125511843516	0,000844877225918323
6,38257834062055	0,0036247817001464	6,19535001074206	0,000841782173918069
6,38696434039972	0,0035589190105522	6,19944490304896	0,000842259434507222
6,3913503401789	0,00351657900491744	6,20353979535586	0,000842402567954352
6,39573633995807	0,00344375097976539	6,20763468766276	0,000839611456235952
6,40012233973725	0,00337092295461332	6,21172957996966	0,00083300589322396
6,40450833951643	0,00321861412294654	6,21582447227656	0,000822499351121648
6,4088943392956	0,00323115642573082	6,21991936458346	0,000809831254343876
6,41328033907478	0,00322906305212817	6,22401425689036	0,000800951688423071
6,41766633885396	0,00319655890533687	6,22810914919726	0,000802715645475865
6,42205233863313	0,00303478146021967	6,23220404150416	0,000813786482101719
6,42643833841231	0,00287300401510249	6,23629893381106	0,000826394685727696
6,43082433819149	0,00263372821655119	6,24039382611796	0,000834496770803931
6,43521033797066	0,00259951607288143	6,24448871842485	0,000835183039464888
6,43959633774984	0,00263652829808577	6,24858361073175	0,000829718646965888
6,44398233752901	0,00260638737983944	6,25267850303865	0,000821652290637509
6,44836833730819	0,00250724063326976	6,25677339534555	0,000813484256347744
6,45275433708737	0,00240809388670009	6,26086828765245	0,000806928345265891
6,45714033686654	0,00220090409856106	6,26496317995935	0,000801347702912752
6,46152633664572	0,00212999593432424	6,26905807226625	0,000792944472990344
6,4659123364249	0,00214739272258021	6,27315296457315	0,000779137831841573
6,47029833620407	0,00217356298482382	6,27724785688005	0,000761462429880099
6,47468433598325	0,00215542179010359	6,28134274918695	0,000742402153845526
6,47907033576242	0,00210724752217902	6,28543764149385	0,000722541667986176
6,4834563355416	0,00205907325425447	6,28953253380075	0,000702034715388367
6,48784233532078	0,00206672177766345	6,29362742610765	0,000681680651088854
6,49222833509995	0,00208548336186527	6,29772231841455	0,000662247179784529
6,49661433487913	0,00206061284324802	6,30181721072145	0,000643807663898768
6,50100033465831	0,0019650333681426	6,30591210302835	0,000625710202059142
6,50538633443748	0,00186945389303718	6,31000699533525	0,000607666122503413
6,50977233421666	0,00172525802014406	6,31410188764215	0,000590316918723281
6,51415833399583	0,00161905634594633	6,31819677994905	0,000574012183828346
6,51854433377501	0,00150194185285719	6,32229167225595	0,000558280958221441
6,52293033355419	0,00148400392752981	6,32638656456285	0,000543614662773884
6,52731633333336	0,00140603054909139	6,33048145686975	0,000532572813647375
6,53170233311254	0,00132805717065296	6,33457634917665	0,000525837966821092
6,53608833289172	0,00113091302699526	6,33867124148354	0,000520917345243229
6,54047433267089	0,00113792492582819	6,34276613379044	0,000516665635752979
6,54486033245007	0,00114609403006365	6,34686102609734	0,000514313623165255
6,54924633222925	0,00120847765545035	6,35095591840424	0,000514756933666466
6,55363233200842	0,00122762766627158	6,35505081071114	0,000517382779061343
6,5580183317876	0,00120063533310214	6,35914570301804	0,000521117867406275
6,56240433156678	0,00114178365036141	6,36324059532494	0,000524765805514965
6,56679033134595	0,00108293196762069	6,36733548763184	0,000527032758750955
6,57117633112513	0,00108826972411764	6,37143037993874	0,000526597806090269
6,5755623309043	0,00112657601700419	6,37552527224564	0,000521998769825962
6,57994833068348	0,00102889254879463	6,37962016455254	0,00051251232910661
6,58433433046266	0,00093120908058505	6,38371505685944	0,000499216206944608
6,58872033024183	0,000779083237166549	6,38780994916634	0,000484285842489512
6,59310633002101	0,000627967081100067	6,39190484147324	0,000470427787141319
6,59749232980019	0,000617194731182769	6,39599973378014	0,000460585257105204
6,60187832957936	0,000669611858971477	6,40009462608704	0,000455960075055063
6,60626432935854	0,000744074296748999	6,40418951839394	0,000454797875967341
6,61065032913771	0,00070207716108475	6,40828441070084	0,000453858833107365
6,61503632891689	0,000660080025420495	6,41237930300774	0,000450803910891813
6,61942232869607	0,00069435875351215	6,41647419531464	0,000445557443943287
6,62380832847524	0,00070741505734867	6,42056908762154	0,00044029218661008
6,62819432825442	0,000680070384403502	6,42466397992844	0,000437262419187201
6,6325803280336	0,000551369478400267	6,42875887223534	0,000435725787505677
6,63696632781277	0,000422668572397014	6,43285376454223	0,000432387764597203
6,64135232759195	0,000110034639519882	6,43694865684913	0,000424245962763051
6,64573832737112	-2,80079981628508E-5	6,44104354915603	0,000411471229390076
6,6501243271503	-4,93645831870487E-5	6,44513844146293	0,000396412908576371
6,65451032692948	-8,94157968691823E-5	6,44923333376983	0,000380728579793116
6,65889632670865	-0,000129467010551327	6,45332822607673	0,000366209443380006
6,66328232648783	-0,00017576039291473	6,45742311838363	0,000354714342275563
6,66766832626701	-0,000131149976454615	6,46151801069053	0,000345846525768675
6,67205432604618	-8,68290418459444E-5	6,46561290299743	0,000337267810928498
6,67644032582536	-6,04500819376783E-5	6,46970779530433	0,000327498069354535
6,68082632560454	-5,5979502809908E-6	6,47380268761123	0,000316656128110176
6,68521232538371	-0,000134474207509444	6,47789757991813	0,00030522417630992
6,68959832516289	-0,000263350464737897	6,48199247222503	0,000293462456470189
6,69398432494206	-0,000477533993358609	6,48608736453193	0,000282091368833364
6,69837032472124	-0,000568310476010705	6,49018225683883	0,000271758942776449
6,70275632450042	-0,00064072052231781	6,49427714914573	0,000262193373027571
6,70714232427959	-0,000662149676643308	6,49837204145263	0,000252592761000287
6,71152832405877	-0,000729305880423019	6,50246693375953	0,000241842673433073
6,71591432383795	-0,000796462084202735	6,50656182606643	0,000228978490757941
6,72030032361712	-0,000896867064210692	6,51065671837333	0,000213720082942148
6,7246863233963	-0,00102434052641604	6,51475161068023	0,000196721569711717
6,72907232317548	-0,00114939301550096	6,51884650298713	0,000179595982059582
6,73345832295465	-0,00117007471030068	6,52294139529402	0,000163634934586104
6,73784432273383	-0,00121564812649362	6,52703628760093	0,000149221198797271
6,742230322513	-0,00136262912866986	6,53113117990782	0,000137235496047849
6,74661632229218	-0,0015096101308461	6,53522607221473	0,000129400914891804
6,75100232207136	-0,00165137161164891	6,53932096452162	0,000125954349509254
6,75538832185053	-0,00173344682114116	6,54341585682852	0,000125586150412072
6,75977432162971	-0,00162907282981759	6,54751074913542	0,0001274791355339
6,76416032140889	-0,00151375827011276	6,55160564144232	0,000130345480524313
6,76854632118806	0,0037896414835374	6,55570053374922	0,000132021855842702
6,77293232096724	0,0153502914422045	6,55979542605612	0,000131208197986063
6,77731832074641	0,0181815227624202	6,56389031836302	0,000129088367113923
6,78170432052559	0,0190901889897296	6,56798521066992	0,000128061330993307
6,78609032030477	0,0189265864184154	6,57208010297682	0,000129113555036473
6,79047632008394	0,0187629838471011	6,57617499528372	0,000131614611635902
6,79486231986312	0,0184092479790451	6,58026988759062	0,000134154815788464
6,7992483196423	0,0175400320721289	6,58436477989752	0,000135164505318506
6,80363431942147	0,0168640601842293	6,58845967220442	0,000133133957610255
6,80802031920065	0,0164366879199098	6,59255456451132	0,000127655017205108
6,81240631897982	0,0161551707351571	6,59664945681822	0,000120613281150655
6,816792318759	0,0159227603631494	6,60074434912512	0,000114962965749725
6,82117831853818	0,0156354513330113	6,60483924143202	0,000111404752996282
6,82556431831735	0,0152207898216419	6,60893413373892	0,00010811757327343
6,82995031809653	0,0148856089541876	6,61302902604582	0,000103038310650513
6,83433631787571	0,0147457193986352	6,61712391835272	9,49684846573673E-5
6,83872231765488	0,0145460572434083	6,62121881065962	8,58855011586644E-5
6,84310831743406	0,0144770585589229	6,62531370296652	8,03333485082527E-5
6,84749431721324	0,0144080598744375	6,62940859527341	7,94391247415473E-5
6,85188031699241	0,0141043953006855	6,63350348758031	8,02546557150008E-5
6,85626631677159	0,013831316410485	6,63759837988721	8,013954982406E-5
6,86065231655076	0,0137021735936782	6,64169327219411	7,76931783331297E-5
6,86503831632994	0,0136506180037501	6,64578816450101	7,19582755047074E-5
6,86942431610912	0,0135853619676404	6,64988305680791	6,28538806552572E-5
6,87381031588829	0,0135201059315307	6,65397794911481	5,22656228982032E-5
6,87819631566747	0,0133922430518132	6,65807284142171	4,35319339080233E-5
6,88258231544665	0,0132095677308012	6,66216773372861	3,95623544690116E-5
6,88696831522582	0,0131494479073464	6,66626262603551	4,0274456127428E-5
6,891354315005	0,0131047357878236	6,67035751834241	4,40380776973314E-5
6,89574031478418	0,012971313189302	6,67445241064931	5,15186245189924E-5
6,90012631456335	0,0128378905907805	6,67854730295621	6,33334783311421E-5
6,90451231434253	0,0126111617799838	6,68264219526311	7,65618675144257E-5
6,9088983141217	0,0124450083747679	6,68673708757001	8,65732036202172E-5
6,91328431390088	0,0123394032354911	6,69083197987691	9,02510078883589E-5
6,91767031368006	0,0122337980962143	6,69492687218381	8,88136880621611E-5
6,92205631345923	0,0121982857290494	6,69902176449071	8,7537937307475E-5
6,92644231323841	0,0121419318386778	6,70311665679761	9,09652706851533E-5
6,93082831301759	0,0119821273913762	6,70721154910451	9,92978697343072E-5
6,93521431279676	0,0118223229440746	6,71130644141141	0,000110823820913355
6,93960031257594	0,0116966182090912	6,71540133371831	0,000126575663709218
6,94398631235511	0,0116350910312586	6,71949622602521	0,000149046422505117
6,94837231213429	0,0115624271078213	6,7235911183321	0,000177597587834024
6,95275831191347	0,0114897631843839	6,727686010639	0,000209934736301105
6,95714431169264	0,0113440857040274	6,7317809029459	0,000247422439170905
6,96153031147182	0,0112466815661489	6,7358757952528	0,000294751186607815
6,965916311251	0,0111492774282705	6,7399706875597	0,000354319102383124
6,97030231103017	0,0111036028172686	6,7440655798666	0,000422006500853897
6,97468831080935	0,0111236865140436	6,7481604721735	0,000488251597857685
6,97907431058852	0,0110888509257387	6,7522553644804	0,000543711790338849
6,9834603103677	0,0109165211568635	6,7563502567873	0,000584286339936584
6,98784631014688	0,0107441913879883	6,7604451490942	0,000613228961337649
6,99223230992606	0,0106902266141183	6,7645400414011	0,000638071795489022
6,99661830970523	0,0107035268176643	6,768634933708	0,000664354559718862
7,00100430948441	0,0106136756596026	6,7727298260149	0,00069387131775781
7,00539030926358	0,010523824501541	6,7768247183218	0,000727349645879287
7,00977630904276	0,0103768252502283	6,7809196106287	0,00076671629130162
7,01416230882194	0,0101872831781799	6,7850145029356	0,000811467354750788
7,01854830860111	0,0101951129028364	6,7891093952425	0,000857476242496036
7,02293430838029	0,0103124566571411	6,7932042875494	0,000902571637886628
7,02732030815946	0,0102751228493395	6,7972991798563	0,000949510481675016
7,03170630793864	0,0101820294450614	6,8013940721632	0,00100289049371002
7,03609230771782	0,0100889360407833	6,8054889644701	0,00106567663826776
7,04047830749699	0,00993266002973184	6,809583856777	0,00113729364789915
7,04486430727617	0,00987532916913522	6,8136787490839	0,00121534581113346
7,04925030705535	0,00981683955560437	6,81777364139079	0,00130024571247552
7,05363630683452	0,009812099042547	6,82186853369769	0,00139142444516371
7,0580223066137	0,00975052109317431	6,82596342600459	0,00148323131024659
7,06240830639288	0,00960927605296657	6,83005831831149	0,00157029498762734
7,06679430617205	0,00946803101275882	6,83415321061839	0,00165384512537648
7,07118030595123	0,00945037279039631	6,83824810292529	0,00174420950304641
7,07556630573041	0,00944888412211005	6,84234299523219	0,00185269864268936
7,07995230550958	0,00946160152643072	6,84643788753909	0,00198023575514065
7,08433830528876	0,00943527534667857	6,85053277984599	0,00212386247097012
7,08872430506793	0,00930316024510324	6,85462767215289	0,00228275437163517
7,09311030484711	0,00917104514352791	6,85872256445979	0,00245127317036359
7,09749630462629	0,00911231429994145	6,86281745676669	0,00262199179648563
7,10188230440546	0,00918853476309992	6,86691234907359	0,00279107688078781
7,10626830418464	0,00925781604164413	6,87100724138049	0,00295922095745677
7,11065430396382	0,00919183105015945	6,87510213368739	0,00313096713551265
7,11504030374299	0,00912584605867479	6,87919702599429	0,0033053182633045
7,11942630352217	0,00901717166705959	6,88329191830119	0,00347890062286727
7,12381230330134	0,00897786401967487	6,88738681060809	0,0036608105306255
7,12819830308052	0,00896665131154338	6,89148170291499	0,00386706967940324
7,1325843028597	0,00904796691376033	6,89557659522189	0,00410039873560875
7,13697030263887	0,00907968453315853	6,89967148752879	0,00434612249067874
7,14135630241805	0,00911140215255674	6,90376637983569	0,00459152378686704
7,14574230219723	0,00914710489282678	6,90786127214259	0,00483806659719124
7,1501283019764	0,00931761449542727	6,91195616444948	0,00509059141621839
7,15451430175558	0,00942361409506789	6,91605105675639	0,00534887717124469
7,15890030153476	0,00958383374844371	6,92014594906328	0,00561301737204526
7,16328630131393	0,00953837025571222	6,92424084137018	0,00588778895059532
7,16767230109311	0,0094502947617392	6,92833573367708	0,00617999313151204
7,17205830087228	0,00936221926776619	6,93243062598398	0,00648709210576497
7,17644430065146	0,00942248122126749	6,93652551829088	0,0067933321055053
7,18083030043064	0,00961184001635696	6,94062041059778	0,00708410546195337
7,18521630020981	0,00964309020132856	6,94471530290468	0,00735617471239858
7,18960229998899	0,00978242834298573	6,94881019521158	0,00761755486543671
7,19398829976817	0,00998570126309435	6,95290508751848	0,00788403464398747
7,19837429954734	0,0101926573171763	6,95699997982538	0,0081732560374979
7,20276029932652	0,0103159093342315	6,96109487213228	0,00849775983541645
7,20714629910569	0,0105593555161814	6,96518976443918	0,00886379610917762
7,21153229888487	0,0108420999241111	6,96928465674608	0,00926688905628216
7,21591829866405	0,0109962653717141	6,97337954905298	0,00968366912709619
7,22030429844322	0,0110173292315671	6,97747444135988	0,0100902509171484
7,2246902982224	0,0109554634541811	6,98156933366678	0,0104833902737849
7,22907629800158	0,0110274806816482	6,98566422597368	0,0108766576194625
7,23346229778075	0,0111578232687784	6,98975911828058	0,0112926517244171
7,23784829755993	0,011494412004642	6,99385401058748	0,0117442935901132
7,24223429733911	0,0119001788929493	6,99794890289438	0,0122197698149398
7,24662029711828	0,011919936638204	7,00204379520128	0,0127044824788779
7,25100629689746	0,0119081000912616	7,00613868750818	0,0131992369930386
7,25539229667663	0,0121193089733469	7,01023357981507	0,0137031282718284
7,25977829645581	0,01146793561227	7,01432847212197	0,0142084277038677
7,26416429623499	0,010816562251193	7,01842336442887	0,0147124423666977
7,26855029601416	0,00911022538647844	7,02251825673577	0,0152139338175858
7,27293629579334	0,00681333371341044	7,02661314904267	0,0157150074616456
7,27732229557252	0,0112614611661517	7,03070804134957	0,0162236628416782
7,28170829535169	0,0143616734334506	7,03480293365647	0,0167486517525677
7,28609429513087	0,0148497914431557	7,03889782596337	0,0173051234578192
7,29048029491005	0,0152674740320126	7,04299271827027	0,0179015510445257
7,29486629468922	0,0158201724286384	7,04708761057717	0,0185216991271669
7,2992522944684	0,0160389979515939	7,05118250288407	0,0191453779642638
7,30363829424757	0,0162094620764425	7,05527739519097	0,0197665992997462
7,30802429402675	0,0166200683182659	7,05937228749787	0,0203891493077951
7,31241029380593	0,0171489971750906	7,06346717980477	0,0210230216560759
7,3167962935851	0,0177980698592705	7,06756207211167	0,0216765243022164
7,32118229336428	0,0185420856383567	7,07165696441857	0,0223517144740255
7,32556829314346	0,0191420080892766	7,07575185672547	0,0230377449074701
7,32995429292263	0,0195463987559462	7,07984674903237	0,023724612380267
7,33434029270181	0,0202256519481509	7,08394164133927	0,0244290084753655
7,33872629248098	0,0211014806954305	7,08803653364617	0,0251741730149054
7,34311229226016	0,0220702703512831	7,09213142595307	0,0259599369492172
7,34749829203934	0,0232836442618747	7,09622631825997	0,0267620281164993
7,35188429181851	0,0242534170589295	7,10032121056687	0,02755689296447
7,35627029159769	0,0249086059352069	7,10441610287377	0,0283379529337632
7,36065629137687	0,0257926201122064	7,10851099518066	0,0291081788438587
7,36504229115604	0,0270782757177305	7,11260588748756	0,0298799861787493
7,36942829093522	0,0285230005506647	7,11670077979446	0,0306799850807623
7,37381429071439	0,029964952447861	7,12079567210136	0,0315261569062352
7,37820029049357	0,0312384575007457	7,12489056440826	0,0324109199353636
7,38258629027275	0,0324219833266157	7,12898545671516	0,0333175201246534
7,38697229005192	0,033856305119143	7,13308034902206	0,0342357191590167
7,3913582898311	0,0354661166824619	7,13717524132896	0,0351653461811735
7,39574428961028	0,037319450283017	7,14127013363586	0,0361305357626832
7,40013028938945	0,0393586666037091	7,14536502594276	0,0371567820046466
7,40451628916863	0,0411136418223651	7,14945991824966	0,0382210023019035
7,40890228894781	0,0427856255015935	7,15355481055656	0,0392898558780528
7,41328828872698	0,0447979264190796	7,15764970286346	0,0403648927505593
7,41767428850616	0,0471164339026389	7,16174459517036	0,0414553170890225
7,42206028828533	0,0495304883371836	7,16583948747726	0,0425740001816926
7,42644628806451	0,0521760903492939	7,16993437978416	0,043742699888185
7,43083228784369	0,0548351963629219	7,17402927209106	0,0449556357504153
7,43521828762286	0,0574265469087683	7,17812416439796	0,0461932512781952
7,43960428740204	0,060274225410797	7,18221905670486	0,0474497696606855
7,44399028718122	0,0632511228691915	7,18631394901176	0,0487138684625648
7,44837628696039	0,0663698898981525	7,19040884131866	0,0499760085484117
7,45276228673957	0,0696720360919513	7,19450373362556	0,0512566697464341
7,45714828651875	0,0728897418977004	7,19859862593245	0,0525928169155396
7,46153428629792	0,075985441391178	7,20269351823935	0,0539969116767403
7,4659202860771	0,0794053593417376	7,20678841054625	0,0554523316804942
7,47030628585627	0,0833161268622948	7,21088330285315	0,0569390070775977
7,47469228563545	0,0873579716929615	7,21497819516005	0,0584437531564711
7,47907828541463	0,0915499500557042	7,21907308746695	0,0599744068170736
7,4834642851938	0,0957650953477095	7,22316797977385	0,0615594249243085
7,48785028497298	0,0999220302670705	7,22726287208075	0,0632167658018575
7,49223628475216	0,104554721036882	7,23135776438765	0,0649424599409113
7,49662228453133	0,109521436400828	7,23545265669455	0,0667234361875908
7,50100828431051	0,114695990140172	7,23954754900145	0,0685723288169247
7,50539428408968	0,120114239087015	7,24364244130835	0,0705144597506233
7,50978028386886	0,125699118119281	7,24773733361525	0,0725257930841415
7,51416628364804	0,131508419256032	7,25183222592215	0,0745672675239529
7,51855228342721	0,137499964819331	7,25592711822905	0,0766359833381978
7,52293828320639	0,143715521997248	7,26002201053595	0,078748742604172
7,52732428298557	0,150209950326268	7,26411690284285	0,0809279409674003
7,53171028276474	0,156895020261817	7,26821179514975	0,083187966587277
7,53609628254392	0,163379251633358	7,27230668745665	0,0855279007943993
7,5404822823231	0,169858884108446	7,27640157976355	0,0879453425296419
7,54486828210227	0,176766844853552	7,28049647207045	0,0904403162570211
7,54925428188145	0,184242326985192	7,28459136437735	0,0930123264243205
7,55364028166062	0,192073673674734	7,28868625668425	0,0956548452959282
7,5580262814398	0,19996512574633	7,29278114899114	0,0983610372688739
7,56241228121898	0,208253646769255	7,29687604129805	0,101139900245857
7,56679828099815	0,216754946966409	7,30097093360494	0,104010412131
7,57118428077733	0,225392252470076	7,30506582591184	0,106995946741585
7,57557028055651	0,234309528130407	7,30916071821874	0,110098033199753
7,57995628033568	0,243456675250101	7,31325561052564	0,113301318937475
7,58434228011486	0,252940780296941	7,31735050283254	0,116607533161589
7,58872827989404	0,26222180671737	7,32144539513944	0,120042499811694
7,59311427967321	0,271471601594951	7,32554028744634	0,123622651030238
7,59750027945239	0,282192085776679	7,32963517975324	0,127317054255843
7,60188627923156	0,294720987073074	7,33373007206014	0,131103629102053
7,60627227901074	0,306649973315924	7,33782496436704	0,135005506031167
7,61065827878992	0,317404770280726	7,34191985667394	0,139042549079899
7,61504427856909	0,328312385770111	7,34601474898084	0,143213215275241
7,61943027834827	0,339297226095436	7,35010964128774	0,147529869667042
7,62381627812745	0,350442682302776	7,35420453359464	0,152022654445869
7,62820227790662	0,361898519975563	7,35829942590154	0,156689642781197
7,6325882776858	0,373716952956677	7,36239431820844	0,161496297707962
7,63697427746498	0,385583621183497	7,36648921051534	0,166424637954325
7,64136027724415	0,397420073120064	7,37058410282224	0,17147914160997
7,64574627702333	0,409294478695263	7,37467899512914	0,176673548010405
7,6501322768025	0,421259561308519	7,37877388743604	0,182033078568028
7,65451827658168	0,43354590833151	7,38286877974294	0,187569334219368
7,65890427636086	0,445891284742071	7,38696367204984	0,193278794322461
7,66329027614003	0,45810769559405	7,39105856435673	0,199159166332176
7,66767627591921	0,470341228235409	7,39515345666363	0,205208191208502
7,67206227569839	0,482649892649126	7,39924834897053	0,211416544899156
7,67644827547756	0,496329446480703	7,40334324127743	0,217781392730896
7,68083427525674	0,510440911982566	7,40743813358433	0,224320649070757
7,68522027503592	0,523791547855556	7,41153302589123	0,231066747719902
7,68960627481509	0,536836744634568	7,41562791819813	0,238041934712733
7,69399227459427	0,548988540183452	7,41972281050503	0,245231944413946
7,69837827437344	0,560568131609623	7,42381770281193	0,252615777585463
7,70276427415262	0,572401919355295	7,42791259511883	0,260194372596191
7,7071502739318	0,584514382722015	7,43200748742573	0,267986712936366
7,71153627371097	0,596560959209069	7,43610237973263	0,276001007848847
7,71592227349015	0,60857348467536	7,44019727203953	0,284219526253671
7,72030827326932	0,620127491513756	7,44429216434643	0,292629978754162
7,7246942730485	0,631066662180784	7,44838705665333	0,30122947514412
7,72908027282768	0,641867690034	7,45248194896023	0,310024071153048
7,73346627260685	0,652855708786722	7,45657684126713	0,319049597846322
7,73785227238603	0,663934955784102	7,46067173357403	0,328335288660411
7,74223827216521	0,674674977717128	7,46476662588093	0,337875443125788
7,74662427194438	0,684665720703218	7,46886151818783	0,347640918913285
7,75101027172356	0,693832247145562	7,47295641049473	0,357587751495092
7,75539627150274	0,702792868056774	7,47705130280163	0,367685721747712
7,75978227128191	0,71176495286176	7,48114619510853	0,377946548363843
7,76416827106109	0,720389639166658	7,48524108741543	0,388404081848921
7,76855427084026	0,723764025988519	7,48933597972233	0,399068644540924
7,77294027061944	0,728163651204762	7,49343087202922	0,409936116052143
7,77732627039862	0,739984971887678	7,49752576433612	0,420999897942713
7,78171227017779	0,750002469490984	7,50162065664302	0,432231418698905
7,78609826995697	0,756129245014301	7,50571554894992	0,443603395689829
7,79048426973615	0,761345030931018	7,50981044125682	0,455153289550544
7,79487026951532	0,766347335493937	7,51390533356372	0,466914819475509
7,7992562692945	0,770821021572559	7,51800022587062	0,478835693332355
7,80364226907368	0,774507734490876	7,52209511817752	0,49087728798255
7,80802826885285	0,777577117580906	7,52619001048442	0,503054962157206
7,81241426863203	0,780223929044106	7,53028490279132	0,515363330877887
7,81680026841121	0,782349687233277	7,53437979509822	0,527760093975326
7,82118626819038	0,783785525632371	7,53847468740512	0,540223473836235
7,82557226796956	0,784200326823454	7,54256957971202	0,552784600338665
7,82995826774873	0,784317000979875	7,54666447201892	0,565484495786114
7,83434426752791	0,783970323362277	7,55075936432582	0,578327038188423
7,83873026730709	0,783623645744679	7,55485425663272	0,591283206212903
7,84311626708626	0,782192039019851	7,55894914893962	0,604314038057351
7,84750226686544	0,780282380592426	7,56304404124652	0,617387490308835
7,85188826664461	0,777790838204543	7,56713893355342	0,630486857228333
7,85627426642379	0,774565615804639	7,57123382586032	0,643624800636833
7,86066026620297	0,770739971281458	7,57532871816722	0,656821984900497
7,86504626598214	0,76662568744939	7,57942361047411	0,670045880361645
7,86943226576132	0,762158323689981	7,58351850278102	0,683200965039795
7,8738182655405	0,757243492750999	7,58761339508791	0,696234974686519
7,87820426531967	0,751909839737918	7,59170828739481	0,709193843452298
7,88259026509885	0,746020228118265	7,59580317970171	0,722108445858314
7,88697626487803	0,739592909027831	7,59989807200861	0,734943001247094
7,8913622646572	0,732877751360669	7,60399296431551	0,747666689632325
7,89574826443638	0,726076574344639	7,60808785662241	0,760261380820465
7,90013426421555	0,718895565991667	7,61218274892931	0,772695053296149
7,90452026399473	0,711310336084915	7,61627764123621	0,784946091184124
7,90890626377391	0,703372867901583	7,62037253354311	0,797037714862835
7,91329226355308	0,695106633865367	7,62446742585001	0,809004963294795
7,91767826333226	0,686734314477074	7,62856231815691	0,820808859650229
7,92206426311144	0,67812690086873	7,63265721046381	0,832369166821112
7,92645026289061	0,669467193930916	7,63675210277071	0,843642790943621
7,93083626266979	0,660736740117086	7,64084699507761	0,854634186399255
7,93522226244897	0,651748733983963	7,64494188738451	0,865358670181714
7,93960826222814	0,642470600202716	7,64903677969141	0,875788907415596
7,94399426200732	0,633126649120273	7,65313167199831	0,885895364571261
7,94838026178649	0,62380797547388	7,65722656430521	0,895681099826227
7,95276626156567	0,61456567082936	7,66132145661211	0,90513891392076
7,95715226134485	0,605542056630916	7,66541634891901	0,914244196092563
7,96153826112402	0,596258553256289	7,66951124122591	0,922977793654015
7,9659242609032	0,586906858482713	7,67360613353281	0,931323131751281
7,97031026068237	0,577768288140668	7,67770102583971	0,939259045497368
7,97469626046155	0,56861706959564	7,6817959181466	0,946757999669079
7,97908226024073	0,559641298981684	7,6858908104535	0,953797495425805
7,9834682600199	0,550811286110588	7,6899857027604	0,960374755320706
7,98785425979908	0,54204656890625	7,6940805950673	0,966493700502978
7,99224025957826	0,533314621415298	7,6981754873742	0,97214053433958
7,99662625935743	0,524664718101122	7,7022703796811	0,977287962399363
8,00101225913661	0,516154023637058	7,706365271988	0,981924829276103
8,00539825891579	0,50713104055605	7,7104601642949	0,98605117645924
8,00978425869496	0,497123231801021	7,7145550566018	0,98966038226197
8,01417025847414	0,487839786683775	7,7186499489087	0,992741675312178
8,01855625825332	0,480090332001957	7,7227448412156	0,995283581868173
8,02294225803249	0,472710827623728	7,7268397335225	0,997286965546158
8,02732825781167	0,465499318344911	7,7309346258294	0,998749984627436
8,03171425759084	0,458414019146559	7,7350295181363	0,999653867669874
8,03610025737002	0,451530085779488	7,7391244104432	1
8,0404862571492	0,444853467515217	7,7432193027501	0,999805562186345
8,04487225692837	0,438219266540959	7,747314195057	0,999058903717766
8,04925825670755	0,431820738131366	7,7514090873639	0,99775244853414
8,05364425648673	0,425647294758638	7,7555039796708	0,995904674161336
8,0580302562659	0,419816432945833	7,7595988719777	0,993526094578427
8,06241625604508	0,414325200817318	7,7636937642846	0,990619359054732
8,06680225582425	0,408774515610823	7,7677886565915	0,987187992349697
8,07118825560343	0,403332247997569	7,77188354889839	0,983217346303367
8,07557425538261	0,398136311218254	7,7759784412053	0,978677717776215
8,07996025516178	0,393271960655488	7,78007333351219	0,973583600136897
8,08434625494096	0,388880191524482	7,78416822581909	0,967984387754737
8,08873225472014	0,384819279472458	7,78826311812599	0,961905941493485
8,09311825449931	0,380806250432774	7,79235801043289	0,955347776996292
8,09750425427849	0,376724910517489	7,79645290273979	0,948314593249725
8,10189025405767	0,372891690526357	7,80054779504669	0,940826262712824
8,10627625383684	0,369433336572316	7,80464268735359	0,932897880140961
8,11066225361602	0,366319353673446	7,80873757966049	0,924547079485124
8,11504825339519	0,363480508215673	7,81283247196739	0,915793395285444
8,11943425317437	0,360753452095489	7,81692736427429	0,906651444111323
8,12382025295355	0,358056118160466	7,82102225658119	0,897139163569386
8,12820625273272	0,355546148465224	7,82511714888809	0,887274167402899
8,1325922525119	0,353492380341789	7,82921204119499	0,877067585780845
8,13697825229108	0,351582381239746	7,83330693350189	0,866531759255313
8,14136425207025	0,349849809626008	7,83740182580879	0,855684837843374
8,14575025184943	0,348425614519175	7,84149671811569	0,844556909614666
8,15013625162861	0,347007700377739	7,84559161042259	0,833193613175181
8,15452225140778	0,345802512991335	7,84968650272949	0,821634238446223
8,15890825118696	0,344844045062762	7,85378139503639	0,80987744392694
8,16329425096613	0,344115119076696	7,85787628734329	0,79790351923912
8,16768025074531	0,343536781235759	7,86197117965019	0,785728007598545
8,17206625052449	0,343047524262514	7,86606607195709	0,773396555576942
8,17645225030366	0,34270708924091	7,87016096426399	0,760948249258185
8,18083825008284	0,342429522843822	7,87425585657088	0,748388590832262
8,18522424986201	0,342431239478831	7,87835074887778	0,735710738043511
8,18961024964119	0,342730520511495	7,88244564118468	0,722942548189676
8,19399624942037	0,343205091836292	7,88654053349158	0,710119509928818
8,19838224919955	0,343721346529315	7,89063542579848	0,697249882674335
8,20276824897872	0,344242196101205	7,89473031810538	0,684344613791424
8,2071542487579	0,344915080725126	7,89882521041228	0,671433578469292
8,21154024853707	0,345864011657485	7,90292010271918	0,658536168018561
8,21592624831625	0,347147507584107	7,90701499502608	0,645654646484482
8,22031224809543	0,348585660813373	7,91110988733298	0,632801776832134
8,2246982478746	0,349970521902862	7,91520477963988	0,620006159642791
8,22908424765378	0,35131833843916	7,91929967194678	0,607289483754189
8,23347024743295	0,352830777625946	7,92339456425368	0,594660997801355
8,23785624721213	0,354701154327804	7,92748945656058	0,582127010573786
8,24224224699131	0,356970658076464	7,93158434886748	0,569696386663932
8,24662824677048	0,359383250968917	7,93567924117438	0,557383277599213
8,25101424654966	0,361766875090089	7,93977413348128	0,545200130648196
8,25540024632884	0,364114761489677	7,94386902578818	0,533157475069811
8,25978624610801	0,366672564508048	7,94796391809508	0,521271081074099
8,26417224588719	0,367142981207286	7,95205881040198	0,509560044444794
8,26855824566637	0,367613397906525	7,95615370270888	0,498039542382922
8,27294424544554	0,368556490444339	7,96024859501578	0,486710933770288
8,27733024522472	0,377170083917127	7,96434348732268	0,475557853562416
8,2817162450039	0,383334223094465	7,96843837962958	0,464571981218039
8,28610224478307	0,387013759096186	7,97253327193647	0,453772547664759
8,29048824456225	0,390515564025739	7,97662816424337	0,443188241073682
8,29487424434142	0,394347615707806	7,98072305655027	0,432829607938603
8,2992602441206	0,39853522020523	7,98481794885717	0,422690385220146
8,30364624389978	0,402748665707301	7,98891284116407	0,412763947516103
8,30803224367895	0,406871547446128	7,99300773347097	0,403043300099264
8,31241824345813	0,41119768011592	7,99710262577787	0,393532874267235
8,31680424323731	0,415889976265444	8,00119751808477	0,384257295013343
8,32119024301648	0,420749246788003	8,00529241039167	0,375216490361562
8,32557624279566	0,425876558591361	8,00938730269857	0,366381965767064
8,32996224257484	0,431031274255714	8,01348219500547	0,357749876170663
8,33434824235401	0,436029530456858	8,01757708731237	0,349324774367939
8,33873424213319	0,441259088399895	8,02167197961927	0,341101484670346
8,34312024191236	0,446808328913987	8,02576687192617	0,33308802746369
8,34750624169154	0,452619264180562	8,02986176423307	0,325299025172289
8,35189224147072	0,458586476779379	8,03395665653997	0,317733583947538
8,35627824124989	0,464675535539949	8,03805154884687	0,310381340439932
8,36066424102907	0,470761541061518	8,04214644115377	0,303235103077556
8,36505024080824	0,47688255156407	8,04624133346067	0,296288691822076
8,36943624058742	0,483318851961021	8,05033622576757	0,289536767355785
8,3738222403666	0,490820277662721	8,05443111807447	0,282976353886827
8,37820824014577	0,499664005122388	8,05852601038136	0,276611193878541
8,38259423992495	0,507597684064698	8,06262090268826	0,270443839544232
8,38698023970413	0,514067098491357	8,06671579499516	0,26446542832276
8,3913662394833	0,52058861158876	8,07081068730206	0,258662705638265
8,39575223926248	0,527482118465123	8,07490557960896	0,253032697823885
8,40013823904166	0,534796783293994	8,07900047191586	0,247580464213407
8,40452423882083	0,542215848922123	8,08309536422276	0,24230197108431
8,40891023860001	0,549589676867435	8,08719025652966	0,237187623066404
8,41329623837919	0,556833725774697	8,09128514883656	0,232229235374222
8,41768223815836	0,564050244511762	8,09538004114346	0,227421464656628
8,42206823793754	0,571530124208367	8,09947493345036	0,222766510167515
8,42645423771671	0,579307296202625	8,10356982575726	0,218263042786575
8,43084023749589	0,587154519112405	8,10766471806416	0,213907278514769
8,43522623727507	0,595089821488162	8,11175961037106	0,209706480678944
8,43961223705424	0,603056169749075	8,11585450267796	0,205663483653619
8,44399823683342	0,61097538226151	8,11994939498486	0,201764531333207
8,4483842366126	0,618981872457995	8,12404428729176	0,19799576515378
[truncated: 4,471 more rows]
