# Supplementary material for: Oligomerization-dependent and synergistic regulation of Cdc42 GTPase cycling by a GEF and a GAP
Source: EMBO Rep. 2026 Feb 9;27(6):1463–77. doi: 10.1038/s44319-026-00695-7 (PMC13022455; doi:10.1038/s44319-026-00695-7)
Supplement: Supplementary file 4 — Source data Fig. 4 [file 44319_2026_695_MOESM4_ESM.zip › Figure 4/4A/SEC-MALS GAP domain.txt]

volume (mL)	III BH[Sequence2] (dRI)	volume (mL)	III BH[Sequence2] (Rayleigh ratio)	volume (mL)	III BH[Sequence2] (Molar mass)
-0,304599115135331	-0,190224684171268	-0,0558638659807718	0,000871865437705812	7,46235840948684	5817227,74030567
-0,300213115356155	0,223418084692136	-0,0517689736738722	0,000801984280152249	7,46645330179374	5928642,88608915
-0,295827115576978	0,343075978948589	-0,0476740813669727	0,000780155012853848	7,47054819410064	6053973,12228576
-0,291441115797802	0,385688941242605	-0,0435791890600731	0,000819744773419334	7,47464308640754	6219659,88871181
-0,287055116018626	0,417402195830033	-0,0394842967531735	0,000925267553555748	7,47873797871444	6368478,40671617
-0,282669116239449	0,434143736841603	-0,035389404446274	0,00109146579256447	7,48283287102134	6399353,79979192
-0,278283116460273	0,435798200267013	-0,0312945121393744	0,00130363738541493	7,48692776332824	6386262,36886675
-0,273897116681097	0,436622870827359	-0,0271996198324748	0,00153938278976498	7,49102265563514	6442755,07693608
-0,26951111690192	0,43451120196076	-0,0231047275255752	0,00177181750704076	7,49511754794204	6549141,77153055
-0,265125117122744	0,432399533094161	-0,0190098352186757	0,00197392874045864	7,49921244024894	6647877,73348139
-0,260739117343568	0,426277000656251	-0,0149149429117761	0,00212330757372035	7,50330733255584	6711315,05750145
-0,256353117564391	0,421150901162939	-0,0108200506048765	0,00220606544368568	7,50740222486274	6704120,65493925
-0,251967117785215	0,417611636864923	-0,00672515829797694	0,00221884135778726	7,51149711716964	6703288,32313594
-0,247581118006039	0,413590443377327	-0,00263026599107737	0,00216840235233924	7,51559200947654	6599147,09518389
-0,243195118226862	0,408336754531505	0,00146462631582221	0,0020689840746878	7,51968690178344	6576050,57185288
-0,238809118447686	0,402746810388749	0,00555951862272178	0,00193834739596927	7,52378179409034	6649379,60168178
-0,23442311866851	0,396862555453472	0,00965441092962135	0,00179392558354468	7,52787668639724	6736392,40959066
-0,230037118889333	0,391894537208044	0,0137493032365209	0,00164998445695168	7,53197157870414	6822243,47580465
-0,225651119110157	0,38834571510088	0,0178441955434205	0,00151628623805814	7,53606647101104	6789495,74425679
-0,221265119330981	0,384408345952855	0,0219390878503201	0,00139813428285132	7,54016136331794	6713235,43208681
-0,216879119551804	0,378605941009097	0,0260339801572196	0,00129720138812439	7,54425625562483	6682245,64448944
-0,212493119772628	0,373487396345793	0,0301288724641192	0,00121268708390332	7,54835114793174	6729827,86151708
-0,208107119993452	0,369100213564055	0,0342237647710188	0,00114241332042054	7,55244604023863	6826103,98661632
-0,203721120214275	0,364158137034034	0,0383186570779183	0,00108377820650894	7,55654093254553	6937762,75725872
-0,199335120435099	0,360700073240617	0,0424135493848179	0,00103445499032116	7,56063582485243	7033437,20118211
-0,194949120655923	0,357686446085034	0,0465084416917175	0,000992758227180595	7,56473071715933	6999832,59877567
-0,190563120876746	0,352332560798262	0,0506033339986171	0,000957697450047563	7,56882560946623	6933298,27473459
-0,18617712109757	0,346748862399639	0,0546982263055166	0,000928839527380838	7,57292050177313	6945691,93136133
-0,181791121318394	0,343435060478086	0,0587931186124162	0,000906134644269959	7,57701539408003	6957067,85876091
-0,177405121539217	0,340391895926146	0,0628880109193158	0,000889847018900726	7,58111028638693	7018433,50660967
-0,173019121760041	0,337232369675316	0,0669829032262154	0,000880592507891849	7,58520517869383	7022143,03364858
-0,168633121980865	0,334181758817866	0,0710777955331149	0,000879429225167238	7,58930007100073	6974046,57277994
-0,164247122201688	0,329589942301036	0,0751726878400145	0,000887883159654223	7,59339496330763	6859615,84221974
-0,159861122422512	0,325493007324012	0,0792675801469141	0,000907853262804625	7,59748985561453	6827215,3658028
-0,155475122643336	0,323739821354237	0,0833624724538137	0,000941415698024319	7,60158474792143	6864937,85462434
-0,151089122864159	0,321225103410161	0,0874573647607132	0,000990444793138102	7,60567964022833	6919978,08565155
-0,146703123084983	0,319813405949401	0,0915522570676128	0,00105602117060477	7,60977453253523	6935958,84423544
-0,142317123305807	0,319239649677823	0,0956471493745124	0,00113762296410984	7,61386942484213	6855533,83609368
-0,13793112352663	0,316383433403572	0,099742041681412	0,00123198494245614	7,61796431714903	6715583,47600669
-0,133545123747454	0,314255981905636	0,103836933988312	0,00133198228799955	7,62205920945593	6638496,44679967
-0,129159123968278	0,312584454808171	0,107931826295211	0,001426035532804	7,62615410176283	6657047,3837643
-0,124773124189101	0,311274067827096	0,112026718602111	0,00149861355086533	7,63024899406973	6691540,91084485
-0,120387124409925	0,311061416101274	0,11612161090901	0,00153204934827572	7,63434388637663	6729717,24715554
-0,116001124630749	0,310848764375451	0,12021650321591	0,00150941471168128	7,63843877868353	6763840,77291481
-0,111615124851572	0,310365895037355	0,124311395522809	0,00141769312130331	7,64253367099042	6683776,749575
-0,107229125072396	0,309175651332098	0,128406287829709	0,00125031338260555	7,64662856329732	6557621,84973967
-0,10284312529322	0,308638502726278	0,132501180136609	0,0010085109427637	7,65072345560422	6563869,802796
-0,0984571255140435	0,308310145500585	0,136596072443508	0,000701129828087748	7,65481834791112	6587718,90382406
-0,0940711257348672	0,308352045095828	0,140690964750408	0,000343251071125207	7,65891324021802	6620734,94073175
-0,0896851259556908	0,308154075489869	0,144785857057307	-4,58389915204627E-5	7,66300813252492	6619713,49536875
-0,0852991261765145	0,307956105883909	0,148880749364207	-0,000445040326374793	7,66710302483182	6603305,04858031
-0,0809131263973382	0,305796838203066	0,152975641671106	-0,000833753158810655	7,67119791713872	6496906,13132113
-0,0765271266181619	0,305788240006419	0,157070533978006	-0,00119384456703726	7,67529280944562	6375122,59289026
-0,0721411268389855	0,30614442144121	0,161165426284906	-0,00151098397122624	7,67938770175252	6356486,10346902
-0,0677551270598092	0,306264664566893	0,165260318591805	-0,00177525059615682	7,68348259405942	6348454,06695918
-0,0633691272806329	0,306100874699011	0,169355210898705	-0,00198100167195854	7,68757748636632	6332864,2196378
-0,0589831275014566	0,305937084831128	0,173450103205604	-0,00212623746652542	7,69167237867322	6290555,72974914
-0,0545971277222802	0,303990294320762	0,177544995512504	-0,00221166491680418	7,69576727098012	6196416,38756706
-0,0502111279431039	0,302537705576666	0,181639887819403	-0,00223964332213182	7,69986216328702	6102480,44358594
-0,0458251281639276	0,302189679699404	0,185734780126303	-0,0022131183234716	7,70395705559392	6077978,04483508
-0,0414391283847512	0,302024449170254	0,189829672433203	-0,00213466705325835	7,70805194790082	6050025,70355143
-0,0370531286055749	0,301859218641104	0,193924564740102	-0,00200578401232258	7,71214684020772	6029497,20757474
-0,0326671288263986	0,301404437575828	0,198019457047002	-0,00182653371136894	7,71624173251462	5979704,55805816
-0,0282811290472222	0,299652768175523	0,202114349353901	-0,00159571016197618	7,72033662482152	5923653,90759218
-0,0238951292680459	0,299411478991222	0,206209241660801	-0,00131158094569906	7,72443151712842	5815953,85588705
-0,0195091294888696	0,298791210216816	0,2103041339677	-0,000973091702794014	7,72852640943532	5720633,41528689
-0,0151231297096933	0,298648857813978	0,2143990262746	-0,00058131586628364	7,73262130174222	5661845,50791146
-0,010737129930517	0,298564043891295	0,2184939185815	-0,000140856096185494	7,73671619404911	5609961,95046262
-0,00635113015134065	0,298479229968613	0,222588810888399	0,000339234902132567	7,74081108635601	5546977,0032107
-0,00196513037216428	0,298181014978612	0,226683703195299	0,000845103239098201	7,74490597866291	5454626,69314426
0,00242086940701203	0,298015494543208	0,230778595502198	0,00135849772266731	7,74900087096981	5339873,73676985
0,00680686918618834	0,298575684300125	0,234873487809098	0,00185799053281057	7,75309576327671	5248409,81721102
0,0111928689653647	0,299034381583082	0,238968380115997	0,00232104636383401	7,75719065558361	5183047,79720516
0,015578868744541	0,299114499635866	0,243063272422897	0,00272679635234046	7,76128554789051	5151804,69106943
0,0199648685237173	0,298360549838801	0,247158164729797	0,00305918798322477	7,76538044019741	5118031,57524715
0,0243508683028937	0,297606600041736	0,251253057036696	0,00331007715297774	7,76947533250431	5114275,66575192
0,02873686808207	0,296174860713214	0,255347949343596	0,00348155839209146	7,77357022481121	5061205,7061334
0,0331228678612463	0,296060955204204	0,259442841650495	0,00358677055708405	7,77766511711811	8428051,52416378
0,0375088676404227	0,296469061682614	0,263537733957395	0,00364844939815482	7,78176000942501	13146120,6681747
0,041894867419599	0,296415229940274	0,267632626264294	0,00369493443217854	7,78585490173191	7042313,90394091
0,0462808671987753	0,296361398197933	0,271727518571194	0,00375411699682956	7,78994979403881	5054952,34944733
0,0506668669779516	0,293521757760097	0,275822410878094	0,00384675284633329	7,79404468634571	4787962,74631731
0,0550528667571279	0,292026005847168	0,279917303184993	0,00398101830811334	7,79813957865261	4638913,71067635
0,0594388665363043	0,290495227131289	0,284012195491893	0,00415025718549505	7,80223447095951	4544448,4265136
0,0638248663154806	0,289901825611679	0,288107087798792	0,00433487701382691	7,80632936326641	4470878,70922657
0,0682108660946569	0,289014407648247	0,292201980105692	0,00450820529090258	7,81042425557331	4400812,68511056
0,0725968658738333	0,287262665069089	0,296296872412591	0,00464431956492393	7,81451914788021	4350980,43440082
0,0769828656530096	0,285428459540138	0,300391764719491	0,00472530905525186	7,81861404018711	4351148,75824911
0,0813688654321859	0,283099366139719	0,304486657026391	0,00474570710443459	7,82270893249401	4345534,23671175
0,0857548652113623	0,280796824733739	0,30858154933329	0,00471267954963311	7,82680382480091	4342593,24179852
0,0901408649905386	0,2807910281084	0,31267644164019	0,00464228014916867	7,83089871710781	4303158,99510101
0,0945268647697149	0,279701158835772	0,316771333947089	0,00455322494042354	7,8349936094147	4248567,78217991
0,0989128645488913	0,278611289563144	0,320866226253989	0,00446026535692827	7,8390885017216	4192271,96632005
0,103298864328068	0,276540325056821	0,324961118560888	0,00436945066883781	7,8431833940285	4168815,74661428
0,107684864107244	0,275560582448954	0,329056010867788	0,00427658551961537	7,8472782863354	4184659,44752686
0,11207086388642	0,275182726722004	0,333150903174688	0,0041689920604212	7,8513731786423	4152859,94520673
0,116456863665597	0,274627146399815	0,337245795481587	0,00402956842039439	7,8554680709492	4053661,65218112
0,120842863444773	0,274136109812529	0,341340687788487	0,00384179693676062	7,8595629632561	3961853,74005677
0,125228863223949	0,273645073225243	0,345435580095386	0,00359431686347085	7,863657855563	3904491,12768647
0,129614863003126	0,27145498750899	0,349530472402286	0,00328419716784803	7,8677527478699	3854551,37937744
0,134000862782302	0,269674379114134	0,353625364709185	0,00291840356639735	7,8718476401768	3824861,57072007
0,138386862561478	0,267836461058935	0,357720257016085	0,00251346453396647	7,8759425324837	3797613,00294354
0,142772862340655	0,267201143177896	0,361815149322985	0,00209339952881322	7,8800374247906	3738481,14670536
0,147158862119831	0,266743465608045	0,365910041629884	0,00168609680135518	7,8841323170975	3632964,78911442
0,151544861899007	0,266285788038195	0,370004933936784	0,00131870539891937	7,8882272094044	3531868,07055744
0,155930861678183	0,265289715415657	0,374099826243683	0,00101292392896455	7,8923221017113	3450380,88960545
0,16031686145736	0,263820176371702	0,378194718550583	0,000781201306203772	7,8964169940182	3401780,64400721
0,164702861236536	0,262843953284384	0,382289610857482	0,000624391438718986	7,9005118863251	3359109,23042829
0,169088861015712	0,26154951705207	0,386384503164382	0,000532786528022777	7,904606778632	3344415,83888409
0,173474860794889	0,261442660942338	0,390479395471282	0,000488100891229195	7,9087016709389	3283116,88623844
0,177860860574065	0,260884998631945	0,394574287778181	0,000469455375739868	7,9127965632458	3202595,60437312
0,182246860353241	0,258833440983417	0,398669180085081	0,000455803086601693	7,9168914555527	3136678,21515009
0,186632860132418	0,257435090480496	0,40276407239198	0,000430738920026115	7,9209863478596	3079453,76457741
0,191018859911594	0,257341153628742	0,40685896469888	0,000384021488244527	7,92508124016649	3053430,21535158
0,19540485969077	0,258230675362178	0,410953857005779	0,000312764914101476	7,9291761324734	3061247,47994026
0,199790859469947	0,257801989229714	0,415048749312679	0,000220963740935151	7,93327102478029	3026684,37655307
0,204176859249123	0,25737330309725	0,419143641619579	0,000116805510796936	14,3704417312264	41138,0432525155
0,208562859028299	0,25634246127473	0,423238533926478	9,84681679105887E-6	14,3745366235333	41165,5696464371
0,212948858807476	0,254547644314921	0,427333426233378	-9,15699248441419E-5	14,3786315158402	41165,1930584432
0,217334858586652	0,253674799925105	0,431428318540277	-0,000182774762119876	14,3827264081471	41209,3420979538
0,221720858365828	0,253510503131126	0,435523210847177	-0,000263115403528578	14,386821300454	41333,2230836203
0,226106858145005	0,253346206337148	0,439618103154076	-0,000335942804253152	14,3909161927609	41527,2303842328
0,230492857924181	0,252194821779701	0,443712995460976	-0,000407452435604048	14,3950110850678	41730,521509573
0,234878857703357	0,248872979861297	0,447807887767876	-0,000485052320570713	14,3991059773747	41890,6770677437
0,239264857482534	0,248940387109521	0,451902780074775	-0,000575583509837847	14,4032008696816	41980,9818079055
0,24365085726171	0,249910767763734	0,455997672381675	-0,000684436482214028	14,4072957619885	41991,9070343692
0,248036857040886	0,250720354635607	0,460092564688574	-0,000815080417396877	14,4113906542954	41959,8239782735
0,252422856820063	0,250660647294586	0,464187456995474	-0,000968654164681609	14,4154855466023	41954,4867337102
0,256808856599239	0,250600939953564	0,468282349302374	-0,00114450535784709	14,4195804389092	41981,2246645501
0,261194856378415	0,250076943438755	0,472377241609273	-0,00134013315109936	14,4236753312161	41959,0285916741
0,265580856157592	0,248838023263127	0,476472133916173	-0,0015507230926186	14,427770223523	41863,9358293003
0,269966855936768	0,249100405339582	0,480567026223072	-0,0017699208586409	14,4318651158299	41689,4689865448
0,274352855715944	0,249522644031259	0,484661918529972	-0,0019901355967687	14,4359600081368	41498,2821857248
0,278738855495121	0,2494051266794	0,488756810836871	-0,00220318751923007	14,4400549004437	41359,8668908686
0,283124855274297	0,249287609327542	0,492851703143771	-0,0024017132855712	14,4441497927506	41223,7023981177
0,287510855053473	0,248610167585596	0,49694659545067	-0,00257950492203421	14,4482446850575	41012,5438406071
0,29189685483265	0,247388533089237	0,50104148775757	-0,00273212347112008	14,4523395773644	40717,5721996768
0,296282854611826	0,246890793339531	0,50513638006447	-0,00285645010144414	14,4564344696713	40380,7205690141
0,300668854391002	0,24684216548127	0,509231272371369	-0,00295080183836213	14,4605293619782	40022,7009755921
0,305054854170179	0,246793537623009	0,513326164678269	-0,00301507202975764	14,4646242542851	39668,8000492036
0,309440853949355	0,24626413145893	0,517421056985168	-0,00305077265314018	14,468719146592	39365,8413201378
0,313826853728531	0,244110523558113	0,521515949292068	-0,00306101618286612	14,4728140388989	39109,0776004563
0,318212853507708	0,242804315767536	0,525610841598967	-0,00305049182556477	14,4769089312058	38863,5095679715
0,322598853286884	0,242431563841817	0,529705733905867	-0,00302515335309165	14,4810038235127	38663,0273776516
0,32698485306606	0,241871870216709	0,533800626212767	-0,00299191992986122	14,4850987158196	38502,0110337818
0,331370852845237	0,241864784529779	0,537895518519666	-0,00295799544087459	14,4891936081265	38370,7639093456
0,335756852624413	0,241857698842849	0,541990410826566	-0,00293032102277782	14,4932885004334	38346,5529765108
0,340142852403589	0,241142053846915	0,546085303133465	-0,00291500276425745	14,4973833927403	38386,323897096
0,344528852182766	0,239271566107994	0,550180195440365	-0,00291669592695875	14,5014782850472	38427,0216263354
0,348914851961942	0,239389025030016	0,554275087747265	-0,00293866659109015	14,5055731773541	38442,8737089371
0,353300851741118	0,23922776555022	0,558369980054164	-0,0029824919342939	14,509668069661	38422,4180425604
0,357686851520295	0,239066506070423	0,562464872361064	-0,00304758346286966	14,5137629619679	38373,5256313702
0,362072851299471	0,238742676999242	0,566559764667963	-0,00313195865522204	14,5178578542748	38334,2147166447
0,366458851078647	0,236827358162669	0,570654656974863	-0,00323195686347511	14,5219527465817	38307,2660148944
0,370844850857823	0,235801931033932	0,574749549281762	-0,00334265992393157	14,5260476388886	38263,0723336905
0,375230850637	0,235202572913832	0,578844441588662	-0,00345789778160617	14,5301425311955	38180,8955298085
0,379616850416176	0,234272042353695	0,582939333895561	-0,00357075086305675	14,5342374235024	38044,5063556789
0,384002850195353	0,234099482792255	0,587034226202461	-0,00367380683945151	14,5383323158093	37883,8585880229
0,388388849974529	0,233926923230815	0,591129118509361	-0,00375994687484995	14,5424272081162	37759,739942745
0,392774849753705	0,23288599878553	0,59522401081626	-0,00382331365818459	14,5465221004231	37735,2971311501
0,397160849532882	0,230363837723948	0,59931890312316	-0,00385923905738343	14,55061699273	37834,2363997785
0,401546849312058	0,230413833543442	0,603413795430059	-0,00386594409162799	14,5547118850369	37956,6990816512
0,405932849091234	0,230383362392623	0,607508687736959	-0,00384444202814657	14,5588067773438	38100,378650503
0,41031884887041	0,230352891241803	0,611603580043859	-0,00379869015567703	14,5629016696507	38288,1811096467
0,414704848649587	0,23033172280218	0,615698472350758	-0,00373629886593483	14,5669965619576	38514,5512840906
0,419090848428763	0,22896169623875	0,619793364657658	-0,0036672328298864	14,5710914542645	38816,4094729157
0,42347684820794	0,227156444593886	0,623888256964557	-0,00360226422774722	14,5751863465714	39193,0667259925
0,427862847987116	0,225969167111834	0,627983149271457	-0,00355031546235154	14,5792812388783	39550,7136577991
0,432248847766292	0,225243319285313	0,632078041578356	-0,00351643886364108	14,5833761311852	39809,8470941832
0,436634847545468	0,22507984064836	0,636172933885256	-0,00350035264457334	14,5874710234921	39972,7839855772
0,441020847324645	0,224916362011408	0,640267826192156	-0,00349705520199889	14,591565915799	40050,9184874
0,445406847103821	0,224545757358884	0,644362718499055	-0,00349839724313409	14,5956608081059	40034,2184904285
0,449792846882998	0,223470486492793	0,648457610805955	-0,00349557330338628	14,5997557004128	39965,407233936
0,454178846662174	0,223138584189262	0,652552503112854	-0,0034814105256519	14,6038505927197	39839,6405499147
0,45856484644135	0,223462236822809	0,656647395419754	-0,00345178370350566	14,6079454850266	39635,8527517864
0,462950846220526	0,223602261678034	0,660742287726653	-0,00340540838005551	14,6120403773335	39400,9301623261
0,467336845999703	0,223157771558457	0,664837180033553	-0,00334211451882201	14,6161352696404	39176,3198963423
0,471722845778879	0,22271328143888	0,668932072340452	-0,00326056438529567	14,6202301619473	38961,1299116179
0,476108845558055	0,221777020191769	0,673026964647352	-0,00315649145691198	14,6243250542542	38863,4694311615
0,480494845337232	0,22164473454373	0,677121856954252	-0,00302191120769094	14,6284199465611	38853,9324854204
0,484880845116408	0,221512448895692	0,681216749261151	-0,00284621656292209	14,632514838868	38917,2579272685
0,489266844895584	0,221476724264707	0,685311641568051	-0,00261887301506005	14,6366097311749	39077,9234951074
0,493652844674761	0,221440999633723	0,68940653387495	-0,00233209567122257	14,6407046234818	39339,8880964439
0,498038844453937	0,221184546002607	0,69350142618185	-0,00198480047298037	14,6447995157887	39667,0208085654
0,502424844233113	0,219831638280024	0,697596318488749	-0,0015843828379943	14,6488944080956	40047,6062478534
0,50681084401229	0,219666782126759	0,701691210795649	-0,0011468479431023	14,6529893004025	40510,9924380169
0,511196843791466	0,21956042455911	0,705786103102549	-0,000694518351344436	14,6570841927094	41046,8502551064
0,515582843570642	0,219504987937341	0,709880995409448	-0,000252455045444879	14,6611790850163	41589,5239515731
0,519968843349819	0,219449551315572	0,713975887716348	0,000155485871396057	14,6652739773232	42113,6034691042
0,524354843128995	0,219189987197694	0,718070780023247	0,000510545141548455	14,6693688696301	42586,6320148291
0,528740842908171	0,217982774939341	0,722165672330147	0,000801015356977889	14,673463761937	42975,0280305794
0,533126842687348	0,216607714763149	0,726260564637047	0,00102280975814737	14,6775586542439	43259,5622981121
0,537512842466524	0,215959167312426	0,730355456943946	0,00117797751217681	14,6816535465508	43398,8947581019
0,5418988422457	0,21619988831234	0,734450349250846	0,00127233697694345	14,6857484388577	43414,7752518139
0,546284842024877	0,216309741002561	0,738545241557745	0,00131320818354262	14,6898433311646	43265,1022772441
0,550670841804053	0,215935934568553	0,742640133864645	0,00130831216724476	14,6939382234715	42980,9137644942
0,555056841583229	0,215562128134544	0,746735026171544	0,00126490986367996	14,6980331157784	42584,1281289137
0,559442841362406	0,215337283970784	0,750829918478444	0,00119036368403465	14,7021280080853	42108,6181276639
0,563828841141582	0,215246835915636	0,754924810785344	0,00109202503806278	14,7062229003922	41618,70924112
0,568214840920758	0,215153719528672	0,759019703092243	0,000978250626024534	14,7103177926991	41131,4255282486
0,572600840699935	0,215060603141708	0,763114595399143	0,000856896686697133	14,714412685006	40616,1993173994
0,576986840479111	0,214387066339013	0,767209487706042	0,000734812231984105	14,7185075773129	40082,764794007
0,581372840258287	0,212469988290753	0,771304380012942	0,000618091346876864	14,7226024696198	39549,705367493
0,585758840037464	0,211777898535741	0,775399272319841	0,000511764897175344	14,7266973619267	39029,8003238829
0,59014483981664	0,211754189207021	0,779494164626741	0,000421319336739765	14,7307922542336	38534,6503754599
0,594530839595816	0,211707734996545	0,783589056933641	0,000352983873127018	14,7348871465405	38130,621382327
0,598916839374993	0,21166128078607	0,78768394924054	0,000312898723014734	14,7389820388474	37800,0684063043
0,603302839154169	0,211019815079618	0,79177884154744	0,000307294734179127	14,7430769311543	37518,9160377677
0,607688838933345	0,209088311446136	0,795873733854339	0,000341466144947909	14,7471718234612	37279,5452803438
0,612074838712522	0,207664391970076	0,799968626161239	0,000418894439306029	14,7512667157681	37123,1284497252
0,616460838491698	0,207071677597485	0,804063518468138	0,000540080523099939	14,755361608075	37052,832946956
0,620846838270874	0,206919202798739	0,808158410775038	0,00070238807387964	14,7594565003819	37068,1519440823
0,62523283805005	0,206766727999993	0,812253303081938	0,000899236051552437	14,7635513926888	37159,4933493979
0,629618837829227	0,206389992019573	0,816348195388837	0,00111985814699452	14,7676462849957	37277,9430343873
0,634004837608403	0,205274798217772	0,820443087695737	0,00134855738841303	14,7717411773026	37998,2219427125
0,63839083738758	0,204499261545248	0,824537980002636	0,00156571172622404	14,7758360696095	39266,0261228115
0,642776837166756	0,20426074916727	0,828632872309536	0,00174944400337511	14,7799309619164	39137,2708166309
0,647162836945932	0,204436429612618	0,832727764616435	0,00187858752584248	14,7840258542233	37807,0155104722
0,651548836725108	0,204456806482198	0,836822656923335	0,00193688099291718	14,7881207465302	37704,0890262166
0,655934836504285	0,203472048410664	0,840917549230234	0,00191690913287705	14,7922156388371	37629,1158133737
0,660320836283461	0,202487290339131	0,845012441537134	0,00182188139462099	14,796310531144	37629,293706752
0,664706836062637	0,201094921852554	0,849107333844034	0,00166589750546628	14,8004054234509	37650,3850147864
0,669092835841814	0,20105752493266	0,853202226150933	0,0014725780259469	14,8045003157578	37730,9929282678
0,67347883562099	0,200923629386719	0,857297118457833	0,00126982532151541	14,8085952080647	37845,7277520771
0,677864835400166	0,200789733840777	0,861392010764733	0,00108465463875343	14,8126901003716	38006,3579739397
0,682250835179343	0,200318515664064	0,865486903071632	0,000938116252521372	14,8167849926785	38156,8214799047
0,686636834958519	0,198957860011268	0,869581795378532	0,000841360836433832	14,8208798849854	38285,9532361996
0,691022834737695	0,198238370651082	0,873676687685431	0,000794316325053613	14,8249747772923	38388,0120651877
0,695408834516872	0,198716991051722	0,877771579992331	0,000786450416943975	14,8290696695992	38446,8498849704
0,699794834296048	0,199215156985582	0,88186647229923	0,000800090947471985	14,8331645619061	38491,0447556735
0,704180834075224	0,199366509808541	0,88596136460613	0,000814888941390724	14,837259454213	38581,2065278569
0,708566833854401	0,198682524374132	0,89005625691303	0,000812679744374634	14,8413543465199	38732,9698469667
0,712952833633577	0,197998538939722	0,894151149219929	0,000781524560696671	14,8454492388268	38924,3279653808
0,717338833412754	0,197512488204721	0,898246041526829	0,00071825062352204	14,8495441311337	39136,622425758
0,72172483319193	0,197402054297066	0,902340933833728	0,000628511098921316	14,8536390234406	39352,4786925631
0,726110832971106	0,197187007144522	0,906435826140628	0,000525776690267823	14,8577339157475	39621,7121384484
0,730496832750282	0,196943865076485	0,910530718447527	0,000427505370040342	14,8618288080544	39970,484108153
0,734882832529459	0,196700723008448	0,914625610754427	0,000350688088890365	14,8659237003613	40416,2426644621
0,739268832308635	0,194904998180751	0,918720503061326	0,000307794104399539	14,8700185926682	40925,8558242773
0,743654832087811	0,194271713055115	0,922815395368226	0,00030395438995339	14,8741134849751	41470,9289897414
0,748040831866988	0,194232669669005	0,926910287675126	0,0003360151460985	14,878208377282	42058,6088381488
0,752426831646164	0,193731945770576	0,931005179982025	0,000393325993242922	14,8823032695889	42661,4751720787
0,75681283142534	0,193638731723338	0,935100072288925	0,000461104139463604	14,8863981618958	43273,445041851
0,761198831204517	0,1935455176761	0,939194964595824	0,000524067326756761	14,8904930542027	43921,8578062731
0,765584830983693	0,19082632970331	0,943289856902724	0,000570113412121825	14,8945879465096	44590,3882770195
0,769970830762869	0,190023899181713	0,947384749209624	0,00059330437066939	14,8986828388165	45229,3618036672
0,774356830542046	0,190842771184811	0,951479641516523	0,000595308737080721	14,9027777311234	45823,2180043601
0,778742830321222	0,191283990419489	0,955574533823423	0,000584764003788486	14,9068726234303	46335,2874984522
0,783128830100398	0,191479470776335	0,959669426130322	0,000574924163390601	14,9109675157372	46759,6100412788
0,787514829879575	0,190784865507914	0,963764318437222	0,000579847198585901	14,9150624080441	47206,2533648292
0,791900829658751	0,190090260239493	0,967859210744121	0,00061052495803844	14,919157300351	47647,4637448031
0,796286829437927	0,189212567911128	0,971954103051021	0,000671110841436536	14,9232521926579	48000,0584040339
0,800672829217104	0,188523917622957	0,97604899535792	0,000757094995286139	14,9273470849648	48291,8609308254
0,80505882899628	0,18843155420157	0,98014388766482	0,000855789684960536	14,9314419772717	48488,270669513
0,809444828775456	0,188309580701171	0,98423877997172	0,00094915855087518	14,9355368695786	48531,4081782569
0,813830828554633	0,188187607200773	0,988333672278619	0,00101782275421541	14,9396317618855	48493,7770988949
0,818216828333809	0,18601903708504	0,992428564585519	0,00104565229839579	14,9437266541924	48478,7945750894
0,822602828112985	0,185076642663537	0,996523456892418	0,00102393491884	14,9478215464993	48488,6959667292
0,826988827892162	0,18491255970247	1,00061834919932	0,000953858710433783	14,9519164388062	48511,6911886889
0,831374827671338	0,185022541415053	1,00471324150622	0,000847037076372053	14,9560113311131	48549,5223047719
0,835760827450514	0,185175359481027	1,00880813381312	0,000723668425633329	14,96010622342	48595,8007500041
0,840146827229691	0,184903082279912	1,01290302612002	0,000608676207622642	14,9642011157269	48682,7360429326
0,844532827008867	0,184630805078797	1,01699791842692	0,000526655361772275	14,9682960080338	48856,0525392519
0,848918826788043	0,184100127570735	1,02109281073382	0,000496699955122433	14,9723909003407	49045,3380580412
0,85330482656722	0,183621880583148	1,02518770304072	0,000528545904504987	14,9764857926476	49251,8550508196
0,857690826346396	0,183936290899546	1,02928259534762	0,000620860665914334	14,9805806849545	49393,803328721
0,862076826125572	0,184410387512456	1,03337748765451	0,000762338012323393	14,9846755772614	49328,5716866721
0,866462825904748	0,184368810456531	1,03747237996141	0,000934336351868507	14,9887704695683	49154,313675741
0,870848825683925	0,184327233400606	1,04156727226831	0,00111515450937337	14,9928653618752	48933,334670606
0,875234825463101	0,183705523944981	1,04566216457521	0,00128401898509389	14,9969602541821	48712,7466241816
0,879620825242278	0,183483168718305	1,04975705688211	0,00142323369083081	15,1361865926166	43414,7333647627
0,884006825021454	0,183716687103459	1,05385194918901	0,00152020912065187	15,1402814849235	43095,6266252372
0,88839282480063	0,183536694893301	1,05794684149591	0,0015666211901075	15,1443763772304	42734,9867236455
0,892778824579806	0,183356702683143	1,06204173380281	0,001559721154192	15,1484712695373	42396,7091484433
0,897164824358983	0,182808289373647	1,06613662610971	0,00150223757730274	15,1525661618442	42074,6325459866
0,901550824138159	0,182529839941574	1,07023151841661	0,00140120728649523	15,1566610541511	41789,1070355527
0,905936823917336	0,182082619313249	1,07432641072351	0,00126799706249503	15,160755946458	41559,3491361705
0,910322823696512	0,182111077008755	1,07842130303041	0,00111707755011791	15,1648508387649	41294,6218710983
0,914708823475688	0,182119027075009	1,08251619533731	0,000964443509022996	15,1689457310718	40980,0627871259
0,919094823254864	0,181319758076337	1,08661108764421	0,000825422433848076	15,1730406233787	40730,9210361582
0,923480823034041	0,180520489077665	1,09070597995111	0,000711934782188459	15,1771355156856	40440,6868844732
0,927866822813217	0,178917366886987	1,09480087225801	0,000630859806762589	15,1812304079925	40080,4442056632
0,932252822592393	0,178247669064318	1,09889576456491	0,000583643773633946	15,1853253002994	39757,8065653208
0,93663882237157	0,17812404242384	1,10299065687181	0,000567598791841407	15,1894201926063	39414,3692965651
0,941024822150746	0,179313709614632	1,10708554917871	0,000578547291923815	15,1935150849132	38981,4514260212
0,945410821929922	0,179019346961024	1,11118044148561	0,000613547893428649	15,1976099772201	38435,1147133187
0,949796821709099	0,178724984307416	1,11527533379251	0,000672489401459359	15,201704869527	37815,459998065
0,954182821488275	0,177974642410519	1,11937022609941	0,000757521581456391	15,2057997618339	37198,3129137323
0,958568821267452	0,176751707023053	1,12346511840631	0,000871225139581292	15,2098946541408	36618,2220646366
0,962954821046628	0,177262892474441	1,1275600107132	0,00101295631898113	15,2139895464477	36054,8620594633
0,967340820825804	0,17717710710072	1,1316549030201	0,00117520155899521	15,2180844387546	35477,8099491102
0,97172682060498	0,177091321726999	1,135749795327	0,00134214157556523	15,2221793310615	34859,5229354312
0,976112820384157	0,176728803819232	1,1398446876339	0,0014903703463136	15,2262742233684	34288,1181620282
0,980498820163333	0,175129017145745	1,1439395799408	0,00159307869366185	15,2303691156753	33781,4413929524
0,984884819942509	0,175070088151059	1,1480344722477	0,00162597637422748	15,2344640079822	33332,9660534844
0,989270819721686	0,176281327840643	1,1521293645546	0,00157348046411052	15,2385589002891	32940,292354907
0,993656819500862	0,176686009446231	1,1562242568615	0,00143304406621176	15,242653792596	32629,8471959036
0,998042819280038	0,176698932047975	1,1603191491684	0,00121686839422058	15,2467486849029	32370,3414910996
1,00242881905921	0,175976471577042	1,1644140414753	0,000949608009886315	15,2508435772098	32125,3259262509
1,00681481883839	0,175254011106109	1,1685089337822	0,000664294365000878	15,2549384695167	31920,7125355652
1,01120081861757	0,174811586455503	1,1726038260891	0,000395078248422636	15,2590333618236	31785,5683054258
1,01558681839674	0,174676613547802	1,176698718396	0,000170638211556409	15,2631282541305	31880,3455669045
1,01997281817592	0,174475668130735	1,1807936107029	9,38886346487284E-6	15,2672231464374	32229,0530946665
1,0243588179551	0,174274722713667	1,1848885030098	-8,25679621556928E-5	15,2713180387443	32721,7438115168
1,02874481773427	0,169510143200126	1,1889833953167	-0,00011043841427472	15,2754129310512	33398,3088583177
1,03313081751345	0,166403735653758	1,1930782876236	-8,74583737387368E-5	15,2795078233581	33372,2408476548
1,03751681729263	0,167108564967595	1,1971731799305	-3,12038271539858E-5	15,283602715665	31934,1996531301
1,0419028170718	0,167740258944728	1,2012680722374	4,07190074051588E-5	15,2876976079719	31839,3688571238
1,04628881685098	0,1690831848888	1,2053629645443	0,000114413954462531	15,2917925002788	31748,2639573835
1,05067481663015	0,168741078071459	1,2094578568512	0,000181557389818386	15,2958873925857	31827,9052020282
1,05506081640933	0,168398971254118	1,2135527491581	0,000239204763509456	15,2999822848926	31871,8919711022
1,05944681618851	0,167697288971092	1,217647641465	0,000288868447977837	15,3040771771995	31879,2683997538
1,06383281596768	0,167529794788419	1,2217425337719	0,000334658901234255	15,3081720695064	31867,8881706179
1,06821881574686	0,167723914477558	1,22583742607879	0,000381027832512846	15,3122669618133	31844,5818297576
1,07260481552604	0,16745769583553	1,22993231838569	0,000431236075352973	15,3163618541202	31818,4788070078
1,07699081530521	0,167191477193503	1,23402721069259	0,000486943976701425	15,3204567464271	31790,5709242411
1,08137681508439	0,166464920220309	1,23812210299949	0,000548058393864932	15,324551638734	31760,9433036927
1,08576281486356	0,164873634220884	1,24221699530639	0,000615189614122093	15,3286465310409	31727,8301407886
1,09014881464274	0,164678897765578	1,24631188761329	0,000691375251833452	15,3327414233478	31691,7192797729
1,09453481442192	0,164636124461461	1,25040677992019	0,00078228296086661	15,3368363156547	31662,9921785446
1,09892081420109	0,164490846927266	1,25450167222709	0,000895592989019551	15,3409312079616	31622,6376464577
1,10330681398027	0,164345569393071	1,25859656453399	0,00103886852524297	15,3450261002685	31573,0413752031
1,10769281375945	0,16395989745536	1,26269145684089	0,00121621465601785	15,3491209925754	31508,8069844857
1,11207881353862	0,162652408859964	1,26678634914779	0,00142557534731198	15,3532158848823	31394,8053361296
1,1164648133178	0,162323416026428	1,27088124145469	0,00165733802788803	15,3573107771892	31215,9547402505
1,12085081309698	0,162421048785991	1,27497613376159	0,00189489119842393	15,3614056694961	31004,5387483078
1,12523681287615	0,163025600950487	1,27907102606849	0,00211695570473981	15,365500561803	30828,5009499979
1,12962281265533	0,16276602021429	1,28316591837539	0,00230175955655385	15,3695954541099	30662,4396165618
1,1340088124345	0,162506439478093	1,28726081068229	0,00243112226559756	15,3736903464168	30496,1899974331
1,13839481221368	0,161666724917048	1,29135570298919	0,00249395889300792	15,3777852387237	30332,8280551465
1,14278081199286	0,161051842840202	1,29545059529609	0,00248826483148777	15,3818801310306	30174,4304877961
1,14716681177203	0,161160728218311	1,29954548760299	0,00242140470114364	15,3859750233375	30025,5150912482
1,15155281155121	0,161564218088559	1,30364037990989	0,00230769104161472	15,3900699156444	29901,4825756963
1,15593881133039	0,161732426374809	1,30773527221679	0,00216503494964076	15,3941648079513	29833,0244468002
1,16032481110956	0,161280695799568	1,31183016452369	0,00201123194259737	15,3982597002582	29836,0329505342
1,16471081088874	0,160828965224326	1,31592505683059	0,001860290176565	15,4023545925651	29869,9953090739
1,16909681066792	0,160125164228977	1,32001994913748	0,00172081008498061	15,406449484872	29937,0321821631
1,17348281044709	0,159686859302262	1,32411484144438	0,0015953960629926	15,4105443771789	30075,8343205375
1,17786881022627	0,160095542650419	1,32820973375128	0,00148233911310102	15,4146392694858	30256,0821452444
1,18225481000544	0,160205431994995	1,33230462605818	0,00137955175974767	15,4187341617927	30603,965597863
1,18664080978462	0,159634059553172	1,33639951836508	0,00128813220127294	15,4228290540996	31131,8980488153
1,1910268095638	0,159062687111349	1,34049441067198	0,00121557169229057	15,4269239464065	31785,3539649808
1,19541280934297	0,158679910840885	1,34458930297888	0,00117663142306181	15,4310188387134	32574,8412591888
1,19979880912215	0,15829713457042	1,34868419528578	0,00119153589524679	15,4351137310203	33477,8808333851
1,20418480890133	0,15810015411761	1,35277908759268	0,00128112330851525	15,4392086233272	34426,5553451996
1,2085708086805	0,157846065618162	1,35687397989958	0,00146030756751677	15,4433035156341	35356,5810428618
1,21295680845968	0,157591977118713	1,36096887220648	0,00173202568720198	15,447398407941	36208,209970172
1,21734280823885	0,157062802857882	1,36506376451338	0,00208406854983037	15,4514933002479	36877,9733767855
1,22172880801803	0,15606341882482	1,36915865682028	0,00248981637421955	15,4555881925548	37265,6072100452
1,22611480779721	0,154585631590217	1,37325354912718	0,00291255727991755	15,4596830848617	37380,5732710529
1,23050080757638	0,155166832266277	1,37734844143408	0,00331272725005586	15,4637779771686	37260,4041786
1,23488680735556	0,155201363511221	1,38144333374098	0,00365462972605235	15,4678728694755	36920,0641920442
1,23927280713474	0,1550217947979	1,38553822604788	0,00391238785528878	15,4719677617824	36474,5234237995
1,24365880691391	0,154842226084578	1,38963311835478	0,00407247392417333	15,4760626540893	36088,1977233586
1,24804480669309	0,154494879198805	1,39372801066168	0,0041325954203714	15,4801575463962	35689,8904673863
1,25243080647227	0,154094305208332	1,39782290296858	0,00410068583371277	15,4842524387031	35284,8624473501
1,25681680625144	0,155156932015064	1,40191779527548	0,0039901521619706	15,48834733101	34953,0828221106
1,26120280603062	0,154919448933776	1,40601268758238	0,00381651035433872	15,4924422233169	34641,534543142
1,26558880580979	0,154681965852488	1,41010757988928	0,00359452427812965	15,4965371156238	34375,5323836359
1,26997480558897	0,154086121301265	1,41420247219617	0,00333595937571394	15,5006320079307	34186,5977477445
1,27436080536815	0,153366381740837	1,41829736450307	0,00304871861004511	15,5047269002376	34033,329365078
1,27874680514732	0,152773878120296	1,42239225680997	0,00273782222015471	15,5088217925445	33866,3273212305
1,2831328049265	0,152764432876874	1,42648714911687	0,00240600283529212	15,5129166848514	33684,9397314197
1,28751880470568	0,15261918935774	1,43058204142377	0,00205562827545062	15,5170115771583	33492,8032429476
1,29190480448485	0,152473945838605	1,43467693373067	0,00168937627249425	15,5211064694652	33281,4090262862
1,29629080426403	0,150843825438977	1,43877182603757	0,00131198145644058	15,5252013617721	33044,1785665274
1,3006768040432	0,150130459822217	1,44286671834447	0,000930829244724455
1,30506280382238	0,149668526206715	1,44696161065137	0,000555573887717853
1,30944880360156	0,14962099907588	1,45105650295827	0,000197875861267898
1,31383480338073	0,149695209619619	1,45515139526517	-0,000130201831752537
1,31822080315991	0,149429263224411	1,45924628757207	-0,000418379805162093
1,32260680293909	0,149163316829202	1,46334117987897	-0,000660351284018456
1,32699280271826	0,147045477799339	1,46743607218587	-0,000855365190125279
1,33137880249744	0,146469831132474	1,47153096449277	-0,00100931816002565
1,33576480227662	0,146955911698196	1,47562585679967	-0,00113370333961256
1,34015080205579	0,146691216486977	1,47972074910657	-0,00124378224902007
1,34453680183497	0,146426521275757	1,48381564141347	-0,00135566934650194
1,34892280161414	0,145773088723142	1,48791053372037	-0,00148323679686053
1,35330880139332	0,145194728560429	1,49200542602727	-0,00163586173988838
1,3576948011725	0,145340519974012	1,49610031833417	-0,00181644129807944
1,36208080095167	0,145457497872123	1,50019521064107	-0,00202065785427945
1,36646680073085	0,145563526492861	1,50429010294797	-0,00223828963835742
1,37085280051003	0,145337146476929	1,50838499525487	-0,00245467572965846
1,3752388002892	0,145110766460998	1,51247988756176	-0,0026544427640011
1,37962480006838	0,144260236341663	1,51657477986866	-0,00282418281042915
1,38401079984756	0,144263039580512	1,52066967217556	-0,00295425485068135
1,38839679962673	0,144265842819361	1,52476456448246	-0,00304015142930804
1,39278279940591	0,143913707315204	1,52885945678936	-0,00308192954684391
1,39716879918508	0,143561571811047	1,53295434909626	-0,00308289830947386
1,40155479896426	0,142662914747765	1,53704924140316	-0,00304756488488823
1,40594079874344	0,141861152840482	1,54114413371006	-0,0029800074137441
1,41032679852261	0,141819430069625	1,54523902601696	-0,00288355506442002
1,41471279830179	0,142826711176077	1,54933391832386	-0,00276095604706625
1,41909879808097	0,142803670815388	1,55342881063076	-0,00261557658191199
1,42348479786014	0,142780630454698	1,55752370293766	-0,0024517029290728
1,42787079763932	0,142303374354326	1,56161859524456	-0,00227487641992595
1,43225679741849	0,141139518578609	1,56571348755146	-0,0020915034470129
1,43664279719767	0,14084198794038	1,56980837985836	-0,00190826776006142
1,44102879697685	0,140959891376725	1,57390327216526	-0,00173001366979636
1,44541479675602	0,141862016393349	1,57799816447216	-0,00155949883067521
1,4498007965352	0,142243568318145	1,58209305677906	-0,00139594950000795
1,45418679631438	0,142219496269316	1,58618794908596	-0,00123467224043524
1,45857279609355	0,142195424220488	1,59028284139286	-0,00106759409127096
1,46295879587273	0,142011961659799	1,59437773369976	-0,000885298572188554
1,46734479565191	0,141749145201132	1,59847262600666	-0,000679402943318673
1,47173079543108	0,141480482138647	1,60256751831356	-0,00044541664115141
1,47611679521026	0,141211819076162	1,60666241062045	-0,000185242212138097
1,48050279498943	0,140513960494858	1,61075730292735	9,37117006034587E-5
1,48488879476861	0,138737373499963	1,61485219523425	0,000378390999627707
1,48927479454779	0,136145463631803	1,61894708754115	0,000652449317975849
1,49366079432696	0,134231166435098	1,62304197984805	0,000899815406888242
1,49804679410614	0,134523011531058	1,62713687215495	0,00110720501819355
1,50243279388532	0,13449128453449	1,63123176446185	0,00126718889259036
1,50681879366449	0,134459557537922	1,63532665676875	0,00137962004015689
1,51120479344367	0,134258817414136	1,63942154907565	0,00145077857301237
1,51559079322284	0,134449371383331	1,64351644138255	0,00149290639666495
1,51997679300202	0,135410999838146	1,64761133368945	0,00152175671087291
1,5243627927812	0,136062298970047	1,65170622599635	0,00155292045251188
1,52874879256037	0,136298546414916	1,65580111830325	0,00159826720859546
1,53313479233955	0,13560194065411	1,65989601061015	0,00166321756231938
1,53752079211873	0,134905334893304	1,66399090291705	0,00174568952077739
1,5419067918979	0,134052390761953	1,66808579522395	0,00183688551173954
1,54629279167708	0,134648497366296	1,67218068753085	0,00192437657708122
1,55067879145626	0,134675784937171	1,67627557983775	0,00199603953269792
1,55506479123543	0,134402554619376	1,68037047214465	0,00204383628213414
1,55945079101461	0,134129324301581	1,68446536445155	0,00206597955051168
1,56383679079378	0,133741565546902	1,68856025675845	0,00206697574627122
1,56822279057296	0,133929334482272	1,69265514906535	0,00205641543670864
1,57260879035214	0,134015380444592	1,69675004137225	0,00204588157335866
1,57699479013131	0,134467705084191	1,70084493367914	0,00204610632115757
1,58138078991049	0,134544915113174	1,70493982598604	0,00206529213394421
1,58576678968967	0,134187956817933	1,70903471829294	0,00210696794097642
1,59015278946884	0,133830998522693	1,71312961059984	0,00216988750467258
1,59453878924802	0,133800713637801	1,71722450290674	0,00224822095600688
1,5989247890272	0,133147447407496	1,72131939521364	0,00233296935041785
1,60331078880637	0,134078673849304	1,72541428752054	0,00241371994178136
1,60769678858555	0,134395707931648	1,72950917982744	0,00248151003815942
1,61208278836472	0,134532886130567	1,73360407213434	0,00253132979318214
1,6164687881439	0,134670064329485	1,73769896444124	0,00256446282963454
1,62085478792308	0,135359804503799	1,74179385674814	0,00258858851217378
1,62524078770225	0,136696414380214	1,74588874905504	0,00261771392984303
1,62962678748143	0,137838442933922	1,74998364136194	0,00266733217915525
1,63401278726061	0,137757521695963	1,75407853366884	0,00275014105672375
1,63839878703978	0,137676600458005	1,75817342597574	0,00287161070143571
1,64278478681896	0,137324088535788	1,76226831828264	0,0030276736545225
1,64717078659813	0,137004850739183	1,76636321058954	0,00320518633395532
1,65155678637731	0,13771376083896	1,77045810289644	0,00338464093541884
1,65594278615649	0,137740613212621	1,77455299520334	0,00354458475486241
1,66032878593566	0,137565456859431	1,77864788751024	0,00366436009836986
1,66471478571484	0,137390300506242	1,78274277981714	0,00372834579526752
1,66910078549402	0,137059433781717	1,78683767212404	0,0037265988840698
1,67348678527319	0,136813752858273	1,79093256443094	0,00365503310802179
1,67787278505237	0,136565586195005	1,79502745673783	0,00351496115216814
1,68225878483155	0,137854147321502	1,79912234904473	0,00331233076581934
1,68664478461072	0,137865091057519	1,80321724135163	0,0030579055186328
1,6910307843899	0,1378248053344	1,80731213365853	0,00276617401908628
1,69541678416907	0,137784519611282	1,81140702596543	0,00245479013447605
1,69980278394825	0,137937139803484	1,81550191827233	0,00214317283335184
1,70418878372743	0,138415271845106	1,81959681057923	0,00185082926301254
1,7085747835066	0,139591390787473	1,82369170288613	0,00159535652239628
1,71296078328578	0,14018747724875	1,82778659519303	0,00139012098414165
1,71734678306496	0,140448868295854	1,83188148749993	0,00124271702755369
1,72173278284413	0,140242180603029	1,83597637980683	0,00115402722322124
1,72611878262331	0,140035492910203	1,84007127211373	0,00112001439582189
1,73050478240249	0,140481493049173	1,84416616442063	0,00113423686654661
1,73489078218166	0,141121974817456	1,84826105672753	0,00118928482886922
1,73927678196084	0,141377305664309	1,85235594903443	0,0012789251231704
1,74366278174001	0,141059911577946	1,85645084134133	0,00139900614659401
1,74804878151919	0,140742517491584	1,86054573364823	0,00154589814564143
1,75243478129837	0,141190145345406	1,86464062595513	0,00171574454186068
1,75682078107754	0,142502874971055	1,86873551826203	0,00190216089330666
1,76120678085672	0,14405091626927	1,87283041056893	0,00209538200005885
1,7655927806359	0,144230909079977	1,87692530287583	0,00228267208828988
1,76997878041507	0,144267818864192	1,88102019518273	0,00244999743273813
1,77436478019425	0,144304728648407	1,88511508748963	0,00258339136777248
1,77875077997342	0,144467951126173	1,88920997979653	0,00267235629112644
1,7831367797526	0,145951746672436	1,89330487210342	0,00271161364090113
1,78752277953178	0,148594620777212	1,89739976441032	0,00270250077708532
1,79190877931095	0,14939421400799	1,90149465671722	0,00265297879099542
1,79629477909013	0,149790921307608	1,90558954902412	0,00257667070369553
1,80068077886931	0,149915223737057	1,90968444133102	0,0024900676967541
1,80506677864848	0,150039526166506	1,91377933363792	0,00241017081933383
1,80945277842766	0,150777462625294	1,91787422594482	0,0023513038158875
1,81383877820684	0,151485231044073	1,92196911825172	0,0023231217683239
1,81822477798601	0,151484585749541	1,92606401055862	0,00233043775737032
1,82261077776519	0,15126249509967	1,93015890286552	0,00237323144503035
1,82699677754436	0,151040404449798	1,93425379517242	0,00244845541122544
1,83138277732354	0,151446473733289	1,93834868747932	0,00255051903066805
1,83576877710272	0,151847770140898	1,94244357978622	0,00267216129878149
1,84015477688189	0,152841730848907	1,94653847209312	0,00280619099093814
1,84454077666107	0,15358617967533	1,95063336440002	0,002946156942076
1,84892677644025	0,153735385651303	1,95472825670692	0,00308750614682947
1,85331277621942	0,153678671461313	1,95882314901382	0,0032281611055209
1,8576987759986	0,153621957271323	1,96291804132072	0,00336771225030024
1,86208477577778	0,154446624687094	1,96701293362762	0,00350542001333785
1,86647077555695	0,156227744616284	1,97110782593452	0,00363763168316666
1,87085677533613	0,157009120692298	1,97520271824142	0,00375564609354743
1,8752427751153	0,157047472660076	1,97929761054832	0,00384533411423446
1,87962877489448	0,15700842826479	1,98339250285522	0,00388889728946023
1,88401477467366	0,156969383869504	1,98748739516211	0,00386820710885732
1,88840077445283	0,156855384967675	1,99158228746901	0,00376832732559539
1,89278677423201	0,157802374208981	1,99567717977591	0,00358044601813133
1,89717277401119	0,158433179437567	1,99977207208281	0,00330342487023024
1,90155877379036	0,158704180275079	2,00386696438971	0,00294337149544051
1,90594477356954	0,15882877990627	2,00796185669661	0,00251181054674074
1,91033077334871	0,15895337953746	2,01205674900351	0,00202471547866922
1,91471677312789	0,16028607624721	2,01615164131041	0,00150101261873222
1,91910277290707	0,1612113763154	2,02024653361731	0,000961472103987629
1,92348877268624	0,161864543167426	2,02434142592421	0,000427774247948245
1,92787477246542	0,161865370039185	2,02843631823111	-7,96381570092357E-5
1,9322607722446	0,161866196910944	2,03253121053801	-0,000543593452796612
1,93664677202377	0,161907274439695	2,03662610284491	-0,000951697043338216
1,94103277180295	0,162784559820829	2,04072099515181	-0,00129675340697473
1,94541877158213	0,164288437314053	2,04481588745871	-0,00157800881765026
1,9498047713613	0,165260507142822	2,04891077976561	-0,00179871682951635
1,95419077114048	0,165689465488536	2,05300567207251	-0,00196653060988497
1,95857677091965	0,166118423834249	2,05710056437941	-0,00209234241231481
1,96296277069883	0,166131092734528	2,06119545668631	-0,0021886994332818
1,96734877047801	0,16654048758177	2,06529034899321	-0,00226827576653126
1,97173477025718	0,167308541696055	2,06938524130011	-0,00234134621543154
1,97612077003636	0,167718340606985	2,07348013360701	-0,00241378123951158
1,98050676981554	0,167897728705226	2,07757502591391	-0,00248656704906083
1,98489276959471	0,167874829700483	2,0816699182208	-0,00255645387013945
1,98927876937389	0,16785193069574	2,0857648105277	-0,00261848441186443
1,99366476915306	0,167821265631655	2,0898597028346	-0,00266802242625081
1,99805076893224	0,168420152915744	2,0939545951415	-0,00270381467943587
2,00243676871142	0,168870099375593	2,0980494874484	-0,00272937013993837
2,00682276849059	0,169253639070104	2,1021443797553	-0,00275191990060086
2,01120876826977	0,169366476474526	2,1062392720622	-0,00277911319705244
2,01559476804895	0,169479313878949	2,1103341643691	-0,00281631098146046
2,01998076782812	0,169994153518539	2,114429056676	-0,00286425697542608
2,0243667676073	0,170930780382064	2,1185239489829	-0,00291808224374673
2,02875276738648	0,171334234470947	2,1226188412898	-0,00296804883730746
2,03313876716565	0,171301849329617	2,1267137335967	-0,00300216211309768
2,03752476694483	0,171269464188287	2,1308086259036	-0,00300880055701477
2,041910766724	0,170661670035212	2,1349035182105	-0,00297886254890679
2,04629676650318	0,171082690876338	2,1389984105174	-0,0029073835977333
2,05068276628236	0,171753808165848	2,1430933028243	-0,00279449787561017
2,05506876606153	0,171516646683066	2,1471881951312	-0,00264475309032764
2,05945476584071	0,171279485200283	2,1512830874381	-0,00246501864548732
2,06384076561989	0,17048814582972	2,155377979745	-0,00226259163927665
2,06822676539906	0,170273196535412	2,1594728720519	-0,00204213848842416
2,07261276517824	0,170684893520392	2,1635677643588	-0,00180501161492732
2,07699876495742	0,170982280771432	2,1676626566657	-0,00154881939094975
2,08138476473659	0,171155579212714	2,1717575489726	-0,00126914196565087
2,08577076451577	0,17117107730218	2,1758524412795	-0,000961247551371431
2,09015676429494	0,17112354905198	2,17994733358639	-0,000622106309191972
2,09454276407412	0,17107602080178	2,18404222589329	-0,000252779485515752
2,0989287638533	0,170837971987246	2,18813711820019	0,000141227797096886
2,10331476363247	0,171725452850124	2,19223201050709	0,000550906002633171
2,10770076341165	0,17171784494621	2,19632690281399	0,000965747427769597
2,11208676319083	0,171710237042296	2,20042179512089	0,00137643242448796
2,11647276297	0,171356099222788	2,20451668742779	0,00177821305502723
2,12085876274918	0,170714207531246	2,20861157973469	0,00217216421695817
2,12524476252835	0,170910969555587	2,21270647204159	0,00256556424821922
2,12963076230753	0,171047176279458	2,21680136434849	0,00297066667533423
2,13401676208671	0,171531639083555	2,22089625665539	0,00340148862615896
2,13840276186588	0,171594954628734	2,22499114896229	0,00386972079092149
2,14278876164506	0,170713502681609	2,22908604126919	0,0043802476039333
2,14717476142424	0,169832050734484	2,23318093357609	0,00492813836673374
2,15156076120341	0,169454695241083	2,23727582588299	0,00549864071085287
2,15594676098259	0,169303642608727	2,24137071818989	0,00606787621994172
2,16033276076177	0,169339975173952	2,24546561049679	0,00660694785496784
2,16471876054094	0,169012350647833	2,24956050280369	0,00708773817202794
2,16910476032012	0,168684726121715	2,25365539511059	0,00748801847604576
2,17349076009929	0,167125488934225	2,25775028741749	0,00779619687915161
2,17787675987847	0,16603218926683	2,26184517972439	0,00801300897077462
2,18226275965765	0,16588127914195	2,26594007203129	0,00815062091470188
2,18664875943682	0,165705217754732	2,27003496433819	0,00822869260364036
2,191034759216	0,165529156367514	2,27412985664508	0,00826912402698792
2,19542075899518	0,165071379845564	2,27822474895198	0,00829027780504439
2,19980675877435	0,163828405613041	2,28231964125888	0,00830315493558742
2,20419275855353	0,162445084111575	2,28641453356578	0,00830987596875785
2,2085787583327	0,16244267484056	2,29050942587268	0,00830459393667703
2,21296475811188	0,162407742913401	2,29460431817958	0,00827734000651097
2,21735075789106	0,162372810986242	2,29869921048648	0,00821742556646645
2,22173675767023	0,161284787498594	2,30279410279338	0,00811669559279625
2,22612275744941	0,159769347171688	2,30688899510028	0,00797063014372573
2,23050875722859	0,15931357353648	2,31098388740718	0,00777808866366136
2,23489475700776	0,158812229112464	2,31507877971408	0,00754135206718226
2,23928075678694	0,158823258851907	2,31917367202098	0,00726309766450207
2,24366675656612	0,158622812856365	2,32326856432788	0,00694582723828884
2,24805275634529	0,158422366860823	2,32736345663478	0,0065919863766313
2,25243875612447	0,156493089138683	2,33145834894168	0,00620493253296534
2,25682475590364	0,155752392233865	2,33555324124858	0,00579004438701979
2,26121075568282	0,155635345179703	2,33964813355548	0,00535504410480508
2,265596755462	0,155518298125541	2,34374302586238	0,00491115712043246
2,26998275524117	0,155141558158823	2,34783791816928	0,00447086729276176
2,27436875502035	0,154820701183412	2,35193281047618	0,00404626959989343
2,27875475479953	0,15312230551103	2,35602770278308	0,00364771543966918
2,2831407545787	0,151742705518051	2,36012259508998	0,00328206962955061
2,28752675435788	0,151537305980219	2,36421748739688	0,00295460923075472
2,29191275413706	0,151494886776154	2,36831237970378	0,00266965866133706
2,29629875391623	0,151452467572089	2,37240727201067	0,00243263920014387
2,30068475369541	0,15034882762032	2,37650216431757	0,00225066823075777
2,30507075347458	0,149131989815568	2,38059705662447	0,00213230904195134
2,30945675325376	0,148267530764475	2,38469194893137	0,00208476477940137
2,31384275303294	0,147568737430433	2,38878684123827	0,0021111641161737
2,31822875281211	0,14734988388074	2,39288173354517	0,00220907451783911
2,32261475259129	0,147131030331047	2,39697662585207	0,00236760157456979
2,32700075237047	0,146391373745903	2,40107151815897	0,00256852272399268
2,33138675214964	0,144814185631103	2,40516641046587	0,00278868643112729
2,33577275192882	0,14459939375999	2,40926130277277	0,00300388566435088
2,34015875170799	0,143941008761747	2,41335619507967	0,00319292071440057
2,34454475148717	0,142939805201948	2,41745108738657	0,00334077991969396
2,34893075126635	0,142510130577583	2,42154597969347	0,0034407744249055
2,35331675104552	0,142080455953218	2,42564087200037	0,00349336218057592
2,3577027508247	0,140234780792122	2,42973576430727	0,00350403015523501
2,36208875060388	0,138648835350044	2,43383065661417	0,00347985592898011
2,36647475038305	0,137421965636106	2,43792554892107	0,00342661177604319
2,37086075016223	0,137329022496753	2,44202044122797	0,00334625480538486
2,37524674994141	0,137236079357399	2,44611533353487	0,00323686844571889
2,37963274972058	0,136316273834746	2,45021022584177	0,00309461717706676
2,38401874949976	0,133959760637617	2,45430511814867	0,0029158514053698
2,38840474927893	0,132305220325014	2,45840001045557	0,00269980973908172
2,39279074905811	0,13164840374381	2,46249490276247	0,00245002315318282
2,39717674883729	0,131376868946911	2,46658979506936	0,00217370193117161
2,40156274861646	0,131105334150012	2,47068468737626	0,00188073603981933
2,40594874839564	0,130293839298279	2,47477957968316	0,00158109196504416
2,41033474817482	0,127916990798688	2,47887447199006	0,00128332023683687
2,41472074795399	0,127323167054596	2,48296936429696	0,000993538552210587
2,41910674773317	0,126512327427847	2,48706425660386	0,000714016315143399
2,42349274751234	0,126042258253265	2,49115914891076	0,000444207987052705
2,42787874729152	0,1255076540751	2,49525404121766	0,000181876842129798
2,4322647470707	0,124973049896936	2,49934893352456	-7,57114566261147E-5
2,43665074684987	0,122764533849516	2,50344382583146	-0,000329608548136006
2,44103674662905	0,121835975729641	2,50753871813836	-0,000578307266010798
2,44542274640823	0,1211032093855	2,51163361044526	-0,000817566837485274
2,4498087461874	0,120818567261453	2,51572850275216	-0,00104054981186036
2,45419474596658	0,120533925137406	2,51982339505906	-0,00123842168799775
2,45858074574576	0,119888527029615	2,52391828736596	-0,00140161853181417
2,46296674552493	0,118168367864055	2,52801317967286	-0,00152110756838006
2,46735274530411	0,11686284273952	2,53210807197976	-0,00158928410473283
2,47173874508328	0,116107482208968	2,53620296428666	-0,00160148950242761
2,47612474486246	0,115410086795789	2,54029785659356	-0,00155697741574389
2,48051074464164	0,115221267970697	2,54439274890046	-0,00145861244642168
2,48489674442081	0,113687127659583	2,54848764120736	-0,00131317487352688
2,48928274419999	0,111402029425055	2,55258253351426	-0,00112990863197313
2,49366874397917	0,110349070287384	2,55667742582116	-0,000919266601869713
2,49805474375834	0,110034629285995	2,56077231812806	-0,0006912855786063
2,50244074353752	0,109815153853392	2,56486721043495	-0,000455067855273588
2,50682674331669	0,109619126432131	2,56896210274185	-0,000218780767886035
2,51121274309587	0,10942309901087	2,57305699504875	9,98781446262255E-6
2,51559874287505	0,106857810521999	2,57715188735565	0,000222517658961612
2,51998474265422	0,104766120878418	2,58124677966255	0,000408388896900517
2,5243707424334	0,103842040495632	2,58534167196945	0,000555783829863968
2,52875674221258	0,104037556302495	2,58943656427635	0,000652749459327928
2,53314274199175	0,104066495298263	2,59353145658325	0,000689376220322403
2,53752874177093	0,102658234661948	2,59762634889015	0,000660142167187545
2,54191474155011	0,101249974025632	2,60172124119705	0,000566407370725089
2,54630074132928	0,100356319255208	2,60581613350395	0,000416791959997438
2,55068674110846	0,100234078069891	2,60991102581085	0,000226378029055351
2,55507274088763	0,100111836884575	2,61400591811775	1,4642598406806E-5
2,55945874066681	0,0998391074845877	2,61810081042465	-0,000198007285281099
2,56384474044599	0,0995663780846005	2,62219570273155	-0,000393786676321528
2,56823074022516	0,0983052509583402	2,62629059503845	-0,000560597348125408
2,57261674000434	0,0974856024906646	2,63038548734535	-0,000693067623825914
2,57700273978352	0,0969889048764292	2,63448037965225	-0,000793485647876746
2,58138873956269	0,0968419231244467	2,63857527195915	-0,00087003877572009
2,58577473934187	0,096269181245823	2,64267016426605	-0,000934676761799661
2,59016073912105	0,0956964393671993	2,64676505657295	-0,000999120754977051
2,59454673890022	0,0933582294264302	2,65085994887985	-0,00107175356343165
2,5989327386794	0,0921722194384372	2,65495484118675	-0,00115508647636105
2,60331873845857	0,0914533581665442	2,65904973349364	-0,00124443728866716
2,60770473823775	0,0913164111244343	2,66314462580054	-0,00132789252132938
2,61209073801693	0,0911037948794901	2,66723951810744	-0,00138797775155873
2,6164767377961	0,0908911786345459	2,67133441041434	-0,00140518207110204
2,62086273757528	0,0900216361276749	2,67542930272124	-0,00136184044922563
2,62524873735446	0,0875885742674919	2,67952419502814	-0,00124642376487992
2,62963473713363	0,0868567986973331	2,68361908733504	-0,00105639389531884
2,63402073691281	0,0872555857014654	2,68771397964194	-0,000799684028284257
2,63840673669198	0,0872198185387846	2,69180887194884	-0,000494100190046898
2,64279273647116	0,0871840513761038	2,69590376425574	-0,000164476705681403
2,64717873625034	0,0860990312145488	2,69999865656264	0,000161452372355466
2,65156473602951	0,0837997772649517	2,70409354886954	0,0004570973448369
2,65595073580869	0,0831511478835092	2,70818844117644	0,000701755146593351
2,66033673558787	0,0827656953588898	2,71228333348334	0,00088212211535394
2,66472273536704	0,0828189814909728	2,71637822579024	0,000992716365789666
2,66910873514622	0,0824460961952314	2,72047311809714	0,00103475497137331
2,67349473492539	0,0820732108994902	2,72456801040404	0,00101418650001416
2,67788073470457	0,0808110093624357	2,72866290271094	0,000939675874619511
2,68226673448375	0,0805322304387697	2,73275779501784	0,00082123778832665
2,68665273426292	0,080017494875753	2,73685268732474	0,000669018887120252
2,6910387340421	0,0796437156010615	2,74094757963164	0,00049312053405563
2,69542473382128	0,0790242716851789	2,74504247193854	0,000303471538788766
2,69981073360045	0,0784048277692964	2,74913736424544	0,00010930919897815
2,70419673337963	0,0761029436313267	2,75323225655234	-8,04441391305104E-5
2,70858273315881	0,0747481701845383	2,75732714885923	-0,000257351574246161
2,71296873293798	0,0753441009372984	2,76142204116613	-0,000413004681325282
2,71735473271716	0,0755435424626396	2,76551693347303	-0,000538273897305536
2,72174073249634	0,0753668765250105	2,76961182577993	-0,000621388876421844
2,72612673227551	0,0751902105873815	2,77370671808683	-0,000646315639564522
2,73051273205469	0,0730621784385347	2,77780161039373	-0,000592489270958166
2,73489873183386	0,0720677601628381	2,78189650270063	-0,000436983602442666
2,73928473161304	0,072001404125269	2,78599139500753	-0,00016043993079182
2,74367073139222	0,0719350480876998	2,79008628731443	0,00024694867941429
2,74805673117139	0,0715731116249296	2,79418117962133	0,000777895380889674
2,75244273095057	0,070695549386932	2,79827607192823	0,00140463040909332
2,75682873072975	0,0697729127410714	2,80237096423513	0,00207968770561015
2,76121473050892	0,0698054334199945	2,80646585654203	0,00274343487380164
2,7656007302881	0,0700963878129673	2,81056074884893	0,00333386582143007
2,76998673006727	0,0700540128133471	2,81465564115583	0,00379773416224811
2,77437272984645	0,070011637813727	2,81875053346273	0,00409899812706558
2,77875872962563	0,0690180357002941	2,82284542576963	0,00422297295926732
2,7831447294048	0,0674084615222942	2,82694031807653	0,00417616190683277
2,78753072918398	0,0668784846695962	2,83103521038343	0,00398174288719894
2,79191672896316	0,0676386739553264	2,83513010269033	0,00367369678605397
2,79630272874233	0,0679271174303284	2,83922499499723	0,00329054255722469
2,80068872852151	0,068173196906537	2,84331988730413	0,00287014552020295
2,80507472830068	0,0681988748795839	2,84741477961103	0,002446231473582
2,80946072807986	0,0682245528526308	2,85150967191792	0,00204650068818462
2,81384672785904	0,068166424617226	2,85560456422482	0,00169168449196804
2,81823272763821	0,0681082963818211	2,85969945653172	0,00139533585658464
2,82261872741739	0,0679937617573252	2,86379434883862	0,00116364827444593
2,82700472719657	0,0676628157607175	2,86788924114552	0,000996710296863778
2,83139072697574	0,0673318697641098	2,87198413345242	0,000888793639326628
2,83577672675492	0,0660423035174178	2,87607902575932	0,000829712831524497
2,8401627265341	0,0650213733156387	2,88017391806622	0,000807677477149251
2,84454872631327	0,0643336342105357	2,88426881037312	0,000810217963112258
2,84893472609245	0,0625717620076862	2,88836370268002	0,000826458487533283
2,85332072587162	0,0616001479158	2,89245859498692	0,000848458043158965
2,8577067256508	0,0614978716916762	2,89655348729382	0,000871760558594105
2,86209272542998	0,0613955954675524	2,90064837960072	0,000896450936294507
2,86647872520915	0,061079990598721	2,90474327190762	0,000926149453127891
2,87086472498833	0,0608739251260988	2,90883816421452	0,000967648636051375
2,87525072476751	0,0612322338856455	2,91293305652142	0,00102938074123628
2,87963672454668	0,0613336668543865	2,91702794882832	0,0011215390407482
2,88402272432586	0,0604177610784716	2,92112284113522	0,00125423770421297
2,88840872410504	0,0595018553025568	2,92521773344212	0,0014357287442812
2,89279472388421	0,0588742276562367	2,92931262574902	0,00167090753340684
2,89718072366339	0,059128087881694	2,93340751805592	0,00195884791353325
2,90156672344256	0,0589043154412386	2,93750241036282	0,00229201320799599
2,90595272322174	0,0586805430007832	2,94159730266972	0,00265604492894829
2,91033872300092	0,0581003362517598	2,94569219497662	0,00303079829024386
2,91472472278009	0,0566717803110416	2,94978708728351	0,00339257525578188
2,91911072255927	0,056796821132124	2,95388197959041	0,00371741880405596
2,92349672233845	0,0569199520956509	2,95797687189731	0,00398402932842456
2,92788272211762	0,057257573514613	2,96207176420421	0,00417626989291685
2,9322687218968	0,0572993273196485	2,96616665651111	0,00428475854538255
2,93665472167598	0,0564147231468913	2,97026154881801	0,00430739413880404
2,94104072145515	0,0555301189741342	2,97435644112491	0,00424908464557977
2,94542672123433	0,0552505358414247	2,97845133343181	0,00412031304361963
2,9498127210135	0,0559708282876759	2,98254622573871	0,00393519801341832
2,95419872079268	0,0562457157638206	2,98664111804561	0,00370883438425638
2,95858472057186	0,0563214065026698	2,99073601035251	0,00345476839349373
2,96297072035103	0,0558666719905662	2,99483090265941	0,00318275153462735
2,96735672013021	0,0554119374784625	2,99892579496631	0,00289791502208904
2,97174271990939	0,0550798891129306	3,00302068727321	0,00260195400648364
2,97612871968856	0,0552598738874994	3,00711557958011	0,00229521523650626
2,98051471946774	0,0559317791170108	3,01121047188701	0,00197989260985309
2,98490071924692	0,0559423892601644	3,01530536419391	0,00166244773680144
2,98928671902609	0,0554950647369804	3,01940025650081	0,0013536967806373
2,99367271880527	0,0550477402137965	3,02349514880771	0,00106779138336334
2,99805871858444	0,053547443769705	3,02759004111461	0,000817844931206536
3,00244471836362	0,0526995670886528	3,03168493342151	0,000611803873164806
3,0068307181428	0,053169350616985	3,03577982572841	0,000449432435395112
3,01121671792197	0,0529477511248352	3,0398747180353	0,000321618355054178
3,01560271770115	0,0527261516326854	3,0439696103422	0,000211990705286929
3,01998871748033	0,0521774453484308	3,0480645026491	0,000100742377864577
3,0243747172595	0,0511695760945677	3,052159394956	-3,05201849914965E-5
3,02876071703868	0,0514707810470389	3,0562542872629	-0,000194215348043694
3,03314671681785	0,0521849687973593	3,0603491795698	-0,000393795113327623
3,03753271659703	0,0520466107396279	3,0644440718767	-0,000622108090219088
3,04191871637621	0,0519082526818965	3,0685389641836	-0,000862349966020979
3,04630471615538	0,0513605899711817	3,0726338564905	-0,00109075889381499
3,05069071593456	0,0498840608812685	3,0767287487974	-0,00127981960776649
3,05507671571374	0,0492068419033398	3,0808236411043	-0,00140195613579087
3,05946271549291	0,0500899369062467	3,0849185334112	-0,00143311278392296
3,06384871527209	0,0504900060947799	3,0890134257181	-0,00135501404817608
3,06823471505126	0,0502976846157569	3,093108318025	-0,00115736900953269
3,07262071483044	0,0501053631367338	3,0972032103319	-0,000839560914738789
3,07700671460962	0,0498315461724947	3,1012981026388	-0,000411802260301163
3,08139271438879	0,0496391254573769	3,1053929949457	0,000104307039289109
3,08577871416797	0,0498296976320589	3,1094878872526	0,000676832885228922
3,09016471394715	0,0494509426644665	3,1135827795595	0,00126651835623834
3,09455071372632	0,0490721876968742	3,1176776718664	0,00183058314409366
3,0989367135055	0,0481886805528608	3,1217725641733	0,00232880728707737
3,10332271328468	0,0477351598823785	3,1258674564802	0,00272892708652196
3,10770871306385	0,0481045651191598	3,1299623487871	0,00301141842925459
3,11209471284303	0,0487134824606446	3,134057241094	0,00317036453631312
3,1164807126222	0,0485699279686553	3,13815213340089	0,00321219330299612
3,12086671240138	0,0484263734766659	3,14224702570779	0,0031513785862437
3,12525271218056	0,0476812860323657	3,14634191801469	0,00300680865932462
3,12963871195973	0,0462621267369651	3,15043681032159	0,00279806850582675
3,13402471173891	0,0466079512966997	3,15453170262849	0,00254376652465958
3,13841071151809	0,0470002588516609	3,15862659493539	0,00226068360230927
3,14279671129726	0,04687342090565	3,16272148724229	0,00196414025163805
3,14718271107644	0,0467465829596392	3,16681637954919	0,00166832049751969
3,15156871085562	0,0464818482236395	3,17091127185609	0,00138640105828278
3,15595471063479	0,0459948363954571	3,17500616416299	0,0011303932381021
3,16034071041397	0,0453307678674729	3,17910105646989	0,0009108593617655
3,16472671019314	0,0453615566048228	3,18319594877679	0,000737117898367925
3,16911270997232	0,0454314468533384	3,18729084108369	0,000616068532013482
3,1734987097515	0,0451227847872587	3,19138573339059	0,000552432220391075
3,17788470953067	0,044814122721179	3,19548062569749	0,000547454471058635
3,18227070930985	0,0449108739512119	3,19957551800439	0,000597678045107473
3,18665670908903	0,0452988858638512	3,20367041031129	0,000694392404992426
3,1910427088682	0,045464765658429	3,20776530261819	0,000823792134459302
3,19542870864738	0,0455195793939762	3,21186019492509	0,000968978726826223
3,19981470842655	0,044746860484362	3,21595508723199	0,00111298372913396
3,20420070820573	0,0439741415747479	3,22004997953889	0,00124266553619123
3,20858670798491	0,0427645340337855	3,22414487184579	0,0013514210389334
3,21297270776408	0,0433017689693192	3,22823976415269	0,00143996083417209
3,21735870754326	0,0437891725566891	3,23233465645958	0,00151483718447235
3,22174470732244	0,0439638763691881	3,23642954876648	0,00158516217132575
3,22613070710161	0,0439473047440124	3,24052444107338	0,00165771342860595
3,23051670688079	0,0439307331188366	3,24461933338028	0,00173522108618101
3,23490270665997	0,0423728228975785	3,24871422568718	0,00181377605133619
3,23928870643914	0,0423902369097583	3,25280911799408	0,0018844737874754
3,24367470621832	0,0426203665128631	3,25690401030098	0,00193632150405649
3,24806070599749	0,0426133902633763	3,26099890260788	0,00195907411550112
3,25244670577667	0,0426064140138895	3,26509379491478	0,00194669750465272
3,25683270555585	0,0423837255907905	3,26918868722168	0,00189869751581993
3,26121870533502	0,0408806104402648	3,27328357952858	0,0018218601607467
3,2656047051142	0,0412587223311732	3,27737847183548	0,00172748666331289
3,26999070489338	0,0417499017421815	3,28147336414238	0,00162924815896308
3,27437670467255	0,0414624868768784	3,28556825644928	0,00154039750415004
3,27876270445173	0,0411750720115753	3,28966314875618	0,00147144424792986
3,28314870423091	0,0405942070420363	3,29375804106308	0,00142771209322868
3,28753470401008	0,040231445695822	3,29785293336998	0,00140899134998793
3,29192070378926	0,0399880567228661	3,30194782567688	0,00140941397580698
3,29630670356843	0,0397373104535564	3,30604271798378	0,00142059992141051
3,30069270334761	0,0401445512429618	3,31013761029068	0,00143339320468627
3,30507870312679	0,0401294672602034	3,31423250259758	0,00144028295894513
3,30946470290596	0,040114383277445	3,31832739490448	0,00143672120020999
3,31385070268514	0,0392020163776672	3,32242228721138	0,0014215084187251
3,31823670246432	0,0386462105302318	3,32651717951828	0,00139642971278707
3,32262270224349	0,0385908172226251	3,33061207182517	0,00136516562671326
3,32700870202267	0,0392528037959171	3,33470696413207	0,0013325622086575
3,33139470180184	0,0393157113656543	3,33880185643897	0,00130360238032212
3,33578070158102	0,0387651948209969	3,34289674874587	0,00128251056862184
3,3401667013602	0,0382146782763395	3,34699164105277	0,00127286125554913
3,34455270113937	0,0372414367651991	3,35108653335967	0,00127597673355589
3,34893870091855	0,0372955044264079	3,35518142566657	0,00129069103572997
3,35332470069773	0,0375361641875672	3,35927631797347	0,00131307724259506
3,3577107004769	0,0374421869085341	3,36337121028037	0,00133749622464387
3,36209670025608	0,037348209629501	3,36746610258727	0,0013578895795981
3,36648270003526	0,0368419359427728	3,37156099489417	0,00136914364922753
3,37086869981443	0,0367949759371973	3,37565588720107	0,00136883459884398
3,37525469959361	0,0367480159316218	3,37975077950797	0,00135754565589308
3,37964069937278	0,0367570662902284	3,38384567181487	0,00133996043828539
3,38402669915196	0,0363245288136098	3,38794056412177	0,00132337809298534
3,38841269893114	0,0358919913369913	3,39203545642867	0,00131647676168515
3,39279869871031	0,0349477789195002	3,39613034873557	0,00132740435057646
3,39718469848949	0,0338426901952106	3,40022524104247	0,00136221141337397
3,40157069826867	0,0341844051996446	3,40432013334937	0,00142285093733844
3,40595669804784	0,0341239712012015	3,40841502565627	0,00150645500917506
3,41034269782702	0,0340635372027583	3,41250991796317	0,00160572622055114
3,41472869760619	0,0334901527066134	3,41660481027007	0,00171144357948896
3,41911469738537	0,0328947548755668	3,42069970257697	0,00181422384462217
3,42350069716455	0,0327776293084668	3,42479459488386	0,00190759696175117
3,42788669694372	0,0329569777802303	3,42888948719076	0,00198986581960085
3,4322726967229	0,0333836554126488	3,43298437949766	0,00206468759548124
3,43665869650208	0,0335496821668297	3,43707927180456	0,00213948854993778
3,44104469628125	0,0328803799078259	3,44117416411146	0,00222287155090485
3,44543069606043	0,0322110776488222	3,44526905641836	0,00232048869069575
3,44981669583961	0,0317646574339449	3,44936394872526	0,0024315090530008
3,45420269561878	0,0321642056382398	3,45345884103216	0,00254613497239909
3,45858869539796	0,0323163882543531	3,45755373333906	0,00264639202340046
3,46297469517713	0,0322308238238374	3,46164862564596	0,0027086711731512
3,46736069495631	0,0321452593933217	3,46574351795286	0,00270876097567319
3,47174669473549	0,0309344474680277	3,46983841025976	0,00262656429713188
3,47613269451466	0,0305162820810086	3,47393330256666	0,00245052427861347
3,48051869429384	0,0316400687034673	3,47802819487356	0,00218030121068889
3,48490469407302	0,0319906283918985	3,48212308718046	0,00182614381973303
3,48929069385219	0,0320641938974932	3,48621797948736	0,00140614302329133
3,49367669363137	0,0314248825013497	3,49031287179426	0,000943435530624736
3,49806269341055	0,0307855711052061	3,49440776410116	0,000463201295040652
3,50244869318972	0,0303067842361919	3,49850265640806	-9,6897584132015E-6
3,5068346929689	0,0302156418062011	3,50259754871496	-0,000452693634932401
3,51122069274807	0,0309810957465606	3,50669244102186	-0,000847260860286074
3,51560669252725	0,0307318995111697	3,51078733332876	-0,00117989553897042
3,51999269230643	0,0304827032757788	3,51488222563566	-0,00144305415767502
3,5243786920856	0,0296918666331229	3,51897711794255	-0,0016359244239346
3,52876469186478	0,0281499183933089	3,52307201024945	-0,00176438071942348
3,53315069164396	0,0285418564796388	3,52716690255635	-0,00183934262296018
3,53753669142313	0,0295158603810589	3,53126179486325	-0,00187386971837312
3,54192269120231	0,0292973516384023	3,53535668717015	-0,00188014773885044
3,54630869098148	0,0290788428957457	3,53945157947705	-0,00186658154572962
3,55069469076066	0,0283283059385979	3,54354647178395	-0,00183639004282467
3,55508069053984	0,0276190822407879	3,54764136409085	-0,00178869161771497
3,55946669031901	0,028640210205172	3,55173625639775	-0,00172070979566301
3,56385269009819	0,0292374587458715	3,55583114870465	-0,00163132259060303
3,56823868987737	0,0295195868422143	3,55992604101155	-0,00152414034618231
3,57262468965654	0,0288325658270552	3,56402093331845	-0,00140898076085195
3,57701068943572	0,0281455448118961	3,56811582562535	-0,00130085435876462
3,5813966892149	0,0275817124243439	3,57221071793225	-0,00121714832248165
3,58578268899407	0,0283626634465382	3,57630561023915	-0,00117326818983162
3,59016868877325	0,0287882113855522	3,58040050254605	-0,00117916259033625
3,59455468855242	0,0289258280442761	3,58449539485295	-0,00123646320640937
3,5989406883316	0,0284668787582855	3,58859028715985	-0,001337941754538
3,60332668811078	0,0280079294722948	3,59268517946675	-0,00146773558052725
3,60771268788995	0,0273270993154019	3,59678007177365	-0,00160442881953635
3,61209868766913	0,0275712610772329	3,60087496408055	-0,00172541650644057
3,61648468744831	0,02781502596851	3,60496985638745	-0,00181006751423778
3,62087068722748	0,0278754908224131	3,60906474869435	-0,00184364045733958
3,62525668700666	0,0267796929304337	3,61315964100125	-0,00181867817374284
3,62964268678583	0,0256838950384543	3,61725453330814	-0,00173499002836857
3,63402868656501	0,0244224348606295	3,62134942561504	-0,00159924414589871
3,63841468634419	0,0239748379739318	3,62544431792194	-0,00142286501370156
3,64280068612336	0,023680256334032	3,62953921022884	-0,00121921933993294
3,64718668590254	0,0238244570547744	3,63363410253574	-0,0010009063832998
3,65157268568172	0,0235549982381265	3,63772899484264	-0,000777291531107699
3,65595868546089	0,0232855394214786	3,64182388714954	-0,00055331228781063
3,66034468524007	0,0216155390010504	3,64591877945644	-0,000329121343075088
3,66473068501925	0,022111228284972	3,65001367176334	-0,000100161925642808
3,66911668479842	0,0223747837286135	3,65410856407024	0,000141125703722097
3,6735026845776	0,0224759444543856	3,65820345637714	0,000403742964576504
3,67788868435677	0,0216590617084212	3,66229834868404	0,000696169367374344
3,68227468413595	0,0208421789624568	3,66639324099094	0,00102374753763746
3,68666068391513	0,0205085084357415	3,67048813329784	0,00138614231574758
3,6910466836943	0,020541951886101	3,67458302560474	0,00177559037124321
3,69543268347348	0,0205753953364605	3,67867791791164	0,00217594842912333
3,69981868325266	0,0206559391924078	3,68277281021854	0,00256381411919413
3,70420468303183	0,0205585374714256	3,68686770252544	0,00291184655063155
3,70859068281101	0,0204611357504435	3,69096259483234	0,00319391666135708
3,71297668259018	0,0198153585802907	3,69505748713924	0,00339016340572913
3,71736268236936	0,0193958285340591	3,69915237944614	0,00349153711655862
3,72174868214854	0,019979178002297	3,70324727175304	0,00350160507823562
3,72613468192771	0,0200038509879058	3,70734216405994	0,00343575676964991
3,73052068170689	0,0198473241132285	3,71143705636683	0,00331797181630884
3,73490668148607	0,0196907972385513	3,71553194867373	0,00317668649079124
3,73929268126524	0,018294250242412	3,71962684098063	0,00303999947931047
3,74367868104442	0,0172718733550177	3,72372173328753	0,00293107430823959
3,74806468082359	0,0176123770690018	3,72781662559443	0,00286607815084506
3,75245068060277	0,018332774208232	3,73191151790133	0,00285358665185697
3,75683668038195	0,0186747446662487	3,73600641020823	0,00289576103458857
3,76122268016113	0,0183880229743527	3,74010130251513	0,00298900476964927
3,7656086799403	0,0181013012824566	3,74419619482203	0,00312623392743066
3,76999467971948	0,0179127489930583	3,74829108712893	0,00329758682287378
3,77438067949865	0,0184617407356278	3,75238597943583	0,00349096412327331
3,77876667927783	0,0184831442231139	3,75648087174273	0,00369291443344862
3,78315267905701	0,0183327649373676	3,76057576404963	0,0038891108107293
3,78753867883618	0,0181823856516213	3,76467065635653	0,00406639952186878
3,79192467861536	0,0172411080702792	3,76876554866343	0,00421435764094735
3,79631067839454	0,0172492949724325	3,77286044097033	0,00432613933421577
3,80069667817371	0,0179133413301057	3,77695533327723	0,00439884512664715
3,80508267795289	0,0183882463482077	3,78105022558413	0,00443353011924055
3,80946867773206	0,0185142797761784	3,78514511789103	0,0044331537947523
3,81385467751124	0,0183080498463029	3,78924001019793	0,00440119616648885
3,81824067729042	0,0181018199164274	3,79333490250483	0,00434013754866712
3,82262667706959	0,0176760593997587	3,79742979481173	0,00425089168299997
3,82701267684877	0,0174348568005406	3,80152468711863	0,00413396030678267
3,83139867662795	0,0180063885852075	3,80561957942553	0,00398966333097797
3,83578467640712	0,0181887885073616	3,80971447173242	0,00381900463177891
3,8401706761863	0,0176337697989857	3,81380936403932	0,0036238407737545
3,84455667596547	0,0170787510906098	3,81790425634622	0,00340651943393157
3,84894267574465	0,0171603503758675	3,82199914865312	0,00316872886646746
3,85332867552383	0,0178259273611094	3,82609404096002	0,00291140517045206
3,857714675303	0,0181548905232536	3,83018893326692	0,00263478946034057
3,86210067508218	0,0175518213650425	3,83428382557382	0,00233947290296336
3,86648667486136	0,0169487522068315	3,83837871788072	0,00202857586973137
3,87087267464053	0,0157524594928516	3,84247361018762	0,00170859790088356
3,87525867441971	0,0159435534961898	3,84656850249452	0,00138944443189481
3,87964467419889	0,0162577423101259	3,85066339480142	0,00108380265458119
3,88403067397806	0,0159801814024566	3,85475828710832	0,000805408888074893
3,88841667375724	0,0157026204947874	3,85885317941522	0,000568192606422748
3,89280267353641	0,0148877435225107	3,86294807172212	0,000384903051489372
3,89718867331559	0,0139482988642485	3,86704296402902	0,000267098948628499
3,90157467309477	0,0139712708895177	3,87113785633592	0,000224572819830581
3,90596067287394	0,0145283898490413	3,87523274864282	0,000264441005628802
3,91034667265312	0,0146401295681713	3,87932764094972	0,000388957190434229
3,9147326724323	0,0144532520922757	3,88342253325662	0,000594218713877658
3,91911867221147	0,0142663746163801	3,88751742556352	0,000867337235888512
3,92350467199065	0,0134264834891253	3,89161231787042	0,00118629025146355
3,92789067176983	0,0130395375543785	3,89570721017732	0,00152198735001309
3,932276671549	0,0126173495686722	3,89980210248422	0,00184146045435105
3,93666267132818	0,0126163518576948	3,90389699479111	0,00211336779253758
3,94104867110735	0,0124222666172068	3,90799188709801	0,0023123343319424
3,94543467088653	0,0122281813767189	3,91208677940491	0,0024215344471382
3,94982067066571	0,0117320090257727	3,91618167171181	0,00243372595135153
3,95420667044488	0,0118893254150185	3,92027656401871	0,00235001904397876
3,95859267022406	0,0122199836788884	3,92437145632561	0,00217780920944522
3,96297867000324	0,0120479716950532	3,92846634863251	0,00192826340765634
3,96736466978241	0,0118759597112181	3,93256124093941	0,00161481703429274
3,97175066956159	0,0114173847921607	3,93665613324631	0,0012514093772021
3,97613666934076	0,0107264094489498	3,94075102555321	0,000852437059343283
3,98052266911994	0,0105036811132638	3,94484591786011	0,000432106303361366
3,98490866889912	0,0102580991601653	3,94894081016701	4,13291709910774E-6
3,98929466867829	0,0109287583761512	3,95303570247391	-0,000419494106942771
3,99368066845747	0,0111669790252716	3,95713059478081	-0,000829416736603973
3,99806666823665	0,0105607621923177	3,96122548708771	-0,00121879272955364
4,00245266801582	0,00995454535936373	3,96532037939461	-0,00158331202175173
4,006838667795	0,00886698665800401	3,96941527170151	-0,0019204433774145
4,01122466757417	0,00918055984268243	3,97351016400841	-0,00222806169753014
4,01561066735335	0,0103836936629449	3,97760505631531	-0,00250350828737339
4,01999666713253	0,0102436667898534	3,98169994862221	-0,00274218344283393
4,0243826669117	0,0101036399167619	3,98579484092911	-0,00293773616285836
4,02876866669088	0,00979686359499196	3,98988973323601	-0,00308254909311074
4,03315466647006	0,00998307995799866	3,99398462554291	-0,00316895123498448
4,03754066624923	0,0100384780621901	3,99807951784981	-0,00319084973227631
4,04192666602841	0,0113236100823481	4,0021744101567	-0,00314519957152745
4,04631266580759	0,0112041940829708	4,0062693024636	-0,00303413743999915
4,05069866558676	0,0110847780835935	4,0103641947705	-0,00286584675292784
4,05508466536594	0,0105869112769576	4,0144590870774	-0,00265497590240363
4,05947066514511	0,0107464936979442	4,0185539793843	-0,00242124533388574
4,06385666492429	0,0114191978412897	4,0226488716912	-0,00218724855859466
4,06824266470347	0,0118265223487119	4,0267437639981	-0,00197508324097378
4,07262866448264	0,011907538844519	4,030838656305	-0,00180286946245649
4,07701466426182	0,010836391294025	4,0349335486119	-0,00168134587375772
4,081400664041	0,00976524374353098	4,0390284409188	-0,00161282612559777
4,08578666382017	0,00871719902802866	4,0431233332257	-0,00159159643503843
4,09017266359935	0,00927464148036813	4,0472182255326	-0,00160503106041874
4,09455866337853	0,00971332414994485	4,0513131178395	-0,00163572561733455
4,0989446631577	0,00992630261313461	4,0554080101464	-0,00166368532267662
4,10333066293688	0,0090270880383339	4,0595029024533	-0,00166809752521502
4,10771666271605	0,00812787346353319	4,0635977947602	-0,00162913388325496
4,11210266249523	0,00801881965330089	4,0676926870671	-0,00152859770927582
4,11648866227441	0,00825289117309602	4,071787579374	-0,00135021110826691
4,12087466205358	0,00810241460120061	4,0758824716809	-0,00107859674065032
4,12526066183276	0,00795193802930521	4,0799773639878	-0,000699148060445482
4,12964666161194	0,00753629972030694	4,0840722562947	-0,000197998798576348
4,13403266139111	0,00639812018239843	4,0881671486016	0,000436686257554515
4,13841866117029	0,00600540648105916	4,0922620409085	0,00121168741383775
4,14280466094946	0,00594537525333182	4,09635693321539	0,00212437093491386
4,14719066072864	0,00608503082907199	4,10045182552229	0,00315873503177188
4,15157666050782	0,00613755932169178	4,10454671782919	0,00428185577029089
4,15596266028699	0,00554492755559981	4,10864161013609	0,00544385619052006
4,16034866006617	0,00495229578950784	4,11273650244299	0,00658173106136977
4,16473465984535	0,00476288692588891	4,11683139474989	0,00762651062399911
4,16912065962452	0,00444542752917969	4,12092628705679	0,00851325894762788
4,1735066594037	0,00406319119944854	4,12502117936369	0,00919097656500323
4,17789265918288	0,00374276955455594	4,12911607167059	0,00962998326520075
4,18227865896205	0,00342234790966335	4,13321096397749	0,00982637233549513
4,18666465874123	0,00243243842861594	4,13730585628439	0,00980048843409043
4,1910506585204	0,00160313458438852	4,14140074859129	0,00959267081447325
4,19543665829958	0,0012383241246337	4,14549564089819	0,00925614743222171
4,19982265807876	0,00241455403125979	4,14959053320509	0,0088495067392932
4,20420865785793	0,0024289761855527	4,15368542551199	0,00842951846008758
4,20859465763711	0,0022609458041168	4,15778031781889	0,00804598000030697
4,21298065741629	0,00209291542268089	4,16187521012579	0,00773568816508102
4,21736665719546	0,00204283244084445	4,16597010243269	0,00751839340241955
4,22175265697464	0,00199274945900801	4,17006499473959	0,00739525996020879
4,22613865675382	0,00150734438055912	4,17415988704649	0,00734902605875812
4,23052465653299	0,00131347212918211	4,17825477935339	0,00734930599418788
4,23491065631217	0,0011195998778051	4,18234967166029	0,00735912494034285
4,23929665609134	0,000414223166002101	4,18644456396719	0,00734444275194133
4,24368265587052	-0,000381546870808493	4,19053945627408	0,00728179756918979
4,2480686556497	-0,000254736700606532	4,19463434858098	0,00716437999104003
4,25245465542887	0,000257192088223296	4,19872924088788	0,00700338496815718
4,25684065520805	0,000444990515017394	4,20282413319478	0,00682356589627525
4,26122665498723	0,000134816949658031	4,20691902550168	0,00665636056804226
4,2656126547664	-0,000175356615701332	4,21101391780858	0,00653170687857847
4,26999865454558	-0,000273869876535826	4,21510881011548	0,00647085478932558
4,27438465432475	-8,58371509171037E-5	4,21920370242238	0,00648186014762115
4,27877065410393	0,00156154214597589	4,22329859472928	0,00655837243343426
4,28315665388311	0,00109430663374471	4,22739348703618	0,00668178468728842
4,28754265366228	0,000627071121513525	4,23148837934308	0,00682547717916529
4,29192865344146	-0,000421205950845309	4,23558327164998	0,00695984557417384
4,29631465322064	-0,000356820696245732	4,23967816395688	0,00705737811719413
4,30070065299981	-0,000239773051124485	4,24377305626378	0,00709727363954179
4,30508665277899	-0,000122725406003236	4,24786794857068	0,00706781899761335
4,30947265255817	-0,000316691495565413	4,25196284087758	0,00696825013932955
4,31385865233734	-0,000510657585127589	4,25605773318448	0,0068075826575421
4,31824465211652	-0,00124092474295845	4,26015262549138	0,00660435660201646
4,32263065189569	-0,00235303151881938	4,26424751779828	0,00638275233555257
4,32701665167487	-0,0028027606561821	4,26834241010518	0,00616881345102077
4,33140265145405	-0,00316521992835037	4,27243730241208	0,00598641072652087
4,33578865123322	-0,0029682306682995	4,27653219471898	0,0058538637649475
4,3401746510124	-0,00320183198455542	4,28062708702588	0,00578123901935827
4,34456065079158	-0,00343543330081134	4,28472197933278	0,00576952053920341
4,34894665057075	-0,00376690682585693	4,28881687163967	0,00581098723951521
4,35333265034993	-0,00377871322692799	4,29291176394657	0,00589152573220487
4,3577186501291	-0,00382941087394279	4,29700665625347	0,00599395862697326
4,36210464990828	-0,00349569186380233	4,30110154856037	0,00610247146177302
4,36649064968746	-0,00341774813911697	4,30519644086727	0,00620567917845675
4,37087664946663	-0,0040341771308805	4,30929133317417	0,00629891204375082
4,37526264924581	-0,00465060612264403	4,31338622548107	0,00638455514441395
4,37964864902499	-0,00517120667325701	4,31748111778797	0,006470625574279
4,38403464880416	-0,00516715361275183	4,32157601009487	0,00656685602878936
4,38842064858334	-0,00450139388108428	4,32567090240177	0,00668146180328129
4,39280664836252	-0,0043852386383595	4,32976579470867	0,00681807041768861
4,39719264814169	-0,00487629347723792	4,33386068701557	0,00697543995176719
4,40157864792087	-0,00536734831611634	4,33795557932247	0,00714751874770916
4,40596464770004	-0,00578839997018666	4,34205047162937	0,00732611074085156
4,41035064747922	-0,00521167053647384	4,34614536393627	0,00750392888131593
4,4147366472584	-0,00470567242238464	4,35024025624317	0,00767651102736581
4,41912264703757	-0,00485732505534125	4,35433514855007	0,00784238252269476
4,42350864681675	-0,00500897768829786	4,35843004085697	0,00800225772279028
4,42789464659593	-0,00563210501632843	4,36252493316387	0,00815709022105413
4,4322806463751	-0,00550365607437235	4,36661982547077	0,00830729672847717
4,43666664615428	-0,0043621801039827	4,37071471777767	0,00845257309171571
4,44105264593346	-0,00430402272722753	4,37480961008457	0,00859278283490204
4,44543864571263	-0,00462034614884046	4,37890450239147	0,0087289724697322
4,44982464549181	-0,00493666957045339	4,38299939469836	0,00886359654743566
4,45421064527098	-0,00657398442831371	4,38709428700526	0,00899863608750791
4,45859664505016	-0,00566349515663143	4,39118917931216	0,00913350346385879
4,46298264482934	-0,00424378685466329	4,39528407161906	0,00926229251243235
4,46736864460851	-0,00447915922014583	4,39937896392596	0,00937143587094926
4,47175464438769	-0,00471453158562837	4,40347385623286	0,00944127378525639
4,47614064416687	-0,00526047827846095	4,40756874853976	0,00944925707511283
4,48052664394604	-0,00600814906540068	4,41166364084666	0,00937480412488566
4,48491264372522	-0,00726144593962023	4,41575853315356	0,00920505062994497
4,48929864350439	-0,0072133186699813	4,41985342546046	0,00893869688196518
4,49368464328357	-0,00675695339446573	4,42394831776736	0,00858736135495704
4,49807064306275	-0,0065849463728775	4,42804321007426	0,00817492971861727
4,50245664284192	-0,00724153737642467	4,43213810238116	0,00773314619679775
4,5068426426211	-0,00789812837997185	4,43623299468806	0,00729615939328418
4,51122864240028	-0,00853938083818497	4,44032788699496	0,0068950385141724
4,51561464217945	-0,00820238067243839	4,44442277930186	0,00655344252590186
4,52000064195863	-0,00780595436846011	4,44851767160876	0,00628466269939423
4,52438664173781	-0,00776332549382148	4,45261256391566	0,00609064894881903
4,52877264151698	-0,00809110052568609	4,45670745622256	0,00596302605226821
4,53315864129616	-0,0084188755575507	4,46080234852946	0,00588534213441401
4,53754464107533	-0,00829598647587149	4,46489724083636	0,00583618766685931
4,54193064085451	-0,00817309739419228	4,46899213314326	0,00579194986185313
4,54631664063369	-0,00803303227894193	4,47308702545016	0,00572906755694871
4,55070264041286	-0,00809408610157811	4,47718191775706	0,0056261160809959
4,55508864019204	-0,00815513992421429	4,48127681006395	0,00546503415802191
4,55947463997122	-0,00840452925967525	4,48537170237085	0,00523271383542331
4,56386063975039	-0,00900217894829737	4,48946659467775	0,00492262402953936
4,56824663952957	-0,00965419428802387	4,49356148698465	0,00453599908156408
4,57263263930874	-0,00937494827075267	4,49765637929155	0,00408310703826783
4,57701863908792	-0,00946333704774666	4,50175127159845	0,00358248734568842
4,5814046388671	-0,00955172582474065	4,50584616390535	0,00305857671742436
4,58579063864627	-0,0107875618869453	4,50994105621225	0,00253897845300194
4,59017663842545	-0,0110765414495586	4,51403594851915	0,00205126646770747
4,59456263820463	-0,0103748922863566	4,51813084082605	0,00161936741296754
4,5989486379838	-0,00995289712732255	4,52222573313295	0,00126121179375902
4,60333463776298	-0,00976963632802451	4,52632062543985	0,000986909710878845
4,60772063754216	-0,0102630596230201	4,53041551774675	0,000798515469027217
4,61210663732133	-0,0107564829180157	4,53451041005365	0,00069060995838202
4,61649263710051	-0,0122728146222898	4,53860530236055	0,000652131311789895
4,62087863687968	-0,0118515708533777	4,54270019466745	0,000668389038599791
4,62526463665886	-0,0111050668518538	4,54679508697435	0,000722919843990319
4,62965063643804	-0,0109128782869061	4,55088997928125	0,000799776881518738
4,63403663621721	-0,0111450978501693	4,55498487158815	0,00088430539665716
4,63842263599639	-0,0113773174134325	4,55907976389505	0,000963771751725148
4,64280863577557	-0,0116140282253046	4,56317465620195	0,00102763486469656
4,64719463555474	-0,0108692285648112	4,56726954850885	0,00106701520752461
4,65158063533392	-0,0105522540896316	4,57136444081575	0,00107457332315815
4,6559666351131	-0,010439901827879	4,57545933312264	0,00104496136067044
4,66035263489227	-0,0108310352383311	4,57955422542954	0,000974605000490373
4,66473863467145	-0,0112221686487832	4,58364911773644	0,000862670030936564
4,66912463445062	-0,0112491097077194	4,58774401004334	0,00071325450784205
4,6735106342298	-0,0112760507666555	4,59183890235024	0,000535603401711405
4,67789663400898	-0,0113135041545048	4,59593379465714	0,000344455144669726
4,68228263378815	-0,011350957542354	4,60002868696404	0,000158014203601735
4,68666863356733	-0,0118176042630565	4,60412357927094	-4,46099267212344E-6
4,69105463334651	-0,013760297345463	4,60821847157784	-0,000126111312676762
4,69544063312568	-0,0138769039025683	4,61231336388474	-0,000196730325189403
4,69982663290486	-0,013761962435951	4,61640825619164	-0,000213776468057594
4,70421263268404	-0,0136470209693337	4,62050314849854	-0,000183410277031541
4,70859863246321	-0,0137281695457579	4,62459804080544	-0,000119261364321228
4,71298463224239	-0,013809318122182	4,62869293311234	-3,94956012961059E-5
4,71737063202156	-0,0143306943927144	4,63278782541924	3,65990010485552E-5
4,72175663180074	-0,013645165996675	4,63688271772614	9,31194512811892E-5
4,72614263157992	-0,0128554223738048	4,64097761003304	0,000120461661619288
4,73052863135909	-0,0119449035411624	4,64507250233994	0,000117182884587569
4,73491463113827	-0,0119471771122843	4,64916739464684	8,95677850548563E-5
4,73930063091745	-0,0121101941129336	4,65326228695374	5,1633116352418E-5
4,74368663069662	-0,0122732111135829	4,65735717926064	2,04379914397857E-5
4,7480726304758	-0,0118008170953532	4,66145207156754	1,32905706499562E-5
4,75245863025497	-0,0114074041914684	4,66554696387444	4,58675127538028E-5
4,75684463003415	-0,0111521042806246	4,66964185618134	0,000128922753629872
4,76123062981333	-0,0115233211363447	4,67373674848823	0,000270290206350524
4,7656166295925	-0,0118945379920648	4,67783164079513	0,000475004020216635
4,77000262937168	-0,0126430429859012	4,68192653310203	0,000745819796023442
4,77438862915086	-0,0135375397362857	4,68602142540893	0,00108351685050539
4,77877462893003	-0,0127348814342359	4,69011631771583	0,00148584311666152
4,78316062870921	-0,0119514957117265	4,69421121002273	0,00194660210662463
4,78754662848838	-0,011643964485769	4,69830610232963	0,00245498554339332
4,79193262826756	-0,0119411090476344	4,70240099463653	0,00299605348869744
4,79631862804674	-0,0122382536094998	4,70649588694343	0,00355303845612134
4,80070462782591	-0,0126744292420078	4,71059077925033	0,00411038980759795
4,80509062760509	-0,0134670854941196	4,71468567155723	0,00465655145911463
4,80947662738427	-0,0131751945836732	4,71878056386413	0,00518532504749979
4,81386262716344	-0,0131191168294743	4,72287545617103	0,00569302920053389
4,81824862694262	-0,013362208776144	4,72697034847793	0,00617475353044722
4,8226346267218	-0,0136053007228138	4,73106524078483	0,006619101538175
4,82702062650097	-0,0144363835096876	4,73516013309173	0,00700681711518006
4,83140662628015	-0,014560214497685	4,73925502539863	0,00731251713463381
4,83579262605932	-0,0137214545422645	4,74334991770553	0,0075095278680824
4,8401786258385	-0,0136940303403923	4,74744481001243	0,00757801636097228
4,84456462561768	-0,0138993176897265	4,75153970231933	0,00751047168334072
4,84895062539685	-0,0141046050390607	4,75563459462623	0,00731474479393486
4,85333662517603	-0,0150779729076433	4,75972948693313	0,00701300698623077
4,85772262495521	-0,0152208678286965	4,76382437924002	0,00663683386734938
4,86210862473438	-0,0144432852207094	4,76791927154692	0,00622142604546094
4,86649462451356	-0,01434491221236	4,77201416385382	0,00579922594060661
4,87088062429274	-0,0145287391117069	4,77610905616072	0,00539549771702809
4,87526662407191	-0,0147125660110537	4,78020394846762	0,00502642558127509
4,87965262385109	-0,0154477937509958	4,78429884077452	0,00469895786882903
4,88403862363026	-0,0152314826394974	4,78839373308142	0,00441318244025044
4,88842462340944	-0,014709850057345	4,79248862538832	0,00416493668762193
4,89281062318862	-0,0147743786582119	4,79658351769522	0,00394879693370412
4,89719662296779	-0,0148389072590788	4,80067841000212	0,00376035310911803
4,90158262274697	-0,0155721760843175	4,80477330230902	0,00359733439826168
4,90596862252615	-0,0159896002868802	4,80886819461592	0,00345889444039513
4,91035462230532	-0,0163728908646364	4,81296308692282	0,00334599882255133
4,9147406220845	-0,0161913171501593	4,81705797922972	0,00325857637321887
4,91912662186367	-0,0162637633801762	4,82115287153662	0,00319549225982795
4,92351262164285	-0,0163362096101931	4,82524776384352	0,00315419309877171
4,92789862142203	-0,0169749386588378	4,82934265615042	0,00313067522166528
4,9322846212012	-0,0180081391342646	4,83343754845732	0,00312234427294231
4,93667062098038	-0,0178584739475515	4,83753244076422	0,00312788405127672
4,94105662075956	-0,0170577280750584	4,84162733307112	0,00314761045269358
4,94544262053873	-0,0164852269651604	4,84572222537802	0,0031829066693368
4,94982862031791	-0,0166475923085062	4,84981711768492	0,00323563210504453
4,95421462009709	-0,0168099576518519	4,85391200999182	0,00330807667524937
4,95860061987626	-0,0173410011043383	4,85800690229872	0,00340235712098751
4,96298661965544	-0,0173211005865618	4,86210179460562	0,00351916675785063
4,96737261943462	-0,0172726505552343	4,86619668691251	0,00365690716087289
4,97175861921379	-0,0160303572728649	4,87029157921941	0,00380937326160004
4,97614461899297	-0,0162532397149508	4,87438647152631	0,00396739571278389
4,98053061877214	-0,0164761221570367	4,87848136383321	0,00411697297136458
4,98491661855132	-0,0169587177539301	4,88257625614011	0,0042421510316078
4,9893026183305	-0,0184158509796773	4,88667114844701	0,00432897233597573
4,99368861810967	-0,0176653538552898	4,89076604075391	0,00436984975789374
4,99807461788885	-0,0181524503239672	4,89486093306081	0,00436670226348279
5,00246061766803	-0,0186395467926445	4,89895582536771	0,00433186576059802
5,0068466174472	-0,0196129411729799	4,90305071767461	0,00428455834989382
5,01123261722638	-0,0192274875830978	4,90714560998151	0,004247009168575
5,01561861700555	-0,0184602596081731	4,91124050228841	0,00423775372241347
5,02000461678473	-0,0182652406210776	4,91533539459531	0,00426676289405658
5,02439061656391	-0,0182232164705278	4,91943028690221	0,00433301249962809
5,02877661634308	-0,0184288440411751	4,92352517920911	0,00442501988963756
5,03316261612226	-0,0186344716118224	4,92762007151601	0,00452362510839095
5,03754861590144	-0,0192973150895155	4,93171496382291	0,0046078643940198
5,04193461568061	-0,019517661963616	4,93580985612981	0,00465927360943933
5,04632061545979	-0,0194992422317005	4,93990474843671	0,00466591153650836
5,05070661523896	-0,0195233369326696	4,94399964074361	0,0046250435537353
5,05509261501814	-0,0195474316336388	4,94809453305051	0,00454287861327838
5,05947861479732	-0,0200937969053035	4,95218942535741	0,00443381177344336
5,06386461457649	-0,0205704626740962	4,9562843176643	0,00431664491483363
5,06825061435567	-0,0209462776626407	4,9603792099712	0,00421090559479861
5,07263661413485	-0,0214070052879871	4,9644741022781	0,00413331717540161
5,07702261391402	-0,0202723534352012	4,968568994585	0,00409481980561059
5,0814086136932	-0,0202750086125909	4,9726638868919	0,00409930912056657
5,08579461347238	-0,0203302385300868	4,9767587791988	0,00414340029152307
5,09018061325155	-0,0203854684475826	4,9808536715057	0,00421791042264143
5,09456661303073	-0,0205965722347125	4,9849485638126	0,00431010993683166
5,0989526128099	-0,020357432507876	4,9890434561195	0,00440687502641626
5,10333861258908	-0,0201916206806848	4,9931383484264	0,00449739169061331
5,10772461236826	-0,0202893093931557	4,9972332407333	0,004575635208516
5,11211061214743	-0,0203869981056267	5,0013281330402	0,00464083000960479
5,11649661192661	-0,0211163728161059	5,0054230253471	0,00469800302661491
5,12088261170579	-0,0215839975022518	5,009517917654	0,00475537212542386
5,12526861148496	-0,0216944546220365	5,0136128099609	0,00482145974690557
5,12965461126414	-0,0211769473318815	5,0177077022678	0,00490251987180751
5,13404061104332	-0,0210913559177023	5,0218025945747	0,00500064599544733
5,13842661082249	-0,0214638422595404	5,0258974868816	0,00511365368814751
5,14281261060167	-0,0218363286013784	5,0299923791885	0,00523584029829486
5,14719861038084	-0,0218071663362782	5,0340872714954	0,00535968046347489
5,15158461016002	-0,0217780040711781	5,0381821638023	0,00547747229589508
5,1559706099392	-0,0215248213905442	5,0422770561092	0,00558233622246112
5,16035660971837	-0,0214965570638193	5,0463719484161	0,00566843389434473
5,16474260949755	-0,0219727121602731	5,050466840723	0,00573077183917464
5,16912860927673	-0,0224488672567269	5,0545617330299	0,00576479018914242
5,1735146090559	-0,0230279282754901	5,05865662533679	0,0057678315157448
5,17790060883508	-0,0215626749676278	5,06275151764369	0,00574002504924014
5,18228660861425	-0,0214260655063767	5,06684640995059	0,00568588479643274
5,18667260839343	-0,0214878946751343	5,07094130225749	0,00561555183687495
5,19105860817261	-0,021549723843892	5,07503619456439	0,00554498184258783
5,19544460795178	-0,0226419413104692	5,07913108687129	0,00549344652021976
5,19983060773096	-0,0227836779398813	5,08322597917819	0,00547983808344558
5,20421660751014	-0,0225903243938157	5,08732087148509	0,00551900573614481
5,20860260728931	-0,022597340140155	5,09141576379199	0,00561716747066313
5,21298860706849	-0,0226043558864942	5,09551065609889	0,00577019514960943
5,21737460684767	-0,0239607559126923	5,09960554840579	0,00596441010789506
5,22176060662684	-0,0249109848283594	5,10370044071269	0,00617970140977174
5,22614660640602	-0,0263607404788489	5,10779533301959	0,00639410231604495
5,23053260618519	-0,0272327140305541	5,11189022532649	0,00658825045428596
5,23491860596437	-0,0273154248842708	5,11598511763339	0,00674864188530855
5,23930460574355	-0,0273981357379875	5,12008000994029	0,00686864866064377
5,24369060552272	-0,0279009694051314	5,12417490224719	0,00694781940769884
5,2480766053019	-0,0299106088618473	5,12826979455409	0,00698934300336935
5,25246260508108	-0,0304224946115108	5,13236468686099	0,00699722017997208
5,25684860486025	-0,0302956414304307	5,13645957916789	0,00697403165885723
5,26123460463943	-0,030147946915773	5,14055447147479	0,0069197164687448
5,26562060441861	-0,0300934362763163	5,14464936378169	0,0068315285903199
5,27000660419778	-0,0304264245097314	5,14874425608858	0,00670610852234836
5,27439260397696	-0,0307594127431465	5,15283914839548	0,0065425617352082
5,27877860375613	-0,0304051161637506	5,15693404070238	0,00634569458020111
5,28316460353531	-0,0301478859499376	5,16102893300928	0,00612855368804527
5,28755060331449	-0,0298709038882288	5,16512382531618	0,00591227667567873
5,29193660309366	-0,0298230968407594	5,16921871762308	0,0057241268799252
5,29632260287284	-0,0304181417750675	5,17331360992998	0,00559308384848421
5,30070860265202	-0,0310131867093755	5,17740850223688	0,00554412281508409
5,30509460243119	-0,0311907275594674	5,18150339454378	0,00559537196316023
5,30948060221037	-0,0315208105342252	5,18559828685068	0,00575254834642019
5,31386660198954	-0,0311595390276666	5,18969317915758	0,00600823634990674
5,31825260176872	-0,0311872996125352	5,19378807146448	0,00634408312987094
5,3226386015479	-0,0312150601974039	5,19788296377138	0,00673195352452012
5,32702460132707	-0,0314471702579181	5,20197785607828	0,00714177704306575
5,33141060110625	-0,0315383445200139	5,20607274838518	0,00754678105731903
5,33579660088543	-0,0324450006672623	5,21016764069208	0,00792766770102447
5,3401826006646	-0,0322767745611543	5,21426253299898	0,00827458913415163
5,34456860044378	-0,0318929031062584	5,21835742530588	0,0085857977755065
5,34895460022295	-0,0319470877404158	5,22245231761278	0,00886511367633419
5,35334060000213	-0,0320012723745731	5,22654720991968	0,00911744205371661
5,35772659978131	-0,0323481883346672	5,23064210222658	0,00934480181344494
5,36211259956048	-0,0319634413546944	5,23473699453348	0,00954494956065399
5,36649859933966	-0,0315740206970639	5,23883188684038	0,00971132392632114
5,37088459911884	-0,0317012896775438	5,24292677914728	0,00983424776531832
5,37527059889801	-0,0318285586580237	5,24702167145418	0,00990342723172779
5,37965659867719	-0,0323993735294654	5,25111656376107	0,00991041124606996
5,38404259845637	-0,0339129134856101	5,25521145606797	0,00985020778462917
5,38842859823554	-0,034004694672673	5,25930634837487	0,00972214624681431
5,39281459801472	-0,0328891799431694	5,26340124068177	0,00952910255430394
5,39720059779389	-0,0327974425851035	5,26749613298867	0,00927649444217333
5,40158659757307	-0,0329491841946838	5,27159102529557	0,00897134924014039
5,40597259735225	-0,0331009258042641	5,27568591760247	0,00862166066159985
5,41035859713142	-0,0332831795730532	5,27978080990937	0,00823682103927381
5,4147445969106	-0,0328448118529897	5,28387570221627	0,00782814516674974
5,41913059668978	-0,0317571376922046	5,28797059452317	0,00741010722337722
5,42351659646895	-0,0317540900465182	5,29206548683007	0,00700046007772408
5,42790259624813	-0,0322225182549573	5,29616037913697	0,00661968442542999
5,43228859602731	-0,0326909464633964	5,30025527144387	0,00628944891029858
5,43667459580648	-0,0336000365474684	5,30435016375077	0,00603003370823398
5,44106059558566	-0,0333035117283121	5,30844505605767	0,00585733137350364
5,44544659536483	-0,0334959312972069	5,31253994836457	0,00578071206995404
5,44983259514401	-0,0336883508661018	5,31663484067147	0,00580115351228074
5,45421859492319	-0,0343122667261068	5,32072973297837	0,00591158058524712
5,45860459470236	-0,0366935772156887	5,32482462528527	0,00609778653505825
5,46299059448154	-0,0384158948572101	5,32891951759217	0,00634018636256159
5,46737659426072	-0,0388389445728085	5,33301440989907	0,00661633362321379
5,47176259403989	-0,0381194213633895	5,33710930220596	0,00690388261479752
5,47614859381907	-0,0385047143536139	5,34120419451286	0,00718306478738662
5,48053459359824	-0,0388900073438382	5,34529908681976	0,00743944909677154
5,48492059337742	-0,0397021543964317	5,34939397912666	0,00766552798430565
5,4893065931566	-0,0406426573135285	5,35348887143356	0,00786091188609537
5,49369259293577	-0,0405943854597879	5,35758376374046	0,0080320485606979
5,49807859271495	-0,0405001077095842	5,36167865604736	0,00818901722641671
5,50246459249413	-0,0405011123539332	5,36577354835426	0,00834245557916425
5,5068505922733	-0,0407447213511346	5,36986844066116	0,00849953556061848
5,51123659205248	-0,040988330348336	5,37396333296806	0,00866196199372005
5,51562259183166	-0,0411035532391266	5,37805822527496	0,00882544076624449
5,52000859161083	-0,0406854858904332	5,38215311758186	0,00898136347820717
5,52439459139001	-0,0399981688421568	5,38624800988876	0,00911979109418737
5,52878059116918	-0,0398032747708971	5,39034290219566	0,00923180876578322
5,53316659094836	-0,0398277815042136	5,39443779450256	0,0093119333745251
5,53755259072754	-0,03985228823753	5,39853268680946	0,00935973799891145
5,54193859050671	-0,0398740793478105	5,40262757911636	0,00937865911403289
5,54632459028589	-0,0398600084120928	5,40672247142326	0,00937403356448543
5,55071059006507	-0,039073117915783	5,41081736373016	0,00935047613073718
5,55509658984424	-0,0384152995640538	5,41491225603706	0,00930949226333191
5,55948258962342	-0,0381039393708406	5,41900714834396	0,00924860033092799
5,56386858940259	-0,03810516053788	5,42310204065086	0,00916244989226671
5,56825458918177	-0,0382430323118342	5,42719693295776	0,00904512574483159
5,57264058896095	-0,0383809040857883	5,43129182526466	0,00889404534860418
5,57702658874012	-0,0388123942953076	5,43538671757156	0,00871341772887927
5,5814125885193	-0,0389409453737788	5,43948160987846	0,00851578284083223
5,58579858829848	-0,03906949645225	5,44357650218535	0,00832148707663258
5,59018458807765	-0,0397694857133853	5,44767139449225	0,00815592627344116
5,59457058785683	-0,0411893152810936	5,45176628679915	0,00804535111383865
5,59895658763601	-0,0417495072431417	5,45586117910605	0,00801263072625188
5,60334258741518	-0,0414372406798635	5,45995607141295	0,00807293197083613
5,60772858719436	-0,040921023222504	5,46405096371985	0,00823141660659963
5,61211458697353	-0,0408989782213239	5,46814585602675	0,00848288802421806
5,61650058675271	-0,0412030911309398	5,47224074833365	0,00881322241101509
5,62088658653189	-0,0415072040405558	5,47633564064055	0,00920248213401993
5,62527258631106	-0,0416009524882703	5,48043053294745	0,00962899553196629
5,62965858609024	-0,0420169872832057	5,48452542525435	0,0100730697886749
5,63404458586942	-0,0417742395139417	5,48862031756125	0,0105200220640888
5,63843058564859	-0,041655843333862	5,49271520986815	0,0109614223126284
5,64281658542777	-0,0420970994450631	5,49681010217505	0,0113952761883372
5,64720258520695	-0,0425383555562643	5,50090499448195	0,0118233461007491
5,65158858498612	-0,0428388936868279	5,50499988678885	0,0122486474861961
5,6559745847653	-0,0420915765899137	5,50909477909575	0,0126732983828734
5,66036058454447	-0,0418458808898087	5,51318967140265	0,0130972953468463
5,66474658432365	-0,0418364063777375	5,51728456370955	0,0135185161163627
5,66913258410283	-0,0420139809665573	5,52137945601645	0,0139338299808227
5,673518583882	-0,0421915555553771	5,52547434832335	0,0143408583261871
5,67790458366118	-0,0421712152201749	5,52956924063025	0,0147389111343568
5,68229058344036	-0,0421508748849727	5,53366413293714	0,0151293435521281
5,68667658321953	-0,0420141136329216	5,53775902524404	0,0155150707739412
5,69106258299871	-0,0420543691310541	5,54185391755094	0,0158987875932559
5,69544858277788	-0,0420946246291865	5,54594880985784	0,0162813559190469
5,69983458255706	-0,0438653115161713	5,55004370216474	0,016660616354803
5,70422058233624	-0,0446678173400588	5,55413859447164	0,0170309177749637
5,70860658211541	-0,0440043421160995	5,55823348677854	0,0173841370982033
5,71299258189459	-0,0437436125651834	5,56232837908544	0,0177116615330864
5,71737858167377	-0,043748143180657	5,56642327139234	0,0180070977785606
5,72176458145294	-0,0437526737961307	5,57051816369924	0,0182702168313383
5,72615058123212	-0,0450229673772041	5,57461305600614	0,0185074542358746
5,7305365810113	-0,0468150006205114	5,57870794831304	0,0187318628196967
5,73492258079047	-0,0465985266962463	5,58280284061994	0,0189613284819184
5,73930858056965	-0,0465199694597862	5,58689773292684	0,0192153400881298
5,74369458034882	-0,0465942582083817	5,59099262523374	0,019510520679765
5,748080580128	-0,0466685469569773	5,59508751754064	0,0198574779363945
5,75246657990718	-0,0477604817948227	5,59918240984754	0,0202577315446018
5,75685257968635	-0,0488417011408285	5,60327730215444	0,0207025191599784
5,76123857946553	-0,0481598940041073	5,60737219446134	0,0211733397386836
5,76562457924471	-0,0483544296969455	5,61146708676824	0,0216446985415556
5,77001057902388	-0,0485489653897837	5,61556197907514	0,0220882800653518
5,77439657880306	-0,0489932724518912	5,61965687138204	0,0224783864056147
5,77878257858223	-0,0499087837261182	5,62375176368894	0,0227980729114887
5,78316857836141	-0,0500645012364203	5,62784665599584	0,0230417934836548
5,78755457814059	-0,0494710597837662	5,63194154830273	0,0232155331046339
5,79194057791976	-0,0489034032656989	5,63603644060963	0,0233341219624323
5,79632657769894	-0,0491278660189735	5,64013133291653	0,02341675494812
5,80071257747812	-0,0493523287722481	5,64422622522343	0,0234820401708328
5,80509857725729	-0,0499288823527622	5,64832111753033	0,0235441297898307
5,80948457703647	-0,0505673367057121	5,65241600983723	0,0236133469940006
5,81387057681565	-0,0506260579555927	5,65651090214413	0,023696977014254
5,81825657659482	-0,0504060558903744	5,66060579445103	0,0238018259669698
5,822642576374	-0,0504489938146752	5,66470068675793	0,0239349801980739
5,82702857615317	-0,050491931738976	5,66879557906483	0,0241029925751981
5,83141457593235	-0,0511467006568172	5,67289047137173	0,024308015592006
5,83580057571153	-0,0522452527909013	5,67698536367863	0,0245453946803027
5,8401865754907	-0,0527694848648151	5,68108025598553	0,0248021314914139
5,84457257526988	-0,0512460535319864	5,68517514829243	0,0250599263130945
5,84895857504906	-0,0513596733459574	5,68927004059933	0,0252996881822323
5,85334457482823	-0,0514732931599285	5,69336493290623	0,0255092715698395
5,85773057460741	-0,0519753355375507	5,69745982521313	0,0256885824104307
5,86211657438658	-0,0525496571658822	5,70155471752003	0,0258517153257994
5,86650257416576	-0,0521036616879295	5,70564960982693	0,0260260683502243
5,87088857394494	-0,0511960009947132	5,70974450213383	0,026246025436984
5,87527457372411	-0,0508279342234142	5,71383939444073	0,026545863003473
5,87966057350329	-0,0518227433153129	5,71793428674762	0,026953063662935
5,88404657328247	-0,0528175524072117	5,72202917905452	0,0274836075705848
5,88843257306164	-0,0527986409285694	5,72612407136142	0,0281400961698117
5,89281857284082	-0,0524915615833451	5,73021896366832	0,0289128351199831
5,89720457262	-0,0521222175371089	5,73431385597522	0,0297819634050416
5,90159057239917	-0,0519501830053961	5,73840874828212	0,0307208454474742
5,90597657217835	-0,0522659723571572	5,74250364058902	0,031699038613773
5,91036257195752	-0,0525817617089182	5,74659853289592	0,0326849093425247
5,9147485717367	-0,0539451395814419	5,75069342520282	0,0336481076034128
5,91913457151588	-0,0534641105921618	5,75478831750972	0,0345616731119116
5,92352057129505	-0,0531158141172825	5,75888320981662	0,035403931123579
5,92790657107423	-0,0530545171501942	5,76297810212352	0,0361594928878039
5,93229257085341	-0,0539524074587305	5,76707299443042	0,0368187120775844
5,93667857063258	-0,0548502977672668	5,77116788673732	0,0373767454278447
5,94106457041176	-0,0556648808813541	5,77526277904422	0,0378322073012444
5,94545057019094	-0,055502752087897	5,77935767135112	0,0381869075255136
5,94983656997011	-0,0552286896070768	5,78345256365802	0,0384454857900704
5,95422256974929	-0,0551465715414735	5,78754745596492	0,0386155649116592
5,95860856952846	-0,0558551078454447	5,79164234827182	0,0387077629757821
5,96299456930764	-0,0565636441494158	5,79573724057872	0,0387363072737753
5,96738056908682	-0,0560841080247595	5,79983213288562	0,0387180673141564
5,97176656886599	-0,0553921834812524	5,80392702519252	0,038672442991556
5,97615256864517	-0,0553556725818365	5,80802191749942	0,0386199977505578
5,98053856842435	-0,0553921232646539	5,81211680980632	0,0385805555399297
5,98492456820352	-0,0554285739474712	5,81621170211322	0,0385714148619247
5,9893105679827	-0,0576237414060413	5,82030659442012	0,0386037467629299
5,99369656776188	-0,0576787151599475	5,82440148672701	0,038680984673957
5,99808256754105	-0,0564727546904215	5,82849637903391	0,0387985152541943
6,00246856732023	-0,0563446985476856	5,83259127134081	0,0389463044952449
6,0068545670994	-0,0566732839030446	5,83668616364771	0,0391132527922076
6,01124056687858	-0,0570018692584036	5,84078105595461	0,039291613533779
6,01562656665776	-0,0583955022314533	5,84487594826151	0,0394800034449304
6,02001256643693	-0,0586405204875485	5,84897084056841	0,0396837711181312
6,02439856621611	-0,0585440089991332	5,85306573287531	0,0399118934242894
6,02878456599529	-0,0575985277727345	5,85716062518221	0,0401728092815978
6,03317056577446	-0,057610564893052	5,86125551748911	0,0404708683122771
6,03755656555364	-0,0576226020133694	5,86535040979601	0,0408048830993628
6,04194256533282	-0,0577147920078576	5,86944530210291	0,041168806269475
6,04632856511199	-0,0587816438762405	5,87354019440981	0,0415548641676637
6,05071456489117	-0,0587783796956879	5,87763508671671	0,041957281642623
6,05510056467034	-0,0581064216281164	5,88172997902361	0,0423759114074943
6,05948656444952	-0,0577958648639058	5,88582487133051	0,0428180538653157
6,0638725642287	-0,0584851454589169	5,88991976363741	0,0432984590595468
6,06825856400787	-0,0591744260539281	5,89401465594431	0,0438374994199451
6,07264456378705	-0,0594485503607886	5,89810954825121	0,0444563885600234
6,07703056356623	-0,0591665310522511	5,90220444055811	0,0451724111939159
6,0814165633454	-0,0591231020022191	5,90629933286501	0,045994671666995
6,08580256312458	-0,0586968325744964	5,91039422517191	0,046921157855339
6,09018856290375	-0,0586678449537568	5,9144891174788	0,0479383927223191
6,09457456268293	-0,0591774604118646	5,9185840097857	0,0490232290393437
6,09896056246211	-0,0596870758699725	5,9226789020926	0,0501457938329115
6,10334656224128	-0,0600913375278156	5,9267737943995	0,0512739336046932
6,10773256202046	-0,0597442920725494	5,9308686867064	0,0523769812845359
6,11211856179964	-0,0590247753033901	5,9349635790133	0,0534290474454514
6,11650456157881	-0,0588525807492763	5,9390584713202	0,0544096309978845
6,12089056135799	-0,0590553128750083	5,9431533636271	0,0553041332903176
6,12527656113716	-0,0592580450007404	5,947248255934	0,0561033823009459
6,12966256091634	-0,0594760049705621	5,9513431482409	0,0568035309273031
6,13404856069552	-0,0587434757677132	5,9554380405478	0,0574060077405011
6,13843456047469	-0,0584700152238829	5,9595329328547	0,0579168007866077
6,14282056025387	-0,0586866685747577	5,9636278251616	0,058347055700117
6,14720656003305	-0,0589033219256326	5,9677227174685	0,0587125307122366
6,15159255981222	-0,0604922237531998	5,9718176097754	0,0590334668478405
6,1559785595914	-0,0604863430337833	5,9759125020823	0,0593327615536074
6,16036455937058	-0,059735512594549	5,9800073943892	0,0596332344557409
6,16475055914975	-0,0594465998214474	5,9841022866961	0,0599545910126342
6,16913655892893	-0,0593493789641958	5,988197179003	0,0603099489314935
6,1735225587081	-0,0597509970428376	5,9922920713099	0,0607034298753404
6,17790855848728	-0,0601526151214795	5,9963869636168	0,0611295818577288
6,18229455826646	-0,059792693477397	6,0004818559237	0,0615745179802383
6,18668055804563	-0,059358297113932	6,0045767482306	0,0620193101824986
6,19106655782481	-0,0592552024110902	6,0086716405375	0,0624444111555585
6,19545255760399	-0,0595572026930124	6,01276653284439	0,0628353417917357
6,19983855738316	-0,0598592029749346	6,01686142515129	0,0631867806963356
6,20422455716234	-0,0607594682496008	6,02095631745819	0,063505040464988
6,20861055694152	-0,0603313443317587	6,02505120976509	0,0638071835895451
6,21299655672069	-0,0592357710121171	6,02914610207199	0,0641182960528523
6,21738255649987	-0,0593270279240935	6,03324099437889	0,0644659343535918
6,22176855627904	-0,0594182848360699	6,03733588668579	0,0648756459237574
6,22615455605822	-0,0599600375853754	6,04143077899269	0,065366628800103
6,2305405558374	-0,061494596966563	6,04552567129959	0,0659496016408916
6,23492655561657	-0,0616219246169409	6,04962056360649	0,0666255887867918
6,23931255539575	-0,0611316063886226	6,05371545591339	0,0673872675430542
6,24369855517493	-0,060322719881842	6,05781034822029	0,068220093915991
6,2480845549541	-0,0600830816386248	6,06190524052719	0,0691042794288293
6,25247055473328	-0,0603266106559798	6,06600013283409	0,0700189167483547
6,25685655451245	-0,0605701396733348	6,07009502514099	0,0709465332908692
6,26124255429163	-0,0606082092981724	6,07418991744789	0,0718771278452461
6,26562855407081	-0,0600087406339421	6,07828480975479	0,072811430293997
6,27001455384998	-0,0593591089802516	6,08237970206169	0,0737608843488577
6,27440055362916	-0,0594581401171076	6,08647459436859	0,0747460362685271
6,27878655340834	-0,0595571712539637	6,09056948667549	0,0757907547407877
6,28317255318751	-0,0598101358325173	6,09466437898239	0,0769162317724909
6,28755855296669	-0,0591442596772516	6,09875927128929	0,0781356208160487
6,29194455274586	-0,058715361378111	6,10285416359619	0,0794508396700357
6,29633055252504	-0,058587777184987	6,10694905590308	0,0808519599123957
6,30071655230422	-0,0589743407974499	6,11104394820999	0,0823187283662585
6,30510255208339	-0,0593609044099127	6,11513884051688	0,083822686483095
6,30948855186257	-0,0605211386413251	6,11923373282378	0,0853317927332522
6,31387455164175	-0,0609807054864942	6,12332862513068	0,0868146540274251
6,31826055142092	-0,0615756103322022	6,12742351743758	0,0882437588360715
6,3226465512001	-0,0618183125375831	6,13151840974448	0,0895970290008472
6,32703255097928	-0,0620610147429639	6,13561330205138	0,0908574365714214
6,33141855075845	-0,0631308193568342	6,13970819435828	0,0920122433832381
6,33580455053763	-0,063430804527397	6,14380308666518	0,093050759083241
6,34019055031681	-0,0633952196256406	6,14789797897208	0,0939641004802692
6,34457655009598	-0,0627776214389799	6,15199287127898	0,0947428935885913
6,34896254987516	-0,061397947868377	6,15608776358588	0,0953785499618728
6,35334854965433	-0,0615899314366204	6,16018265589278	0,0958662721001523
6,35773454943351	-0,0617819150048638	6,16427754819968	0,0962088090309454
6,36212054921269	-0,0621761313162752	6,16837244050658	0,0964204219842128
6,36650654899186	-0,0624193256275504	6,17246733281348	0,0965284332995831
6,37089254877104	-0,0622250016681948	6,17656222512038	0,0965731596407566
6,37527854855022	-0,0612871088487635	6,18065711742728	0,0966034399477465
6,37966454832939	-0,0612517740852814	6,18475200973418	0,096670926327918
6,38405054810857	-0,0612891257386001	6,18884690204108	0,096822949571718
6,38843654788774	-0,0613264773919188	6,19294179434798	0,0970944004250822
6,39282254766692	-0,062306164366312	6,19703668665488	0,0975022609902266
6,3972085474461	-0,0624813208396665	6,20113157896178	0,098042133929029
6,40159454722527	-0,0614933857617966	6,20522647126867	0,0986899896930887
6,40598054700445	-0,0615817517195495	6,20932136357557	0,0994041861891866
6,41036654678363	-0,0616701176773025	6,21341625588247	0,100133358443538
6,4147525465628	-0,0622295120282325	6,21751114818937	0,100823823063344
6,41913854634198	-0,0632562600604906	6,22160604049627	0,101430689186776
6,42352454612115	-0,0616055116965755	6,22570093280317	0,101924520890525
6,42791054590033	-0,0608121308645906	6,22979582511007	0,102294939540409
6,43229654567951	-0,0609525271558168	6,23389071741697	0,102552136615681
6,43668254545868	-0,0610929234470429	6,23798560972387	0,102723238043805
6,44106854523786	-0,0614645673823065	6,24208050203077	0,102846862396515
6,44545454501704	-0,0621386276270185	6,24617539433767	0,102966426307233
6,44984054479621	-0,0613330989018408	6,25027028664457	0,103122469557723
6,45422654457539	-0,0599972187674207	6,25436517895147	0,103346516972318
6,45861254435457	-0,0599059277948922	6,25846007125837	0,10365689480492
6,46299854413374	-0,0600059920953907	6,26255496356527	0,104056608938818
6,46738454391292	-0,0601060563958892	6,26664985587217	0,104531811397554
6,47177054369209	-0,0610901122544437	6,27074474817907	0,105054402269027
6,47615654347127	-0,0620405841912012	6,27483964048597	0,10558537128317
6,48054254325045	-0,0616954989236004	6,27893453279287	0,106081336457833
6,48492854302962	-0,0616713223323854	6,28302942509977	0,10650164710388
6,4893145428088	-0,0618802763805371	6,28712431740667	0,106816586928155
6,49370054258798	-0,0620892304286887	6,29121920971357	0,107013028735421
6,49808654236715	-0,0621414400186929	6,29531410202046	0,107096221059515
6,50247254214633	-0,062043934622074	6,29940899432737	0,107088835150123
6,50685854192551	-0,062004620032812	6,30350388663426	0,107025071936561
6,51124454170468	-0,0620547663011754	6,30759877894116	0,106943584726646
6,51563054148386	-0,0621049125695389	6,31169367124806	0,106879683166569
6,52001654126303	-0,0632146945218934	6,31578856355496	0,106861674378572
6,52440254104221	-0,0634085411864057	6,31988345586186	0,106908864861013
6,52878854082139	-0,0627033862099626	6,32397834816876	0,107033121078977
6,53317454060056	-0,0616852831883935	6,32807324047566	0,107240391541794
6,53756054037974	-0,0616874746787961	6,33216813278256	0,107530688028932
6,54194654015892	-0,0618833585351319	6,33626302508946	0,107899965992271
6,54633253993809	-0,0620792423914678	6,34035791739636	0,108336488120614
6,55071853971727	-0,0619118044956572	6,34445280970326	0,10882038946747
6,55510453949645	-0,0613182545771581	6,34854770201016	0,109324341136796
6,55949053927562	-0,0606123192208527	6,35264259431706	0,109817710419021
6,5638765390548	-0,0607934195235219	6,35673748662396	0,110272454322058
6,56826253883397	-0,0609745198261911	6,36083237893086	0,110669600859088
6,57264853861315	-0,0615247751532335	6,36492727123776	0,111003209757779
6,57703453839233	-0,0621186540419919	6,36902216354466	0,111279866732267
6,5814205381715	-0,0616861721589816	6,37311705585156	0,11151290307803
6,58580653795068	-0,0613224847858062	6,37721194815846	0,111715013381294
6,59019253772985	-0,0610966314563156	6,38130684046536	0,111890025945892
6,59457853750903	-0,0612021628214477	6,38540173277226	0,112029846927851
6,59896453728821	-0,0613076941865797	6,38949662507916	0,112117442532007
6,60335053706738	-0,0617761962707145	6,39359151738605	0,112134060128408
6,60773653684656	-0,0615653930155402	6,39768640969295	0,112067856713225
6,61212253662574	-0,0609725671432514	6,40178130199985	0,111920673860972
6,61650853640491	-0,0611622951542597	6,40587619430675	0,111710069268606
6,62089453618409	-0,0613520231652681	6,40997108661365	0,111465480174862
6,62528053596327	-0,0619620665982107	6,41406597892055	0,111220733376174
6,62966653574244	-0,0630729465096008	6,41816087122745	0,11100593679219
6,63405253552162	-0,0627752545754037	6,42225576353435	0,110841077648537
6,6384385353008	-0,0619206118016924	6,42635065584125	0,110734983867918
6,64282453507997	-0,0621629955748949	6,43044554814815	0,110687971523017
6,64721053485915	-0,0624053793480974	6,43454044045505	0,110697105620374
6,65159653463832	-0,0630135193853715	6,43863533276195	0,110761068471935
6,6559825344175	-0,0632974156658119	6,44273022506885	0,110880457151422
6,66036853419668	-0,0633758183936228	6,44682511737575	0,111055437220409
6,66475453397585	-0,0622204358048011	6,45092000968265	0,111281588063563
6,66914053375503	-0,0621888501963472	6,45501490198955	0,111544840650592
6,67352653353421	-0,0622957718113728	6,45910979429645	0,111824289715487
6,67791253331338	-0,0624026934263985	6,46320468660335	0,112093524944995
6,68229853309256	-0,0625009800376754	6,46729957891025	0,112326496591479
6,68668453287174	-0,0630328771254864	6,47139447121715	0,112502059049385
6,69107053265091	-0,0632668891581589	6,47548936352405	0,112605639409957
6,69545653243009	-0,0635613537930289	6,47958425583095	0,112628761237422
6,69984253220926	-0,0638558184278988	6,48367914813785	0,11256894837794
6,70422853198844	-0,0644442127531468	6,48777404044474	0,112429524976295
6,70861453176762	-0,0650816280606045	6,49186893275165	0,112220958136833
6,71300053154679	-0,0649952313930543	6,49596382505854	0,111962878809193
6,71738653132597	-0,0638495003729064	6,50005871736544	0,111684151929656
6,72177253110515	-0,0640425324184212	6,50415360967234	0,111419334605035
6,72615853088432	-0,064235564463936	6,50824850197924	0,111202361447024
6,7305445306635	-0,0649726698419401	6,51234339428614	0,111058509854263
6,73493053044267	-0,0662918016117594	6,51643828659304	0,111003159307599
6,73931653022185	-0,0659403590513716	6,52053317889994	0,111039558042534
6,74370253000103	-0,0649232686832034	6,52462807120684	0,111162126229965
6,7480885297802	-0,0645212068979277	6,52872296351374	0,111362973538947
6,75247452955938	-0,0644297128493693	6,53281785582064	0,111636992173449
6,75686052933856	-0,0647667730239651	6,53691274812754	0,111988832446459
6,76124652911773	-0,0651038331985609	6,54100764043444	0,112430472662338
6,76563252889691	-0,0647454315598622	6,54510253274134	0,112977938015846
6,77001852867609	-0,0633925253360299	6,54919742504824	0,113644752082366
6,77440452845526	-0,0618183143300267	6,55329231735514	0,114435898354467
6,77879052823444	-0,00380035208355379	6,55738720966204	0,115342169952261
6,78317652801361	0,0813855097483792	6,56148210196894	0,116341883230392
6,78756252779279	0,0918723406548153	6,56557699427584	0,117403997949913
6,79194852757197	0,0918696901604975	6,56967188658274	0,118495269407947
6,79633452735114	0,0910049055142149	6,57376677888964	0,119586230433226
6,80072052713032	0,0901401208679323	6,57786167119654	0,120655614108595
6,8051065269095	0,0855947683477713	6,58195656350344	0,12169213254963
6,80949252668867	0,0810240959336657	6,58605145581033	0,122694463451515
6,81387852646785	0,0775508940012316	6,59014634811723	0,123668216871175
6,81826452624702	0,0754614861216819	6,59424124042413	0,124623489866195
6,8226505260262	0,0736605354680364	6,59833613273103	0,125573576027548
6,82703652580538	0,0730843974004621	6,60243102503793	0,126534349617616
6,83142252558455	0,0724254053837173	6,60652591734483	0,127524243904513
6,83580852536373	0,0693705087135862	6,61062080965173	0,128564217439588
6,84019452514291	0,0671433795050054	6,61471570195863	0,129677384085773
6,84458052492208	0,0656852940006565	6,61881059426553	0,130885780263074
6,84896652470126	0,0648025584357354	6,62290548657243	0,132205541157828
6,85335252448044	0,0646004097941079	6,62700037887933	0,133641925723188
6,85773852425961	0,0643982611524803	6,63109527118623	0,135183561772586
6,86212452403879	0,061781049587366	6,63519016349313	0,136800480750734
6,86651052381796	0,0594787763165516	6,63928505580003	0,138446551361925
6,87089652359714	0,0588116802715886	6,64337994810693	0,140068414495084
6,87528252337632	0,0587434475577094	6,64747484041383	0,141615583101689
6,87966852315549	0,0586752148438303	6,65156973272073	0,143052789442854
6,88405452293467	0,0585897911991384	6,65566462502763	0,144365986247803
6,88844052271385	0,0566355196920995	6,65975951733453	0,145565311970429
6,89282652249302	0,0549804349371949	6,66385440964143	0,146677712641054
6,8972125222722	0,0538616944446859	6,66794930194833	0,147734784639606
6,90159852205137	0,0539455755696486	6,67204419425523	0,148760868009469
6,90598452183055	0,0542581007785451	6,67613908656213	0,149764065182007
6,91037052160973	0,0542443511614513	6,68023397886903	0,150735789663937
6,9147565213889	0,0542306015443576	6,68432887117592	0,151652676241324
6,91914252116808	0,0534686130419358	6,68842376348282	0,152486141398758
6,92352852094726	0,0531696041307184	6,69251865578972	0,153212964199546
6,92791452072643	0,0535137893088374	6,69661354809662	0,153824451692575
6,93230052050561	0,0538118260838898	6,70070844040352	0,154330739031069
6,93668652028479	0,0538368833204944	6,70480333271042	0,154759619510154
6,94107252006396	0,0535219806471705	6,70889822501732	0,155151047512686
6,94545851984314	0,0532070779738467	6,71299311732422	0,155546565009168
6,94984451962231	0,0531819271650561	6,71708800963112	0,155982776958732
6,95423051940149	0,0531567763562656	6,72118290193802	0,156483722950379
6,95861651918067	0,053598546267576	6,72527779424492	0,157058749292958
6,96300251895984	0,0537308943987159	6,72937268655182	0,157703472825385
6,96738851873902	0,0532882068991377	6,73346757885872	0,158404377597492
6,9717745185182	0,0528455193995596	6,73756247116562	0,159142437410897
6,97616051829737	0,0519440726109951	6,74165736347252	0,159897473749655
6,98054651807655	0,0523498519657021	6,74575225577942	0,16065116352556
6,98493251785572	0,0524168874445107	6,74984714808632	0,161390104068193
6,9893185176349	0,0523062266772224	6,75394204039322	0,162108365056645
6,99370451741408	0,0521955659099342	6,75803693270012	0,162809578937768
6,99809051719325	0,050617273839893	6,76213182500702	0,163510045691166
7,00247651697243	0,0504329432877236	6,76622671731392	0,164239743020255
7,00686251675161	0,0507326452032218	6,77032160962082	0,165041769267792
7,01124851653078	0,0511127153222098	6,77441650192771	0,165966384162387
7,01563451630996	0,0512876209258536	6,77851139423462	0,167064563146775
7,02002051608914	0,0505964305748933	6,78260628654151	0,168376723242802
7,02440651586831	0,049905240223933	6,78670117884841	0,169922659111965
7,02879251564749	0,049265863672979	6,79079607115531	0,171694986203153
7,03317851542666	0,0490482172044554	6,79489096346221	0,17365656046537
7,03756451520584	0,0491661076908364	6,79898585576911	0,175744947136
7,04195051498502	0,049090502730913	6,80308074807601	0,17788188212751
7,04633651476419	0,0490148977709897	6,80717564038291	0,179985667646699
7,05072251454337	0,0485782885385528	6,81127053268981	0,181985153971859
7,05510851432255	0,0476678950632946	6,81536542499671	0,18383129717836
7,05949451410172	0,0475000888957762	6,81946031730361	0,185504133718635
7,0638805138809	0,0484027103485698	6,82355520961051	0,187013206674956
7,06826651366007	0,0481635401978009	6,82765010191741	0,18839411595848
7,07265251343925	0,0479243700470319	6,83174499422431	0,189696615418906
7,07703851321843	0,0471848967663332	6,83583988653121	0,190972377880473
7,08142451299761	0,0463304312042516	6,83993477883811	0,192264396206558
7,08581051277678	0,0460335573943487	6,84402967114501	0,193597567882206
7,09019651255596	0,0464869480852358	6,84812456345191	0,19497628368215
7,09458251233513	0,0463929272086584	6,85221945575881	0,196390768859188
7,09896851211431	0,046298906332081	6,85631434806571	0,197820804257876
7,10335451189349	0,0458347443111537	6,86040924037261	0,19924232504498
7,10774051167266	0,0450123024435429	6,86450413267951	0,200632520762394
7,11212651145184	0,0443055311463293	6,86859902498641	0,20197184000826
7,11651251123101	0,0449306793252393	6,87269391729331	0,203245909876476
7,12089851101019	0,0448678167664705	6,8767888096002	0,204447359008754
7,12528451078937	0,0448049542077017	6,8808837019071	0,205574481741337
7,12967051056854	0,0440997483704223	6,884978594214	0,20663315699592
7,13405651034772	0,0434926284960042	6,8890734865209	0,2076348018145
7,1384425101269	0,0436408286603713	6,8931683788278	0,208593905947254
7,14282850990607	0,0438441656863872	6,8972632711347	0,209524913950842
7,14721450968525	0,0433759613644518	6,9013581634416	0,210439139985958
7,15160050946442	0,0429077570425164	6,9054530557485	0,211342976405995
7,1559865092436	0,0419528128384962	6,9095479480554	0,21223669170206
7,16037250902278	0,0420468703213721	6,9136428403623	0,213115250198373
7,16475850880195	0,0423774623104255	6,9177377326692	0,213967112317766
7,16914450858113	0,0427080542994789	6,9218326249761	0,214775846487535
7,17353050836031	0,042604134293905	6,925927517283	0,215519783175203
7,17791650813948	0,0425002142883312	6,9300224095899	0,216175030954155
7,18230250791866	0,042169536028797	6,9341173018968	0,21672153564797
7,18668850769784	0,0413009094061257	6,9382121942037	0,217148199902588
7,19107450747701	0,0412140606749248	6,9423070865106	0,217459119487634
7,19546050725619	0,0417054956036696	6,9464019788175	0,217680943862518
7,19984650703537	0,0419348460679915	6,9504968711244	0,217861682671211
7,20423250681454	0,0413665539998063	6,9545917634313	0,21807205130927
7,20861850659372	0,0407982619316211	6,9586866557382	0,218394749201918
7,21300450637289	0,0400488355453374	6,9627815480451	0,218912315315965
7,21739050615207	0,0399901185204316	6,96687644035199	0,21968991973668
7,22177650593125	0,0401938392513535	6,97097133265889	0,220762930118922
7,22616250571042	0,0404516182394479	6,97506622496579	0,222126658883504
7,2305485054896	0,0404975636624559	6,97916111727269	0,223732549975401
7,23493450526878	0,0402907797213238	6,98325600957959	0,225498609486326
7,23932050504795	0,0400839957801916	6,98735090188649	0,22731640624924
7,24370650482713	0,0405190014052878	6,99144579419339	0,229068176487068
7,24809250460631	0,0417322416912287	6,99554068650029	0,230643705194659
7,25247850438548	0,0434978326303602	6,99963557880719	0,231956896168691
7,25686450416466	0,0435716310440929	7,00373047111409	0,232955263469869
7,26125050394383	0,0435360856861874	7,00782536342099	0,233624917847319
7,26563650372301	0,0435005403282819	7,01192025572789	0,233987932586162
7,27002250350219	0,043355651198738	7,01601514803479	0,234095560153186
7,27440850328136	0,0431486234398738	7,02011004034169	0,234017137575128
7,27879450306054	0,00216701253899077	7,02420493264859	0,2338282227445
7,28318050283972	-0,010296615961521	7,02829982495549	0,233601134311027
7,28756650261889	0,0313563236299086	7,03239471726239	0,233395248791522
7,29195250239807	0,0380789003739044	7,03648960956929	0,233253803946216
7,29633850217724	0,0409650775583361	7,04058450187619	0,233202124359867
7,30072450195642	0,0423227124937265	7,04467939418309	0,233250218759729
7,3051105017356	0,0429160763045963	7,04877428648999	0,23339739433415
7,30949650151477	0,0419244402315113	7,05286917879689	0,233635455246152
7,31388250129395	0,0409328041584263	7,05696407110379	0,233952253220863
7,31826850107313	0,0403806449887221	7,06105896341069	0,234332345523501
7,3226545008523	0,0403804547976631	7,06515385571758	0,234759752671324
7,32704050063148	0,0412303966951833	7,06924874802449	0,23521521794508
7,33142650041065	0,0413877019967269	7,07334364033138	0,235676583317536
7,33581250018983	0,0413347012265813	7,07743853263828	0,236118522370865
7,34019849996901	0,0412817004564358	7,08153342494518	0,236516012343757
7,34458449974818	0,040300450188489	7,08562831725208	0,236846877597106
7,34897049952736	0,0399661204181407	7,08972320955898	0,237094170648352
7,35335649930654	0,0406823801223497	7,09381810186588	0,237246954700813
7,35774249908571	0,0411008349506628	7,09791299417278	0,237300080815182
7,36212849886489	0,0409532176778506	7,10200788647968	0,23725084775665
7,36651449864407	0,0408056004050385	7,10610277878658	0,237095634227939
7,37090049842324	0,040055579685641	7,11019767109348	0,236827890295577
7,37528649820242	0,0410117668789486	7,11429256340038	0,236441994938496
7,37967249798159	0,0414061819628404	7,11838745570728	0,235935578436697
7,38405849776077	0,0417663160724298	7,12248234801418	0,235313145105975
7,38844449753995	0,0418814898261	7,12657724032108	0,234590922239552
7,39283049731912	0,0415095414489279	7,13067213262798	0,233799830202764
7,3972164970983	0,0411375930717559	7,13476702493488	0,232981027594525
7,40160249687748	0,041558187251465	7,13886191724178	0,232186935005004
7,40598849665665	0,0422422104031022	7,14295680954868	0,231476857878523
7,41037449643583	0,0421531098314451	7,14705170185558	0,230910858973157
7,41476049621501	0,042064009259788	7,15114659416248	0,230545558533864
7,41914649599418	0,041487679798524	7,15524148646937	0,230430834274846
7,42353249577336	0,0403636432198429	7,15933637877628	0,230605150700582
7,42791849555253	0,0404803881163018	7,16343127108317	0,231091101669391
7,43230449533171	0,0418878612213856	7,16752616339007	0,231891330562138
7,43669049511089	0,0426553590350735	7,17162105569697	0,232985296753449
7,44107649489006	0,0429256981791822	7,17571594800387	0,234328163932041
7,44546249466924	0,0428202145727912	7,17981084031077	0,235854241259744
7,44984849444842	0,0427147309664003	7,18390573261767	0,237482135460273
7,45423449422759	0,0418887682705373	7,18800062492457	0,239126378406538
7,45862049400677	0,0428732408947092	7,19209551723147	0,240709984528938
7,46300649378594	0,0445783443025641	7,19619040953837	0,242174399805608
7,46739249356512	0,0443436077591329	7,20028530184527	0,243486770565158
7,4717784933443	0,0441088712157016	7,20438019415217	0,244643176378203
7,47616449312347	0,0435316439738158	7,20847508645907	0,245667040309177
7,48055049290265	0,0434231854579775	7,21256997876597	0,246601785438904
7,48493649268183	0,0446091784662565	7,21666487107287	0,247500672953579
7,489322492461	0,0453116160230136	7,22075976337977	0,248416587401133
7,49370849224018	0,0453485425747442	7,22485465568667	0,2493902748295
7,49809449201935	0,0453854691264747	7,22894954799357	0,250447709355121
7,50248049179853	0,045570034508	7,23304444030047	0,251596464089759
7,50686649157771	0,0463974456357799	7,23713933260737	0,25282828154882
7,51125249135688	0,0470944161437932	7,24123422491427	0,254125492663692
7,51563849113606	0,0486262560812138	7,24532911722117	0,255468194254742
7,52002449091524	0,0495194455894779	7,24942400952807	0,256841529405336
7,52441049069441	0,0495531645736802	7,25351890183497	0,258241432871648
7,52879649047359	0,0495148041842219	7,25761379414186	0,259676715750066
7,53318249025277	0,0494764437947636	7,26170868644876	0,261167322105343
7,53756849003194	0,05072714704853	7,26580357875566	0,262741548942318
7,54195448981112	0,0519267527428069	7,26989847106256	0,2644272818943
7,5463404895903	0,0525131913920417	7,27399336336946	0,266245933894505
7,55072648936947	0,0523011765339735	7,27808825567636	0,26820947007785
7,55511248914865	0,0520891616759052	7,28218314798326	0,270318154760375
7,55949848892782	0,0515395126339097	7,28627804029016	0,272564401253331
7,563884488707	0,0522712841658398	7,29037293259706	0,274936904997088
7,56827048848618	0,0534789729121427	7,29446782490396	0,277427642658759
7,57265648826535	0,0539364859353462	7,29856271721086	0,280034732638085
7,57704248804453	0,0543939989585497	7,30265760951776	0,282764232807012
7,58142848782371	0,0544215646422874	7,30675250182466	0,285628627038645
7,58581448760288	0,0549632292470744	7,31084739413156	0,288642555658398
7,59020048738206	0,0559678515582541	7,31494228643846	0,291819329931738
7,59458648716123	0,0576472675828297	7,31903717874536	0,295169919983833
7,59897248694041	0,0581208707744024	7,32313207105226	0,298698665245583
7,60335848671959	0,0581440190052374	7,32722696335916	0,302402776353153
7,60774448649876	0,0581671672360724	7,33132185566606	0,306274067630502
7,61213048627794	0,0588832887021099	7,33541674797296	0,310299658169838
7,61651648605712	0,0608362673277911	7,33951164027986	0,314466174010998
7,62090248583629	0,0624558738052059	7,34360653258676	0,318763115379761
7,62528848561547	0,0627860191332284	7,34770142489366	0,323187297478589
7,62967448539464	0,0628911336722051	7,35179631720056	0,327746967976693
7,63406048517382	0,0629138587190336	7,35589120950745	0,332462054897917
7,638446484953	0,0629365837658621	7,35998610181435	0,337363325261618
7,64283248473217	0,0640648693580764	7,36408099412125	0,342486468845268
7,64721848451135	0,0656883041439001	7,36817588642815	0,347865063680762
7,65160448429053	0,065580295484842	7,37227077873505	0,353521044848594
7,6559904840697	0,0654722868257838	7,37636567104195	0,359457931467983
7,66037648384888	0,0651474452517642	7,38046056334885	0,365660366930864
7,66476248362806	0,0653967284669516	7,38455545565575	0,372097464830767
7,66914848340723	0,0654881084769393	7,38865034796265	0,378732178496211
7,67353448318641	0,0675738672610986	7,39274524026955	0,385531852902511
7,67792048296558	0,0677366822445676	7,39684013257645	0,392475270250674
7,68230648274476	0,0676513519211106	7,40093502488335	0,399556949119411
7,68669248252394	0,0675660215976536	7,40502991719025	0,406784212434465
7,69107848230311	0,0676963659276975	7,40912480949715	0,414170515351448
7,69546448208229	0,0684947861009596	7,41321970180405	0,421727572080991
7,69985048186147	0,0692730645140987	7,41731459411095	0,429459265116082
7,70423648164064	0,0691737181189305	7,42140948641785	0,437359319504162
7,70862248141982	0,0690743717237623	7,42550437872475	0,445412796000423
7,713008481199	0,068822027036645	7,42959927103165	0,453602700234787
7,71739448097817	0,0690022853650704	7,43369416333855	0,461914606065435
7,72178048075735	0,0691161496039441	7,43778905564545	0,470346732925909
7,72616648053652	0,0702265032119829	7,44188394795235	0,478916099725471
7,7305524803157	0,0704382877062118	7,44597884025925	0,48765788346365
7,73493848009488	0,0704175769270536	7,45007373256615	0,4966226807594
7,73932447987405	0,0703968661478955	7,45416862487304	0,505869266810559
7,74371047965323	0,0707345421829615	7,45826351717994	0,515455770481178
7,74809647943241	0,0716325817134668	7,46235840948684	0,525427257795767
7,75248247921158	0,072190165741545	7,46645330179374	0,535809184817067
7,75686847899076	0,0723355794603623	7,47054819410064	0,546599403979595
7,76125447876994	0,0718969689490714	7,47464308640754	0,557768707038645
7,76564047854911	0,0714583584377805	7,47873797871444	0,569263549864711
7,77002647832829	0,0704970273823562	7,48283287102134	0,581016199499834
7,77441247810746	0,070368528051852	7,48692776332824	0,592955396671359
7,77879847788664	0,0316727296683669	7,49102265563514	0,605017727451907
7,78318447766582	0,0237444975799387	7,49511754794204	0,617152806335964
7,78757047744499	0,0641974155269458	7,49921244024894	0,629329207420852
7,79195647722417	0,0681172532373645	7,50330733255584	0,641530083434683
7,79634247700335	0,0697338962084346	7,50740222486274	0,653747187574995
7,80072847678252	0,0702083586192414	7,51149711716964	0,665973890307595
7,8051144765617	0,0701537996150837	7,51559200947654	0,678199545926829
7,80950047634088	0,070099240610926	7,51968690178344	0,690408139793681
7,81388647612005	0,0698037908568744	7,52378179409034	0,702580349394268
7,81827247589923	0,0684871631002811	7,52787668639724	0,714699382572761
7,8226584756784	0,067286012870069	7,53197157870414	0,726753814223187
7,82704447545758	0,0660492942994781	7,53606647101104	0,738740036087757
7,83143047523676	0,0654518935140278	7,54016136331794	0,750658882430001
7,83581647501593	0,0650991281781654	7,54425625562483	0,762511802780153
7,84020247479511	0,0647463628423029	7,54835114793174	0,774294582646607
7,84458847457428	0,063648692849974	7,55244604023863	0,78599637746329
7,84897447435346	0,0618901325886911	7,55654093254553	0,797596544075453
7,85336047413264	0,0618308876223895	7,56063582485243	0,809066817468959
7,85774647391181	0,0625040609404559	7,56473071715933	0,820375721269215
7,86213247369099	0,0621361984081909	7,56882560946623	0,831492174736154
7,86651847347017	0,0617683358759259	7,57292050177313	0,842389524856036
7,87090447324934	0,0609477009549173	7,57701539408003	0,853050876338253
7,87529047302852	0,0599477816530149	7,58111028638693	0,863469013007767
7,8796764728077	0,0594851951133253	7,58520517869383	0,873644793481409
7,88406247258687	0,0599041934599746	7,58930007100073	0,883583249696915
7,88844847236605	0,0602783633562932	7,59339496330763	0,89328853884867
7,89283447214523	0,0603076922005162	7,59748985561453	0,902757537879426
7,8972204719244	0,0596838764213566	7,60158474792143	0,911977339011647
7,90160647170358	0,0590600606421971	7,60567964022833	0,920922955398508
7,90599247148275	0,0577777333154955	7,60977453253523	0,929562250716561
7,91037847126193	0,0581644772120228	7,61386942484213	0,937859433211998
7,91476447104111	0,0583394799907329	7,61796431714903	0,945779176385416
7,91915047082028	0,0582859599365458	7,62205920945593	0,953287542380302
7,92353647059946	0,0582324398823588	7,62615410176283	0,960354131060578
7,92792247037864	0,0566189152270562	7,63024899406973	0,966948428930932
7,93230847015781	0,0560534560359026	7,63434388637663	0,973037169215472
7,93669446993699	0,0563894526706199	7,63843877868353	0,978584237051206
7,94108046971617	0,0563642350827748	7,64253367099042	0,983551305263597
7,94546646949534	0,0563390174949298	7,64662856329732	0,987901605792412
7,94985246927452	0,0557807271332204	7,65072345560422	0,991603308451054
7,95423846905369	0,0542039475482137	7,65481834791112	0,99463568591613
7,95862446883287	0,0525262594108899	7,65891324021802	0,996988477215775
7,96301046861205	0,0526360904299868	7,66300813252492	0,998661806306491
7,96739646839122	0,0523941345875832	7,66710302483182	0,99966241539249
7,9717824681704	0,0521521787451796	7,67119791713872	1
7,97616846794957	0,0511953190415878	7,67529280944562	0,999682969747167
7,98055446772875	0,0491264687606579	7,67938770175252	0,998717431313306
7,98494046750793	0,048854800240408	7,68348259405942	0,997107655717649
7,9893264672871	0,0487849967111879	7,68757748636632	0,994858448877976
7,99371246706628	0,0488935565526254	7,69167237867322	0,991977196931827
7,99809846684546	0,0486385422934028	7,69576727098012	0,988474771604025
8,00248446662463	0,0483835280341802	7,69986216328702	0,984366061275472
8,00687046640381	0,048026674078078	7,70395705559392	0,979665618368623
8,01125646618299	0,0483050657662504	7,70805194790082	0,974386057663167
8,01564246596216	0,0488828222509408	7,71214684020772	0,968536980394616
8,02002846574134	0,0491251888058495	7,71624173251462	0,96212631310233
8,02441446552051	0,049039931659489	7,72033662482152	0,955162422824002
8,02880046529969	0,0489546745131286	7,72443151712842	0,947658384382594
8,03318646507887	0,0480905130649421	7,72852640943532	0,939634437579941
8,03757246485804	0,046734973410051	7,73262130174222	0,931118741338419
8,04195846463722	0,046508188967729	7,73671619404911	0,922146532735405
8,0463444644164	0,0465366766403189	7,74081108635601	0,912755715496868
8,05073046419557	0,0464681155514907	7,74490597866291	0,902981582630431
8,05511646397475	0,0463995544626626	7,74900087096981	0,892855454445414
8,05950246375393	0,0458202687682952	7,75309576327671	0,882397703994013
8,0638884635331	0,0452043832523379	7,75719065558361	0,871618210966971
8,06827446331228	0,0446776080662493	7,76128554789051	0,860518043836883
8,07266046309146	0,0452258725182049	7,76538044019741	0,84909434212499
8,07704646287063	0,0452768641014712	7,76947533250431	0,837345610927869
8,08143246264981	0,0446698662790141	7,77357022481121	0,825278694879761
8,08581846242898	0,044062868456557	7,77766511711811	0,812913053032267
8,09020446220816	0,0437764894819062	7,78176000942501	0,800281995900982
8,09459046198734	0,0435191899143464	7,78585490173191	0,787430057353751
8,09897646176651	0,0437845026615031	7,78994979403881	0,774406609448994
8,10336246154569	0,0436633363095606	7,79404468634571	0,761257320513844
8,10774846132487	0,0435421699576182	7,79813957865261	0,748019102122528
8,11213446110404	0,0423902797183532	7,80223447095951	0,734718226808911
8,11652046088322	0,0416987161995389	7,80632936326641	0,721372434418534
8,12090646066239	0,0419125293715857	7,81042425557331	0,707998455437293
8,12529246044157	0,042311048657683	7,81451914788021	0,694615348767267
8,12967846022075	0,0424196790232	7,81861404018711	0,68124885500112
8,13406445999992	0,0419642764832891	7,82270893249401	0,667930497924733
8,1384504597791	0,0415088739433783	7,82680382480091	0,654695842919687
8,14283645955828	0,0413250821450507	7,83089871710781	0,641576016561232
8,14722245933745	0,0412777693216052	7,8349936094147	0,628592496695574
8,15160845911663	0,0411171981349956	7,8390885017216	0,615754239147799
8,1559944588958	0,040956626948386	7,8431833940285	0,603058369761223
8,16038045867498	0,0403525567363787	7,8472782863354	0,590494092288091
8,16476645845416	0,0396422307228316	7,8513731786423	0,578047911954085
8,16915245823333	0,0395602919749039	7,8554680709492	0,565713191211805
8,17353845801251	0,0394783532269762	7,8595629632561	0,553488115466489
8,17792445779169	0,039349817919027	7,863657855563	0,541377853247489
8,18231045757086	0,0392212826110778	7,8677527478699	0,529392270390284
8,18669645735004	0,0387759590041768	7,8718476401768	0,517543196305169
8,19108245712922	0,0374578474553238	7,8759425324837	0,505841829019832
8,19546845690839	0,0367215867573356	7,8800374247906	0,494298616021651
8,19985445668757	0,0371052234600285	7,8841323170975	0,482923916526657
8,20424045646675	0,0376050350966381	7,8882272094044	0,471730065108754
8,20862645624592	0,0378333164579372	7,8923221017113	0,460735499728791
8,2130124560251	0,0378957864134134	7,8964169940182	0,449965106501283
8,21739845580427	0,0379582563688895	7,9005118863251	0,439447677254111
8,22178445558345	0,0380148381054313	7,904606778632	0,429211096635183
8,22617045536263	0,0384032446062263	7,9087016709389	0,419276868320998
8,2305564551418	0,039046776648593	7,9127965632458	0,409652845431656
8,23494245492098	0,0393365428517187	7,9168914555527	0,400329848394422
8,23932845470015	0,0390621820824212	7,9209863478596	0,391282854896922
8,24371445447933	0,0387878213131237	7,92508124016649	0,382476517844586
8,24810045425851	0,0384602863967992	7,9291761324734	0,373875371499015
8,25248645403768	0,0392605222677274	7,93327102478029	0,365452255765207
8,25687245381686	0,0396942014174018	7,93736591708719	0,357193933117351
8,26125845359604	0,0398587193263774	7,94146080939409	0,349103093424046
8,26564445337521	0,038876792459299	7,94555570170099	0,341192041008518
8,27003045315439	0,0378948655922206	7,94965059400789	0,333474993286165
8,27441645293357	0,037241627995879	7,95374548631479	0,325961165848027
8,27880245271274	-0,0024376155219108	7,95784037862169	0,318650988546293
8,28318845249192	-0,00824263038683841	7,96193527092859	0,311533806677833
8,2875744522711	0,0347672229861845	7,96603016323549	0,304592674706977
8,29196045205027	0,0390252568840895	7,97012505554239	0,297809967630478
8,29634645182945	0,0402365708262221	7,97421994784929	0,291173080631569
8,30073245160862	0,0406159278053071	7,97831484015619	0,28467941862792
8,3051184513878	0,0406498481739176	7,98240973246309	0,278336028345482
8,30950445116698	0,0406837685425281	7,98650462476999	0,272157656595871
8,31389045094615	0,0405228190854297	7,99059951707689	0,266163961528651
8,31827645072533	0,0403618696283314	7,99469440938379	0,260375444021925
8,32266245050451	0,0400244386493926	7,99878930169069	0,254809960132518
8,32704845028368	0,0392809204182617	8,00288419399759	0,249481113756186
8,33143445006286	0,0391395519831583	8,00697908630449	0,244398467907304
8,33582044984204	0,0400446854454869	8,01107397861139	0,239567869903143
8,34020644962121	0,039662962553843	8,01516887091829	0,234991355703139
8,34459244940039	0,039281239662199	8,01926376322519	0,230665817173187
8,34897844917956	0,0383951716968664	8,02335865553209	0,226584964994156
8,35336444895874	0,0379874691595758	8,02745354783898	0,222735136499567
8,35775044873792	0,0383741005244316	8,03154844014589	0,219095943741817
8,36213644851709	0,0396828129796759	8,03564333245278	0,215639849163443
8,36652244829627	0,0397497031334149	8,03973822475968	0,212333958133921
8,37090844807545	0,0395058637110829	8,04383311706658	0,209143373531336
8,37529444785462	0,0392620242887509	8,04792800937348	0,206034611533379
8,3796804476338	0,0380809338563808	8,05202290168038	0,202977407808078
8,38406644741298	0,0388737317649574	8,05611779398728	0,199947990238318
8,38845244719215	0,0401869399888275	8,06021268629418	0,196930276192312
8,39283844697133	0,0398593279582617	8,06430757860108	0,19391645726763
8,3972244467505	0,0395317159276958	8,06840247090798	0,190905965990932
8,40161044652968	0,0388407511343208	8,07249736321488	0,187904731527943
8,40599644630886	0,038046959622785	8,07659225552178	0,184924513542746
8,41038244608803	0,0376291602241099	8,08068714782868	0,181980596846624
8,41476844586721	0,0377579109179309	8,08478204013558	0,179090617791471
8,41915444564638	0,0376423554772352	8,08887693244248	0,176272994326412
8,42354044542556	0,0375268000365395	8,09297182474938	0,173545032822877
8,42792644520474	0,0364306237731821	8,09706671705628	0,170920719040725
8,43231244498391	0,0362765031895932	8,10116160936318	0,168408718163029
8,43669844476309	0,0367870726018709	8,10525650167008	0,166011588800673
8,44108444454227	0,0374620059304258	8,10935139397698	0,163726423318533
8,44547044432144	0,0378084836162862	8,11344628628388	0,16154820208028
8,44985644410062	0,0378290185262244	8,11754117859078	0,159472214612168
8,4542424438798	0,0372599621674674	8,12163607089767	0,157496003049033
8,45862844365897	0,0366909058087103	8,12573096320457	0,155620646782031
[truncated: 4,471 more rows]
