# Supplementary material for: Oligomerization-dependent and synergistic regulation of Cdc42 GTPase cycling by a GEF and a GAP
Source: EMBO Rep. 2026 Feb 9;27(6):1463–77. doi: 10.1038/s44319-026-00695-7 (PMC13022455; doi:10.1038/s44319-026-00695-7)
Supplement: Supplementary file 4 — Source data Fig. 4 [file 44319_2026_695_MOESM4_ESM.zip › Figure 4/4A/README.txt]

*** Oligomerization-dependent and synergistic regulation of Cdc42 GTPase cycling by a GEF and a GAP ***
Authors: S. Tschirpke, W. K-G. Daalman, F. van Opstal, R., and L. Laan
Delft University of Technology, Faculty of Applied Sciences, Department of Bionanoscience
Delft University of Technology, Kavli Institute of Nanoscience
Corresponding author: L. Laan
Contact Information:
l.laan@tudelft.nl
Delft University of Technology, Faculty of Applied Sciences, Department of Bionanoscience
Van der Maasweg 9, 2629 HZ Delft, The Netherlands

***General Introduction***
This dataset contains data collected for the publication 'Oligomerization-dependent and synergistic regulation of Cdc42 GTPase cycling by a GEF and a GAP'.
The data in this data set was collected in the Laan lab of the Delft University of Technology - Faculty of Applied Sciences, Department of Bionanoscience, between 2023 and 2024.
This research project was made possible by funding from the European Research Council under the European Union’s Horizon 2020 research and innovation programme (grant agreement 758132), funding from the Netherlands Organization for Scientific Research (Nederlandse Organisatie voor Wetenschappelijk Onderzoek) through a Vidi grant (016.Vidi.171.060), and funding from the Kavli Synergy Post-doctoral Fellowship program of the Kavli Institute of Nanoscience Delft.

***Purpose***
SEC-MALS data: The purpose was to asses the oligomeric state of S.cerevisae proteins Cdc24, Rga2, and the GAP domain of Rga2. 

***Equipment***
All SEC-MALS data was collected on using a Superdex 200 Increase 10/300 GL column (Cytiva) connected to a high-performance liquid chromatography (HPLC) unit (1260 Infinity II, Agilent) running in series with an online UV detector (1260 Infinity II VWD, Agilent), an 8-angle static light scattering detector (DAWN HELEOS 8+; Wyatt Technology), and a refractometer (Optilab T-rEX; Wyatt technology).

***Description of the data***
The .txt files contain SEC-MALS data, named after the proteins used. 
The data in those files is organized by the following headers:
volume (mL): the elution volume of the size exclusion column at the moment of the dRI measurement.
[protein name(s)][Sequence2] (dRI): dRI measurement values, which is indicative of the concentration of protein at a specific elution volume. 	
volume (mL): the elution volume of the size exclusion column at the moment of the Rayleigh ratio measurement.	
[protein name(s)][Sequence2] (Rayleigh ratio): Rayleigh ratio measurement, which is indicative of the concentration of protein at a specific elution volume.
volume (mL): the elution volume of the size exclusion column used for the molar mass calculation.
[protein name(s)][Sequence2] (Molar mass): is indicative of the calculated molar mass in Da for each elution volume and is based on a combination of the dRI and Rayleigh ratio.

[protein name(s)][Sequence2](dRI) or Rga2[Sequence2](Rayleigh ratio) is indicative of the concentration of protein at a specific elution volume. “[Sequence 2]” means that the full experiment was run in two increments. Likely the first increment was a BSA control where no fraction were collected, while sequence2 contained all runs with the proteins with fraction collection. “dRI / Rayleigh ratio” is indicative of the method used to measure the concentration at each elution volume. “dRI” stands for differential refractive index and measure the difference in refractive index of the sample relative to the buffer to determine the concentration. The “Rayleigh ratio” or “reduced Rayleigh ratio” is indicative of the amount of scattered light due to the protein/analyte relative to the laser intensity. The Rayleigh ratio in combination with the dRI measurement is used to determine the molecular mass. (see page three, subheading “The solution: light scattering” in https://www.wyatt.com/files/literature/white-papers/WP1615-SEC-MALS-for-absolute-biophysical-characterization.pdf if you want a more detailed description). 
There is three different volume columns, because the different measurements are not all done on exactly the same parts of the machine. There is a separate volume column which matches the dRI signal and a separate one for the Rayleigh ratio. The molar mass is only calculated within the peaks that you selected, so here the volume column is only for the specifically selected volumes within selected peaks.
