# Supplementary material for: Oligomerization-dependent and synergistic regulation of Cdc42 GTPase cycling by a GEF and a GAP
Source: EMBO Rep. 2026 Feb 9;27(6):1463–77. doi: 10.1038/s44319-026-00695-7 (PMC13022455; doi:10.1038/s44319-026-00695-7)
Supplement: Supplementary file 5 — Source data Fig. 5 [file 44319_2026_695_MOESM5_ESM.zip]

Archive with 22 entries (18 files):
- Figure 5/
- __MACOSX/._Figure 5
- Figure 5/5A/
- __MACOSX/Figure 5/._5A
- Figure 5/.DS_Store
- __MACOSX/Figure 5/._.DS_Store
- Figure 5/5E/
- __MACOSX/Figure 5/._5E
- Figure 5/5B/
- __MACOSX/Figure 5/._5B
- Figure 5/5A/rate_plot.xlsx
- __MACOSX/Figure 5/5A/._rate_plot.xlsx
- Figure 5/5A/README.txt
- __MACOSX/Figure 5/5A/._README.txt
- Figure 5/5E/rates.xlsx
- __MACOSX/Figure 5/5E/._rates.xlsx
- Figure 5/5E/README.txt
- __MACOSX/Figure 5/5E/._README.txt
- Figure 5/5B/rate_plot.xlsx
- __MACOSX/Figure 5/5B/._rate_plot.xlsx
- Figure 5/5B/README.txt
- __MACOSX/Figure 5/5B/._README.txt
