# Supplementary material for: Oligomerization-dependent and synergistic regulation of Cdc42 GTPase cycling by a GEF and a GAP
Source: EMBO Rep. 2026 Feb 9;27(6):1463–77. doi: 10.1038/s44319-026-00695-7 (PMC13022455; doi:10.1038/s44319-026-00695-7)
Supplement: Supplementary file 5 — Source data Fig. 5 [file 44319_2026_695_MOESM5_ESM.zip › Figure 5/5A/rate_plot.xlsx]

## Sheet: Sheet1
Run	Time [h]	GTP_remaining [%]	Error	Buffer_error [%]	Cdc42_conc	Rga2_I_conc	Cdc24_conc	K
E44s	1.28333	0.875076	0.0199065	0.0292763	1.3	0	0	0.103982
E44s	1.28333	0.74352	0.0209254	0.0292763	1.3	0	0.075	0.23093
E44s	1.28333	0.551301	0.0162717	0.0292763	1.3	0	0.1	0.464006
E44s	1.28333	0.523101	0.0315058	0.0292763	1.3	0	0.125	0.504919
E44s	1.28333	0.693966	0.0163069	0.0292763	1.3	0.2875	0	0.284674
E44s	1.28333	0.653705	0.0215456	0.0292763	1.3	0.575	0	0.331246
E44s	1.28333	0.62412	0.0163113	0.0292763	1.3	1.15	0	0.367335
E44s	1.28333	0.160011	0.00940907	0.0292763	1.3	0.575	0.1	1.42793
E44s	1.28333	0.432112	0.025167	0.0292763	1.3	0.2875	0.075	0.653821
E44s	1.28333	0.277358	0.00754387	0.0292763	1.3	0.575	0.075	0.999309
E44s	1.28333	0.172949	0.0148326	0.0292763	1.3	1.15	0.075	1.36735
E44s	1.28333	0.0962456	0.0071638	0.0292763	1.3	0.575	0.125	1.82404
