# Supplementary material for: Oligomerization-dependent and synergistic regulation of Cdc42 GTPase cycling by a GEF and a GAP
Source: EMBO Rep. 2026 Feb 9;27(6):1463–77. doi: 10.1038/s44319-026-00695-7 (PMC13022455; doi:10.1038/s44319-026-00695-7)
Supplement: Supplementary file 5 — Source data Fig. 5 [file 44319_2026_695_MOESM5_ESM.zip › Figure 5/5E/rates.xlsx]

## Sheet: Sheet1
Protein	Parameter	Value	Std. err.	Parameter	Value	Std. err.	Parameter	Value	Std. err.
Cdc42 + Cdc24	k3_Cdc42_Cdc24	7.08268	0.151747
Cdc42 + Cdc24	k3_Cdc42_Cdc24	3.20488	0.205442
Cdc42 + Cdc24	k3_Cdc42_Cdc24	15.032	0.445841
Cdc42 + Cdc24	k3_Cdc42_Cdc24	21.7213	1.79623
Cdc42 + Cdc24	k3_Cdc42_Cdc24	18.4214	3.44615e-13
Cdc42 + Cdc24	k3_Cdc42_Cdc24	18.4337	0.944294
Cdc42 + Cdc24	k3_Cdc42_Cdc24	14.9509	0.492018
Cdc42 + Cdc24	k3_Cdc42_Cdc24	17.2111	1.76767
Cdc42 + Cdc24	k3_Cdc42_Cdc24	17.5623	0.387378
Cdc42 + Cdc24	k3_Cdc42_Cdc24	15.8949	0.131076
Cdc42 + Cdc24	k3_Cdc42_Cdc24	18.9432	0.465992
Cdc42 + Cdc24	k3_Cdc42_Cdc24	35.4848	5.58827
Cdc42 + Cdc24	k3_Cdc42_Cdc24	26.3161	5.78652
Cdc42 + Cdc24	k3_Cdc42_Cdc24	39.1621	7.26084
Cdc42 + Cdc24	k3_Cdc42_Cdc24	32.5699	4.64983
Cdc42 + Cdc24	k3_Cdc42_Cdc24	33.1614	8.74148
Cdc42 + Cdc24	k3_Cdc42_Cdc24	26.263	5.8691
Cdc42 + Cdc24	k3_Cdc42_Cdc24	18.6024	1.46084
Cdc42 + Cdc24	k3_Cdc42_Cdc24	10.3561	0.999262
Cdc42 + Cdc24	k3_Cdc42_Cdc24	15.5264	2.54207
Cdc42 + Cdc24	k3_Cdc42_Cdc24	30.0058	2.77352
Cdc42 + Cdc24	k3_Cdc42_Cdc24	10.3236	0.947535
Cdc42 + Cdc24	k3_Cdc42_Cdc24	8.10109	1.01812
Cdc42 + Cdc24	k3_Cdc42_Cdc24	9.57802	0.760859
Cdc42 + Cdc24	k3_Cdc42_Cdc24	9.77413	0.827346
Cdc42 + Cdc24	k3_Cdc42_Cdc24	9.78726	0.380564
Cdc42 + Cdc24	k3_Cdc42_Cdc24	10.3152	1.11864
Cdc42 + Cdc24	k3_Cdc42_Cdc24	6.69106	0.532873
Cdc42 + Cdc24	k3_Cdc42_Cdc24	11.069	0.971847
Cdc42 + Cdc24	k3_Cdc42_Cdc24	7.29734	1.65428
Cdc42 + Cdc24	k3_Cdc42_Cdc24	25.3468	4.11118
Cdc42 + Cdc24	k3_Cdc42_Cdc24	20.2349	4.33169
Cdc42 + Cdc24	k3_Cdc42_Cdc24	12.32	0.0634766
Cdc42 + Cdc24	k3_Cdc42_Cdc24	13.3221	0.758328
Average (Cdc42 + Cdc24)	k3_Cdc42_Cdc24	11.8866	0.594068
Cdc42 + Rga2_I	k3_Cdc42_Rga2_I	0.141193	0.035691
Cdc42 + Rga2_I	k3_Cdc42_Rga2_I	0.104946	0.0285118
Cdc42 + Rga2_I	k3_Cdc42_Rga2_I	0.094199	0.012679
Cdc42 + Rga2_I	k3_Cdc42_Rga2_I	0.12336	0.0261687
Cdc42 + Rga2_I	k3_Cdc42_Rga2_I	0.108951	0.0144707
Cdc42 + Rga2_I	k3_Cdc42_Rga2_I	0.101154	0.0468377
Cdc42 + Rga2_I	k3_Cdc42_Rga2_I	0.255795	0.129268
Cdc42 + Rga2_I	k3_Cdc42_Rga2_I	0.171154	0.0582367
Cdc42 + Rga2_I	k3_Cdc42_Rga2_I	0.157149	0.0697647
Cdc42 + Rga2_I	k3_Cdc42_Rga2_I	0.10938	0.0550586
Cdc42 + Rga2_I	k3_Cdc42_Rga2_I	0.19078	0.0580678
Cdc42 + Rga2_I	k3_Cdc42_Rga2_I	0.129005	0.0664162
Cdc42 + Rga2_I	k3_Cdc42_Rga2_I	0.199467	0.0455711
Cdc42 + Rga2_I	k3_Cdc42_Rga2_I	0.199743	0.0629062
Cdc42 + Rga2_I	k3_Cdc42_Rga2_I	0.119291	0.0405774
Cdc42 + Rga2_I	k3_Cdc42_Rga2_I	0.173742	0.0277806
Cdc42 + Rga2_I	k3_Cdc42_Rga2_I	0.172875	0.0446952
Average (Cdc42 + Rga2_I)	k3_Cdc42_Rga2_I	0.119262	0.00781066
Cdc42 + GAP domain	k3_Cdc42_GAP	0.127574	0.0360779
Cdc42 + GAP domain	k3_Cdc42_GAP	0.188456	0.0251937
Cdc42 + GAP domain	k3_Cdc42_GAP	0.366818	0.0311221
Cdc42 + GAP domain	k3_Cdc42_GAP	0.52223	0.0853653
Cdc42 + GAP domain	k3_Cdc42_GAP	0.171149	0.0435155
Cdc42 + GAP domain	k3_Cdc42_GAP	0.157311	0.042932
Cdc42 + GAP domain	k3_Cdc42_GAP	0.364102	0.0634776
Cdc42 + GAP domain	k3_Cdc42_GAP	0.255747	0.045986
Cdc42 + GAP domain	k3_Cdc42_GAP	0.225382	0.0118183
Cdc42 + GAP domain	k3_Cdc42_GAP	0.170759	0.0064001
Cdc42 + GAP domain	k3_Cdc42_GAP	0.272661	0.0128866
Cdc42 + GAP domain	k3_Cdc42_GAP	0.259758	0.0172482
Cdc42 + GAP domain	k3_Cdc42_GAP	0.122184	0.00720338
Cdc42 + GAP domain	k3_Cdc42_GAP	0.152385	0.0180628
Cdc42 + GAP domain	k3_Cdc42_GAP	0.192079	0.0243776
Cdc42 + GAP domain	k3_Cdc42_GAP	0.312293	0.0523616
Cdc42 + GAP domain	k3_Cdc42_GAP	0.280079	0.0628934
Cdc42 + GAP domain	k3_Cdc42_GAP	0.270246	0.0735869
Cdc42 + GAP domain	k3_Cdc42_GAP	0.157412	0.0196045
Cdc42 + GAP domain	k3_Cdc42_GAP	0.164738	0.0351809
Average (Cdc42 + GAP domain)	k3_Cdc42_GAP	0.180582	0.0128746
Cdc42 + Cdc24 + Rga2_I	k3_Cdc42_Cdc24	16.5134	6.08704	k3_Cdc42_Rga2_I	0.113816	0.0643595	k3_Cdc42_Cdc24_Rga2_I	81.6822	14.9391
Cdc42 + Cdc24 + Rga2_I	k3_Cdc42_Cdc24	15.8284	3.35512	k3_Cdc42_Rga2_I	0.105843	0.0384634	k3_Cdc42_Cdc24_Rga2_I	80.9508	11.7185
Cdc42 + Cdc24 + Rga2_I	k3_Cdc42_Cdc24	12.9634	3.28786	k3_Cdc42_Rga2_I	0.090896	0.0598215	k3_Cdc42_Cdc24_Rga2_I	74.2861	10.9736
Cdc42 + Cdc24 + Rga2_I	k3_Cdc42_Cdc24	15.7735	4.34057	k3_Cdc42_Rga2_I	0.149206	0.0965165	k3_Cdc42_Cdc24_Rga2_I	72.5377	9.91677
Cdc42 + Cdc24 + Rga2_I	k3_Cdc42_Cdc24	13.7147	4.70616	k3_Cdc42_Rga2_I	0.21578	0.0803074	k3_Cdc42_Cdc24_Rga2_I	86.5261	10.9016
Cdc42 + Cdc24 + Rga2_I	k3_Cdc42_Cdc24	19.4072	5.2302	k3_Cdc42_Rga2_I	0.169644	0.0562966	k3_Cdc42_Cdc24_Rga2_I	117.583	13.2901
Cdc42 + Cdc24 + Rga2_I	k3_Cdc42_Cdc24	14.6981	3.97756	k3_Cdc42_Rga2_I	0.152455	0.0670886	k3_Cdc42_Cdc24_Rga2_I	103.926	10.648
Average (Cdc42 + Cdc24 + Rga2_I)	k3_Cdc42_Cdc24	15.1257	0.736443	k3_Cdc42_Rga2_I	0.13085	0.0149336	k3_Cdc42_Cdc24_Rga2_I	86.9611	6.05465
Cdc42 + Cdc24 + GAP domain	k3_Cdc42_Cdc24	8.3028	3.23068	k3_Cdc42_GAP	0.16737	0.0354335	k3_Cdc42_Cdc24_GAP	-2.58397	3.99526
Cdc42 + Cdc24 + GAP domain	k3_Cdc42_Cdc24	9.55336	3.02554	k3_Cdc42_GAP	0.162514	0.0328606	k3_Cdc42_Cdc24_GAP	2.73153	3.71425
Cdc42 + Cdc24 + GAP domain	k3_Cdc42_Cdc24	14.5466	3.97252	k3_Cdc42_GAP	0.206231	0.0443695	k3_Cdc42_Cdc24_GAP	-6.707	4.21349
Cdc42 + Cdc24 + GAP domain	k3_Cdc42_Cdc24	14.87	7.31484	k3_Cdc42_GAP	0.180758	0.0660574	k3_Cdc42_Cdc24_GAP	-5.58784	6.98708
Cdc42 + Cdc24 + GAP domain	k3_Cdc42_Cdc24	7.93519	2.62453	k3_Cdc42_GAP	0.151147	0.0201447	k3_Cdc42_Cdc24_GAP	6.99648	3.04035
Cdc42 + Cdc24 + GAP domain	k3_Cdc42_Cdc24	12.894	1.727	k3_Cdc42_GAP	0.210199	0.0269451	k3_Cdc42_Cdc24_GAP	4.64702	2.23826
Cdc42 + Cdc24 + GAP domain	k3_Cdc42_Cdc24	18.6749	2.78844	k3_Cdc42_GAP	0.250869	0.0466675	k3_Cdc42_Cdc24_GAP	6.04551	4.07252
Cdc42 + Cdc24 + GAP domain	k3_Cdc42_Cdc24	29.6306	3.61544	k3_Cdc42_GAP	0.322043	0.096708	k3_Cdc42_Cdc24_GAP	5.04645	5.45487
Cdc42 + Cdc24 + GAP domain	k3_Cdc42_Cdc24	27.6755	5.43446	k3_Cdc42_GAP	0.303191	0.0659198	k3_Cdc42_Cdc24_GAP	3.96477	5.7302
Cdc42 + Cdc24 + GAP domain	k3_Cdc42_Cdc24	15.7237	1.49969	k3_Cdc42_GAP	0.198807	0.0351821	k3_Cdc42_Cdc24_GAP	-6.91626	2.95901
Cdc42 + Cdc24 + GAP domain	k3_Cdc42_Cdc24	17.4008	2.22963	k3_Cdc42_GAP	0.206083	0.041662	k3_Cdc42_Cdc24_GAP	-4.25458	3.34875
Average (Cdc42 + Cdc24 + GAP domain)	k3_Cdc42_Cdc24	14.8948	1.57928	k3_Cdc42_GAP	0.18755	0.0120021	k3_Cdc42_Cdc24_GAP	0.842365	1.67415
