# Supplementary material for: Oligomerization-dependent and synergistic regulation of Cdc42 GTPase cycling by a GEF and a GAP
Source: EMBO Rep. 2026 Feb 9;27(6):1463–77. doi: 10.1038/s44319-026-00695-7 (PMC13022455; doi:10.1038/s44319-026-00695-7)
Supplement: Supplementary file 5 — Source data Fig. 5 [file 44319_2026_695_MOESM5_ESM.zip › Figure 5/5B/rate_plot.xlsx]

## Sheet: Sheet1
Run	Time [h]	GTP_remaining [%]	Error	Buffer_error [%]	Cdc42_conc	Cdc24_conc	GAP_conc	K
E46i	1.28333	0.858051	0.0199259	0.026788	1.3	0	0	0.119292
E46i	1.28333	0.81962	0.025567	0.026788	1.3	0	0.5	0.154999
E46i	1.28333	0.722558	0.0200414	0.026788	1.3	0	1	0.253214
E46i	1.28333	0.626152	0.014201	0.026788	1.3	0	1.5	0.364802
E46i	1.28333	0.775449	0.0173847	0.026788	1.3	0.1	0	0.198166
E46i	1.28333	0.644187	0.0127958	0.026788	1.3	0.15	0	0.342675
E46i	1.28333	0.693859	0.015546	0.026788	1.3	0.125	0	0.284795
E46i	1.28333	0.483974	0.0173738	0.026788	1.3	0.1	1.5	0.565499
E46i	1.28333	0.684341	0.022773	0.026788	1.3	0.125	0.5	0.295558
E46i	1.28333	0.531641	0.0281697	0.026788	1.3	0.125	1	0.492301
E46i	1.28333	0.450957	0.0155023	0.026788	1.3	0.125	1.5	0.620559
E46i	1.28333	0.469054	0.016291	0.026788	1.3	0.15	1	0.5899
