# Supplementary material for: Oligomerization-dependent and synergistic regulation of Cdc42 GTPase cycling by a GEF and a GAP
Source: EMBO Rep. 2026 Feb 9;27(6):1463–77. doi: 10.1038/s44319-026-00695-7 (PMC13022455; doi:10.1038/s44319-026-00695-7)
Supplement: Supplementary file 6 — Source data Fig. 7 [file 44319_2026_695_MOESM6_ESM.zip]

Archive with 22 entries (19 files):
- Figure 7/
- __MACOSX/._Figure 7
- Figure 7/.DS_Store
- __MACOSX/Figure 7/._.DS_Store
- Figure 7/7B/
- __MACOSX/Figure 7/._7B
- Figure 7/7A/
- __MACOSX/Figure 7/._7A
- Figure 7/7B/.DS_Store
- __MACOSX/Figure 7/7B/._.DS_Store
- Figure 7/7B/anti-His blot.jpg
- __MACOSX/Figure 7/7B/._anti-His blot.jpg
- Figure 7/7B/SYPRO Ruby.jpg
- __MACOSX/Figure 7/7B/._SYPRO Ruby.jpg
- Figure 7/7A/SEC-MALS Cdc24.txt
- __MACOSX/Figure 7/7A/._SEC-MALS Cdc24.txt
- Figure 7/7A/SEC-MALS Rga2_I.txt
- __MACOSX/Figure 7/7A/._SEC-MALS Rga2_I.txt
- Figure 7/7A/SEC-MALS Cdc24 + Rga2_I.txt
- __MACOSX/Figure 7/7A/._SEC-MALS Cdc24 + Rga2_I.txt
- Figure 7/7A/README.txt
- __MACOSX/Figure 7/7A/._README.txt
