# Supplementary material for: Oligomerization-dependent and synergistic regulation of Cdc42 GTPase cycling by a GEF and a GAP
Source: EMBO Rep. 2026 Feb 9;27(6):1463–77. doi: 10.1038/s44319-026-00695-7 (PMC13022455; doi:10.1038/s44319-026-00695-7)
Supplement: Supplementary file 6 — Source data Fig. 7 [file 44319_2026_695_MOESM6_ESM.zip › Figure 7/7A/SEC-MALS Cdc24.txt]

volume (mL)	cdc24[Sequence2] (dRI)	volume (mL)	cdc24[Sequence2] (Rayleigh ratio)	volume (mL)	cdc24[Sequence2] (Molar mass)
-0,315059988848374	0,11893330861977	-0,0586922085602547	-0,00650262258578443	12,1277072967729	96745,7236521888
-0,310673989069198	0,0586791719247394	-0,0545973162533551	-0,00646505641973628	12,1318021890798	96931,1910759225
-0,306287989290021	0,0410000255488281	-0,0505024239464556	-0,006639096842797	12,1358970813867	96936,8208379061
-0,301901989510845	0,0541546623302502	-0,046407531639556	-0,00718308114740931	12,1399919736936	96907,5304558003
-0,297515989731669	0,0645430991262238	-0,0423126393326564	-0,00811263505338208	12,1440868660005	96844,3957601824
-0,293129989952492	0,0695935481212809	-0,0382177470257569	-0,00924536476159926	12,1481817583074	96752,7048790857
-0,288743990173316	0,0696208205664525	-0,0341228547188573	-0,0103462472202638	12,1522766506143	96648,3747961386
-0,28435799039414	0,0694927665154577	-0,0300279624119577	-0,0112356235645936	12,1563715429212	96561,9272118422
-0,279971990614963	0,0693647124644628	-0,0259330701050581	-0,0119023887314412	12,1604664352281	96566,6246053116
-0,275585990835787	0,0691145918034153	-0,0218381777981586	-0,0124601691536824	12,164561327535	96719,7008026791
-0,271199991056611	0,0672304008961758	-0,017743285491259	-0,0130010885976067	12,1686562198419	96939,0654969423
-0,266813991277434	0,0653129917866043	-0,0136483931843594	-0,0135646241522324	12,1727511121488	97156,4891177835
-0,262427991498258	0,0636425143731394	-0,00955350087745984	-0,0141050356236024	12,1768460044557	97486,02653141
-0,258041991719082	0,0620333967088473	-0,00545860857056027	-0,0145542696077329	12,1809408967626	97890,1430787836
-0,253655991939905	0,0607277998888642	-0,00136371626366069	-0,0149167996225314	12,1850357890695	98325,6934844328
-0,249269992160729	0,0593550040905009	0,00273117604323888	-0,0152310072766207	12,1891306813764	98877,7245739911
-0,244883992381553	0,0580772762224847	0,00682606835013845	-0,0155300285317363	12,1932255736833	99343,80500558
-0,240497992602376	0,0567943363889463	0,010920960657038	-0,0158415711296434	12,1973204659902	99610,6659068658
-0,2361119928232	0,0557321115282639	0,0150158529639376	-0,0162048982748493	12,2014153582971	99711,7917944038
-0,231725993044024	0,0546826085414918	0,0191107452708372	-0,0166706279421227	12,205510250604	99625,650429183
-0,227339993264847	0,0537336658981379	0,0232056375777367	-0,0172353014434591	12,2096051429109	99397,055175501
-0,222953993485671	0,0530052401862433	0,0273005298846363	-0,0178148204232772	12,2137000352178	99131,9159993845
-0,218567993706495	0,0512744194433712	0,0313954221915359	-0,0183040301219532	12,2177949275247	98760,0655841901
-0,214181993927318	0,0493652350204896	0,0354903144984355	-0,018622554381406	12,2218898198316	98146,8510450664
-0,209795994148142	0,0484887296306523	0,039585206805335	-0,0187711579471895	12,2259847121385	97482,6406418275
-0,205409994368966	0,0477519516994842	0,0436800991122346	-0,0188240753570855	12,2300796044454	97119,2587111426
-0,201023994589789	0,0469695498395106	0,0477749914191342	-0,0188486668327085	12,2341744967523	96985,1679473792
-0,196637994810613	0,0464181592009671	0,0518698837260338	-0,0188860086635586	12,2382693890592	96861,1476843374
-0,192251995031437	0,0457371229394481	0,0559647760329333	-0,0189455948934976	12,2423642813661	96867,8556706671
-0,18786599525226	0,0448738726676719	0,0600596683398329	-0,0190039890183923	12,246459173673	96939,1176239222
-0,183479995473084	0,0441596995323985	0,0641545606467325	-0,0190533137686556	12,2505540659799	96961,3917014355
-0,179093995693908	0,0434143208882993	0,068249452953632	-0,0191329221316952	12,2546489582868	96944,2545441152
-0,174707995914731	0,0426915923675799	0,0723443452605316	-0,0192955376378046	12,2587438505937	96933,2040751016
-0,170321996135555	0,0420494974714287	0,0764392375674312	-0,0195312867068941	12,2628387429006	97552,4670814909
-0,165935996356379	0,0417487741878519	0,0805341298743308	-0,0197666685870539	12,2669336352075	98668,0736338514
-0,161549996577202	0,0413371632149389	0,0846290221812303	-0,0199560426995924	12,2710285275144	98692,3594714434
-0,157163996798026	0,0407479288984321	0,0887239144881299	-0,0201052022951272	12,2751234198213	97737,9147922798
-0,15277799701885	0,0405234659170311	0,0928188067950295	-0,0202320807492331	12,2792183121282	97065,5415584654
-0,148391997239673	0,04036474942036	0,096913699101929	-0,0203382692836689	12,2833132044351	96918,9956481589
-0,144005997460497	0,0401350182514727	0,101008591408829	-0,0204094726074849	12,287408096742	96861,5363599453
-0,139619997681321	0,0397957252432714	0,105103483715728	-0,0204462920574079	12,2915029890489	96879,272114927
-0,135233997902144	0,0395966630185211	0,109198376022628	-0,0204706090234089	12,2955978813558	96943,1845339956
-0,130847998122968	0,0395706103890855	0,113293268329527	-0,0205084306443441	12,2996927736627	97024,2291810305
-0,126461998343792	0,03954455775965	0,117388160636427	-0,0205782857891067	12,3037876659696	97082,221539117
-0,122075998564615	0,0395469029076413	0,121483052943326	-0,0206225304003816	12,3078825582765	97113,2850367486
-0,117689998785439	0,0397666379279862	0,125577945250226	-0,0204844575488826	12,3119774505834	97145,3242578444
-0,113303999006263	0,0397562335603613	0,129672837557126	-0,0200854664273372	12,3160723428903	97180,4855949478
-0,108917999227086	0,0397274392594755	0,133767729864025	-0,0195210043021125	12,3201672351972	97238,8970384581
-0,10453199944791	0,0396986449585897	0,137862622170925	-0,0189184630063913	12,3242621275041	97347,0355951921
-0,100145999668734	0,0396685713615619	0,141957514477824	-0,0183395786669485	12,328357019811	97495,6533996462
-0,0957599998895575	0,0396348657628548	0,146052406784724	-0,017809656287819	12,3324519121179	97638,9193712528
-0,0913740001103811	0,0395662618410195	0,150147299091623	-0,0173811101687761	12,3365468044248	97740,6514558012
-0,0869880003312048	0,0394790241146777	0,154242191398523	-0,0171170210855264	12,3406416967317	97801,2012754999
-0,0826020005520285	0,0393917863883359	0,158337083705423	-0,0169500045888943	12,3447365890386	97860,9545719007
-0,0782160007728521	0,039159539247174	0,162431976012322	-0,0167531985842121	12,3488314813455	97933,1865563046
-0,0738300009936758	0,0390051157182371	0,166526868319222	-0,0165163018825649	12,3529263736523	97969,3306949541
-0,0694440012144995	0,0390913574623748	0,170621760626121	-0,0162862539599214	12,3570212659592	97946,012578285
-0,0650580014353232	0,0390702258583053	0,174716652933021	-0,016114585704212	12,3611161582662	97900,9517134122
-0,0606720016561468	0,0390445412091	0,17881154523992	-0,0161243634291713	12,3652110505731	97831,2267605404
-0,0562860018769705	0,0389900634843268	0,18290643754682	-0,0164740992924971	12,3693059428799	97758,7719504998
-0,0519000020977942	0,0389355857595536	0,18700132985372	-0,0170886712011041	12,3734008351868	97718,1775119342
-0,0475140023186179	0,0386215631616538	0,191096222160619	-0,0177392145568338	12,3774957274938	97683,3018976156
-0,0431280025394415	0,0384148314000103	0,195191114467519	-0,0183342647202867	12,3815906198006	97684,1224777057
-0,0387420027602652	0,0383811674154617	0,199286006774418	-0,018846350048378	12,3856855121075	97724,7887319833
-0,0343560029810889	0,0383526618858469	0,203380899081318	-0,0192236220953155	12,3897804044144	97777,5363947037
-0,0299700032019126	0,0381083064661365	0,207475791388218	-0,0194616950602426	12,3938752967213	97849,5388392922
-0,0255840034227362	0,0377418900634117	0,211570683695117	-0,0196217885715272	12,3979701890282	97946,163888561
-0,0211980036435599	0,0374181682755717	0,215665576002017	-0,0197611057050675	12,4020650813351	98043,4785797343
-0,0168120038643836	0,0373813845165522	0,219760468308916	-0,0199235256607184	12,406159973642	98124,8142297556
-0,0124260040852072	0,0373428088736423	0,223855360615816	-0,0201550568643473	12,4102548659489	98207,6477575296
-0,00804000430603091	0,0373042332307325	0,227950252922715	-0,0204675449723516	12,4143497582558	98304,1127763414
-0,00365400452685455	0,0372297935210847	0,232045145229615	-0,0207710265545876	12,4184446505627	98401,9282008173
0,00073199525232176	0,037098463762273	0,236140037536515	-0,0209822096838258	12,4225395428696	98490,3421250514
0,00511799503149807	0,0367446366880532	0,240234929843414	-0,0211187085890877	12,4266344351765	98569,2229418106
0,00950399481067443	0,0365168506727038	0,244329822150314	-0,0211842915993179	12,4307293274834	98590,998866551
0,0138899945898507	0,0366500354846358	0,248424714457213	-0,0211194197989089	12,4348242197903	98544,5326478234
0,018275994369027	0,0367025134468676	0,252519606764113	-0,0208867014379992	12,4389191120972	98434,7283880918
0,0226619941482034	0,0366653783862171	0,256614499071012	-0,0205229477023662	12,4430140044041	98278,526923068
0,0270479939273797	0,0366282433255665	0,260709391377912	-0,0200913783886728	12,447108896711	98112,5997426114
0,031433993706556	0,0365438972333059	0,264804283684812	-0,0196423539794265	12,4512037890179	97945,9899166328
0,0358199934857324	0,0366997588919598	0,268899175991711	-0,019207044849264	12,4552986813248	97815,4977231827
0,0402059932649087	0,0370314093453838	0,272994068298611	-0,0188124378345702	12,4593935736317	97692,3467641953
0,044591993044085	0,0370741522694061	0,27708896060551	-0,0185311078916385	12,4634884659386	97552,9079660375
0,0489779928232614	0,0370672496006349	0,28118385291241	-0,0184707954878042	12,4675833582455	97414,1486066905
0,0533639926024377	0,0370603469318636	0,285278745219309	-0,0186007594176072	12,4716782505524	97282,36604565
0,057749992381614	0,0370705593551357	0,289373637526209	-0,0187750740224301	12,4757731428593	97147,3993673576
0,0621359921607903	0,0370470781979961	0,293468529833109	-0,0189280551043339	12,4798680351662	97034,2537704673
0,0665219919399667	0,0370067502506505	0,297563422140008	-0,0190609247203641	12,4839629274731	96943,2788051377
0,070907991719143	0,0369664223033049	0,301658314446908	-0,0191637352410096	12,48805781978	96811,3723555926
0,0752939914983193	0,0368761788669496	0,305753206753807	-0,0191939301430429	12,4921527120869	96668,3258169361
0,0796799912774956	0,0365382041491652	0,309848099060707	-0,0191208071543612	12,4962476043938	96531,1729629426
0,084065991056672	0,0362205665486479	0,313942991367606	-0,0189830966039278	12,5003424967007	96376,7591671758
0,0884519908358483	0,0361715647447654	0,318037883674506	-0,0188608969213607	12,5044373890076	96266,7553041442
0,0928379906150246	0,0361024271385816	0,322132775981406	-0,0188341032815848	12,5085322813145	96183,2656701657
0,097223990394201	0,0360332895323978	0,326227668288305	-0,018932991528392	12,5126271736214	96094,4373550838
0,101609990173377	0,0358048750684229	0,330322560595205	-0,0190152343819906	12,5167220659283	96003,0104418679
0,105995989952554	0,035424591908859	0,334417452902104	-0,0188650566100581	12,5208169582352	95918,5187257812
0,11038198973173	0,0350918268682916	0,338512345209004	-0,0184532445374629	12,5249118505421	95829,7330987118
0,114767989510906	0,0351434904109522	0,342607237515903	-0,017905963499077	12,529006742849	95732,5692769291
0,119153989290083	0,0351147020192189	0,346702129822803	-0,017332945107926	12,5331016351559	95645,5330942179
0,123539989069259	0,0350859136274855	0,350797022129703	-0,0167839539628476	12,5371965274628	95577,9661696474
0,127925988848435	0,0350433247605058	0,354891914436602	-0,0162679711773037	12,5412914197697	95515,076075264
0,132311988627612	0,0349239793875179	0,358986806743502	-0,0157813499313783	12,5453863120766	95460,8697001711
0,136697988406788	0,0345893677766188	0,363081699050401	-0,0153396640759417	12,5494812043835	95421,1257003323
0,141083988185964	0,0344206194893391	0,367176591357301	-0,0149839887659611	12,5535760966904	95366,1834829705
0,145469987965141	0,0344045587543138	0,3712714836642	-0,0147848886124787	12,5576709889973	95290,986575832
0,149855987744317	0,0343501780425714	0,3753663759711	-0,0148367784849898	12,5617658813042	95212,9906848286
0,154241987523493	0,034295797330829	0,379461268278	-0,0151701130802318	12,5658607736111	95143,8456499691
0,15862798730267	0,0342111165300109	0,383556160584899	-0,0157469421790885	12,569955665918	95104,6647455157
0,163013987081846	0,033992428729866	0,387651052891799	-0,0165118383101968	12,5740505582249	95096,297222302
0,167399986861022	0,033882309638694	0,391745945198698	-0,0173209515831675	12,5781454505318	95125,005246465
0,171785986640199	0,0338483857957388	0,395840837505598	-0,0179807759958627	12,5822403428387	95164,4797507924
0,176171986419375	0,0338144619527837	0,399935729812497	-0,0184285652372944	12,5863352351456	95195,2538542581
0,180557986198551	0,0337737521340043	0,404030622119397	-0,0187161429305775	12,5904301274525	95198,6730453617
0,184943985977727	0,0335217125498577	0,408125514426297	-0,0188804506946189	12,5945250197594	95164,3985167848
0,189329985756904	0,033443415659384	0,412220406733196	-0,0189555260117663	12,5986199120663	95116,2357532644
0,19371598553608	0,0335308563335554	0,416315299040096	-0,0189966241252822	12,6027148043732	95081,9203868441
0,198101985315257	0,0338557675070402	0,420410191346995	-0,0190465693565968	12,6068096966801	95050,3341515691
0,202487985094433	0,0339825814431835	0,424505083653895	-0,0191233638096161	12,610904588987	95027,1453845607
0,206873984873609	0,0339769177516463	0,428599975960794	-0,0192303978405259	12,6149994812939	95025,1789048685
0,211259984652786	0,0339540005374585	0,432694868267694	-0,0193786791642341	12,6190943736008	95039,2699838975
0,215645984431962	0,0339310833232707	0,436789760574594	-0,0196006921689637	12,6231892659077	95053,7071623196
0,220031984211138	0,0339517916191861	0,440884652881493	-0,0198961773780514	12,6272841582146	94994,1046164543
0,224417983990314	0,0340088573526315	0,444979545188393	-0,0201869127264263	12,6313790505215	94819,8245341101
0,228803983769491	0,0340213736433364	0,449074437495292	-0,0204066969760864	12,6354739428284	94599,4521898844
0,233189983548667	0,0340043743083209	0,453169329802192	-0,0205570848711407	12,6395688351353	94420,0236789314
0,237575983327844	0,0339365227825502	0,457264222109091	-0,020660468798547	12,6436637274422	94332,0867478953
0,24196198310702	0,0338686712567794	0,461359114415991	-0,0207429520837857	12,6477586197491	94313,1506257955
0,246347982886196	0,0339442821910197	0,465454006722891	-0,0208288505936104	12,651853512056	94317,0120687761
0,250733982665372	0,0339643285826109	0,46954889902979	-0,0209479739475014	12,6559484043629	94302,6948915626
0,255119982444549	0,0339479315031314	0,47364379133669	-0,0211493536968634	12,6600432966698	94247,3486302839
0,259505982223725	0,0338576153644857	0,477738683643589	-0,0214552063424657	12,6641381889767	94166,8079704393
0,263891982002901	0,0337672992258399	0,481833575950489	-0,0217800730869295	12,6682330812836	94081,4631398914
0,268277981782078	0,0334859992966008	0,485928468257388	-0,0219796829732374	12,6723279735905	93933,1002902651
0,272663981561254	0,0337019480680179	0,490023360564288	-0,0219831440593712	12,6764228658974	93754,73572343
0,27704998134043	0,0341471796856842	0,494118252871188	-0,0218247639926284	12,6805177582043	93613,5824073726
0,281435981119607	0,034118460831547	0,498213145178087	-0,0215876288153662	12,6846126505112	93462,7274008056
0,285821980898783	0,0340897419774099	0,502308037484987	-0,021344250743376	12,6887075428181	93326,8564282598
0,290207980677959	0,0340539138744475	0,506402929791886	-0,0211550899518839	12,692802435125	93211,9876199219
0,294593980457136	0,0339695305966222	0,510497822098786	-0,0210661931504371	12,6968973274319	93091,5527249168
0,298979980236312	0,0339305166126715	0,514592714405685	-0,0210372728566677	12,7009922197388	92964,9100969369
0,303365980015488	0,0340563468138453	0,518687606712585	-0,0209969249442702	12,7050871120457	92860,1839619657
0,307751979794665	0,0341007102472172	0,522782499019485	-0,0209420342751877	12,7091820043526	92761,1398944227
0,312137979573841	0,034087228740092	0,526877391326384	-0,0208886385620416	12,7132768966595	92657,852436869
0,316523979353017	0,0340193234949281	0,530972283633284	-0,0208026133287693	12,7173717889664	92550,1439462017
0,320909979132194	0,0339514182497643	0,535067175940183	-0,0205864936788534	12,7214666812733	92398,2290786075
0,32529597891137	0,034013047975777	0,539162068247083	-0,020224082050231	12,7255615735802	92228,4235650691
0,329681978690546	0,0341914181329367	0,543256960553983	-0,0198152520721475	12,7296564658871	92234,3934551779
0,334067978469723	0,0344204067062276	0,547351852860882	-0,0194332180227429	12,733751358194	92364,2799420144
0,338453978248899	0,0344976857077808	0,551446745167782	-0,0190980044234279	12,7378462505009	92584,7316173145
0,342839978028075	0,0345072240680038	0,555541637474681	-0,0188104787011698	12,7419411428078	92742,0040259849
0,347225977807252	0,0345167624282267	0,559636529781581	-0,0185793009947979	12,7460360351147	92677,9403874945
0,351611977586428	0,0346609959229876	0,56373142208848	-0,0184213913716378	12,7501309274216	92678,152833243
0,355997977365604	0,0349956304691789	0,56782631439538	-0,0183000589760322	12,7542258197285	92688,7034847712
0,360383977144781	0,0351513816623297	0,57192120670228	-0,0181073015332601	12,7583207120354	92674,269951133
0,364769976923957	0,0353533650895094	0,576016099009179	-0,0177759448574511	12,7624156043423	93302,2580153709
0,369155976703133	0,0355253880124682	0,580110991316079	-0,0173530769162754	12,7665104966492	94133,7567766226
0,37354197648231	0,0355462440770248	0,584205883622978	-0,016922162394839	12,7706053889561	94001,8875914401
0,377927976261486	0,0355896352946456	0,588300775929878	-0,0165420480261395	12,774700281263	93123,6699734711
0,382313976040662	0,0358169431025359	0,592395668236777	-0,0162898560697356	12,7787951735699	92365,0519284942
0,386699975819839	0,0359585743276644	0,596490560543677	-0,0162198532303929	12,7828900658768	91892,8201360012
0,391085975599015	0,0359653950681973	0,600585452850577	-0,0162162928307097	12,7869849581837	91662,6704250407
0,395471975378191	0,0359507774967308	0,604680345157476	-0,0161246934729111	12,7910798504906	91344,5158674075
0,399857975157368	0,0359361599252644	0,608775237464376	-0,0159109464744598	12,7951747427975	91085,8637947705
0,404243974936544	0,03602461268203	0,612870129771275	-0,0155587742992336	12,7992696351044	90962,2844283148
0,40862997471572	0,0359904240533534	0,616965022078175	-0,015077848998133	12,8033645274113	90902,3905470888
0,413015974494897	0,0359562354246768	0,621059914385074	-0,0145452808824226	12,8074594197182	90876,7293970363
0,417401974274073	0,0359060798206387	0,625154806691974	-0,0140437486932604	12,8115543120251	90841,6783279592
0,421787974053249	0,0358311746845039	0,629249698998873	-0,0136493623306751	12,815649204332	90759,4871088944
0,426173973832426	0,0357102800252688	0,633344591305773	-0,013448656511238	12,8197440966389	90612,5811170786
0,430559973611602	0,0356627152996766	0,637439483612673	-0,013450980790674	12,8238389889458	90443,4720617039
0,434945973390778	0,0356294634006493	0,641534375919572	-0,0135474188005547	12,8279338812527	90284,2638980766
0,439331973169955	0,0355962115016221	0,645629268226472	-0,0136353002645672	12,8320287735596	90066,9420091822
0,443717972949131	0,0355290796606087	0,649724160533371	-0,0136945436042357	12,8361236658665	89802,0176511336
0,448103972728307	0,0354166436288988	0,653819052840271	-0,0137309757363137	12,8402185581734	89605,5264249769
0,452489972507484	0,0353374464934589	0,657913945147171	-0,0137084436781097	12,8443134504803	89547,8547371979
0,45687597228666	0,035258249358019	0,66200883745407	-0,0135411711046952	12,8484083427872	89652,8628917535
0,461261972065836	0,0351881120801583	0,66610372976097	-0,0132004348860218	12,8525032350941	89923,8471208263
0,465647971845013	0,035267970052068	0,670198622067869	-0,0127623529904137	12,856598127401	90255,1710847476
0,470033971624189	0,0352620072817893	0,674293514374769	-0,0123104870502488	12,8606930197079	90570,0287081494
0,474419971403365	0,0352413592578615	0,678388406681668	-0,0118835018826459	12,8647879120148	90785,0520346623
0,478805971182542	0,0352207112339337	0,682483298988568	-0,0115021208880174	12,8688828043217	90809,7047865434
0,483191970961718	0,0352616016816396	0,686578191295468	-0,0112109845204284	12,8729776966286	90682,783257943
0,487577970740894	0,0355356080205967	0,690673083602367	-0,0110916793866319	12,8770725889355	90496,0978473176
0,491963970520071	0,0358235113407025	0,694767975909267	-0,0111891024104242	12,8811674812424	90350,5038210433
0,496349970299247	0,0358271151737832	0,698862868216166	-0,0114080801373973	12,8852623735493	90304,7598487251
0,500735970078423	0,0358718384328301	0,702957760523066	-0,0116073580208164	12,8893572658562	90348,2435054874
0,505121969857599	0,0359639543427268	0,707052652829965	-0,0117520273759199	12,8934521581631	90423,4109055063
0,509507969636776	0,0360960404736281	0,711147545136865	-0,0118724392860537	12,89754705047	90450,9453692489
0,513893969415952	0,0361642665135483	0,715242437443765	-0,0119792274455363	12,9016419427769	89991,4439562738
0,518279969195129	0,0361834560892071	0,719337329750664	-0,012043876973092
0,522665968974305	0,0361627651053096	0,723432222057564	-0,0120008049746024
0,527051968753481	0,0361371736142081	0,727527114364463	-0,011776674124936
0,531437968532658	0,0361071716666231	0,731622006671363	-0,0113906503526521
0,535823968311834	0,0360771697190381	0,735716898978262	-0,0109549843549549
0,54020996809101	0,0359934074197826	0,739811791285162	-0,0105765578484016
0,544595967870186	0,0360314156759131	0,743906683592062	-0,0103611238912407
0,548981967649363	0,0360550794192699	0,748001575898961	-0,0104058065826902
0,553367967428539	0,036049433186071	0,752096468205861	-0,0107016430030237
0,557753967207715	0,0360249358219311	0,75619136051276	-0,0110992066936679
0,562139966986892	0,0359968086950663	0,76028625281966	-0,0114603673605258
0,566525966766068	0,0359686815682016	0,764381145126559	-0,0117659798935567
0,570911966545244	0,035936924678612	0,768476037433459	-0,0120467291901117
0,575297966324421	0,0358941591874491	0,772570929740359	-0,0123309350037526
0,579683966103597	0,0357567301122922	0,776665822047258	-0,0126303824584276
0,584069965882774	0,0353904982189821	0,780760714354158	-0,0129056795489948
0,58845596566195	0,0353154767222355	0,784855606661057	-0,0130765396108478
0,592841965441126	0,0350212517619708	0,788950498967957	-0,0131067363520584
0,597227965220302	0,0348670129297679	0,793045391274856	-0,0130396424081125
0,601613964999479	0,0347619964299209	0,797140283581756	-0,0129400759732868
0,605999964778655	0,0346569799300739	0,801235175888656	-0,0128461172888627
0,610385964557831	0,0344442703904716	0,805330068195555	-0,0127796131584089
0,614771964337008	0,0344143866569256	0,809424960502455	-0,012763711312593
0,619157964116184	0,0343845029233797	0,813519852809354	-0,0128148288191811
0,62354396389536	0,0343453979792704	0,817614745116254	-0,0129085682565339
0,627929963674537	0,0342367163327241	0,821709637423153	-0,0129981397167628
0,632315963453713	0,0339217910308082	0,825804529730053	-0,0130757536930282
0,636701963232889	0,0335967025907423	0,829899422036953	-0,0131716149164415
0,641087963012066	0,0336438977441139	0,833994314343852	-0,0133417593721076
0,645473962791242	0,0336534795574954	0,838089206650752	-0,0136494661694415
0,649859962570418	0,0336437655437943	0,842184098957651	-0,0140761150026185
0,654245962349595	0,0335300413822786	0,846278991264551	-0,0145366830827455
0,658631962128771	0,0334163172207629	0,85037388357145	-0,0149710339536768
0,663017961907947	0,0330635062783594	0,85446877587835	-0,0153218323345461
0,667403961687124	0,0329404393768909	0,85856366818525	-0,0155396848413777
0,6717899614663	0,0329866971050919	0,862658560492149	-0,0156357855829534
0,676175961245476	0,0331221058366781	0,866753452799049	-0,0156556366061709
0,680561961024653	0,0331761685095153	0,870848345105948	-0,0156349614756683
0,684947960803829	0,0332465960803483	0,874943237412848	-0,0156041725061122
0,689333960583005	0,0333155178303225	0,879038129719747	-0,0155839409775995
0,693719960362182	0,0333230479276209	0,883133022026647	-0,0155550488991323
0,698105960141358	0,0334761325514999	0,887227914333547	-0,0154399095956715
0,702491959920534	0,0336991579352359	0,891322806640446	-0,0151589747397187
0,706877959699711	0,0337543200595022	0,895417698947346	-0,0147008216860237
0,711263959478887	0,0337730888884014	0,899512591254245	-0,0141250115341916
0,715649959258063	0,034066659823622	0,903607483561145	-0,0135369650965128
0,72003595903724	0,0340463810187451	0,907702375868044	-0,0130518734348976
0,724421958816416	0,0340261022138681	0,911797268174944	-0,0127300897874005
0,728807958595592	0,0341979817121256	0,915892160481844	-0,0125374953109267
0,733193958374769	0,0342977018330034	0,919987052788743	-0,0123797025721258
0,737579958153945	0,0343184278583616	0,924081945095643	-0,0121466453952807
0,741965957933121	0,0343391538837197	0,928176837402542	-0,0117839763044452
0,746351957712298	0,0343304392645734	0,932271729709442	-0,0113292956211885
0,750737957491474	0,0343217246454271	0,936366622016342	-0,0108663010028714
0,75512395727065	0,0344245100186732	0,940461514323241	-0,0104743364601935
0,759509957049827	0,0344604273117543	0,944556406630141	-0,0102156158673533
0,763895956829003	0,0344963446048354	0,94865129893704	-0,0101507628309588
0,768281956608179	0,034586258519715	0,95274619124394	-0,0102804581995081
0,772667956387356	0,034679212312574	0,956841083550839	-0,0104659998400378
0,777053956166532	0,0346484475435466	0,960935975857739	-0,0105530325401658
0,781439955945708	0,0346176827745191	0,965030868164639	-0,0105335493181007
0,785825955724885	0,0345790992644721	0,969125760471538	-0,0104760103627934
0,790211955504061	0,0344691491243646	0,973220652778438	-0,0104103111962802
0,794597955283237	0,0342670994104915	0,977315545085337	-0,0102927706108397
0,798983955062414	0,0339229435707719	0,981410437392237	-0,0100332531042038
0,80336995484159	0,0338970801844273	0,985505329699136	-0,00963308024472495
0,807755954620766	0,0338681824143376	0,989600222006036	-0,00919404945122491
0,812141954399943	0,0338392846442479	0,993695114312935	-0,00879400604238634
0,816527954179119	0,0338018332827082	0,997790006619835	-0,00849573098960378
0,820913953958295	0,033722426498672	1,00188489892673	-0,00837461095247022
0,825299953737471	0,0335972126984825	1,00597979123363	-0,00849134255159858
0,829685953516648	0,0336108450813412	1,01007468354053	-0,00885372332834474
0,834071953295824	0,0335833708227418	1,01416957584743	-0,00935574457628814
0,838457953075	0,0335102983426282	1,01826446815433	-0,00977345805768092
0,842843952854177	0,0334372258625147	1,02235936046123	-0,00988520610207089
0,847229952633353	0,0333189329403231	1,02645425276813	-0,00969594131634815
0,85161595241253	0,0333248188693118	1,03054914507503	-0,00940332194897435
0,856001952191706	0,0333033286565151	1,03464403738193	-0,00914903330816109
0,860387951970882	0,0332771811065579	1,03873892968883	-0,00897824492720107
0,864773951750058	0,0331950700464599	1,04283382199573	-0,00887893316381608
0,869159951529235	0,0331129589863619	1,04692871430263	-0,00879685594684976
0,873545951308411	0,0328171235853367	1,05102360660953	-0,0086555333037761
0,877931951087587	0,0325920023845943	1,05511849891643	-0,0084355469009453
0,882317950866764	0,0327178869118938	1,05921339122333	-0,00818711003355911
0,88670395064594	0,0327081773799809	1,06330828353023	-0,00795220481531426
0,891089950425116	0,0326709500528329	1,06740317583713	-0,00774431625311032
0,895475950204293	0,0326337227256848	1,07149806814403	-0,00756402688142256
0,899861949983469	0,0325839036363217	1,07559296045093	-0,00741111813212584
0,904247949762646	0,032489237040313	1,07968785275783	-0,00729411025449544
0,908633949541822	0,0325595273993961	1,08378274506473	-0,00722951663453317
0,913019949320998	0,0326201945920721	1,08787763737163	-0,0072509269564303
0,917405949100174	0,0326394678693727	1,09197252967853	-0,00743516305864489
0,921791948879351	0,0326330844009471	1,09606742198542	-0,00783838639393609
0,926177948658527	0,0326079232932545	1,10016231429232	-0,00834232542340939
0,930563948437704	0,032582762185562	1,10425720659922	-0,0087342737503474
0,93494994821688	0,0325571576080468	1,10835209890612	-0,00893763188355466
0,939335947996056	0,0328205929428356	1,11244699121302	-0,00900980016301444
0,943721947775232	0,0328196616977275	1,11654188351992	-0,00901798514631933
0,948107947554409	0,0327967369969403	1,12063677582682	-0,00897095687773976
0,952493947333585	0,0327707686863101	1,12473166813372	-0,00882150090693554
0,956879947112761	0,0327448003756798	1,12882656044062	-0,00855452431512503
0,961265946891938	0,0327297657707832	1,13292145274752	-0,008250939522993
0,965651946671114	0,0327082086381039	1,13701634505442	-0,00804902828475904
0,97003794645029	0,0326831046812309	1,14111123736132	-0,00805309985076817
0,974423946229467	0,0326442337795691	1,14520612966822	-0,00828636120527522
0,978809946008643	0,0326053628779072	1,14930102197512	-0,00869833304095616
0,983195945787819	0,0325573183405855	1,15339591428202	-0,00912851052113449
0,987581945566996	0,0326029330479235	1,15749080658892	-0,00939919669380469
0,991967945346172	0,0327609694405328	1,16158569889582	-0,00947106378841024
0,996353945125348	0,0328887833219914	1,16568059120272	-0,00938765491015065
1,00073994490452	0,0328850099137108	1,16977548350962	-0,00918096584305217
1,0051259446837	0,0328652933973211	1,17387037581652	-0,00888498666701022
1,00951194446288	0,0328455768809314	1,17796526812342	-0,00854630205632802
1,01389794424205	0,0329749258706121	1,18206016043032	-0,00819902575423307
1,01828394402123	0,0330227688121468	1,18615505273722	-0,00785519660345423
1,02266994380041	0,0330298498120012	1,19024994504411	-0,00751910551300794
1,02705594357958	0,0330091521186111	1,19434483735101	-0,00722448341683939
1,03144194335876	0,0329280745317156	1,19843972965791	-0,00705064505679972
1,03582794313794	0,03284699694482	1,20253462196481	-0,00705300727460435
1,04021394291711	0,0328593357886886	1,20662951427171	-0,0071676259782482
1,04459994269629	0,0328328147514525	1,21072440657861	-0,00722221969118
1,04898594247546	0,0328050308408864	1,21481929888551	-0,00711825376889931
1,05337194225464	0,0325526742858418	1,21891419119241	-0,00691220562021645
1,05775794203382	0,0323003177307971	1,22300908349931	-0,00668349993259971
1,06214394181299	0,0319947589694738	1,22710397580621	-0,00646638501366837
1,06652994159217	0,0317130396919699	1,23119886811311	-0,00627214444660811
1,07091594137135	0,0316636606407367	1,23529376042001	-0,00611720513019074
1,07530194115052	0,0316142815895036	1,23938865272691	-0,00604242644254317
1,0796879409297	0,0315004240823597	1,24348354503381	-0,00613066484732258
1,08407394070887	0,0312850956257959	1,24757843734071	-0,00646687838000654
1,08845994048805	0,0309452421309055	1,25167332964761	-0,00698764355997625
1,09284594026723	0,0309059028571719	1,25576822195451	-0,00753597429495304
1,0972319400464	0,0309215010070259	1,25986311426141	-0,00805316326957298
1,10161793982558	0,0309147492220431	1,26395800656831	-0,00854698732150568
1,10600393960476	0,0308952555851978	1,26805289887521	-0,00901688222741814
1,11038993938393	0,030815582071942	1,27214779118211	-0,00945611532694511
1,11477593916311	0,0307359085586862	1,27624268348901	-0,00986279537144721
1,11916193894229	0,0304638158906072	1,28033757579591	-0,0102249758008643
1,12354793872146	0,0304447833344835	1,2844324681028	-0,0105086644506558
1,12793393850064	0,0304386387687498	1,2885273604097	-0,0106896414754057
1,13231993827981	0,0304020080362481	1,2926222527166	-0,0107869983191287
1,13670593805899	0,0303653773037463	1,2967171450235	-0,0108427431518944
1,14109193783817	0,0302444052762318	1,3008120373304	-0,0108948555832363
1,14547793761734	0,0302103088515144	1,3049069296373	-0,0109874637830753
1,14986393739652	0,0303965617160718	1,3090018219442	-0,0111692493286739
1,1542499371757	0,0303741260490557	1,3130967142511	-0,0114306870728942
1,15863593695487	0,0303453944787593	1,317191606558	-0,0117133766376104
1,16302193673405	0,0303166629084629	1,3212864988649	-0,0119862138579388
1,16740793651323	0,0301907531266834	1,3253813911718	-0,0122456818618435
1,1717939362924	0,029990653334235	1,3294762834787	-0,0124932033555255
1,17617993607158	0,0300514695778204	1,3335711757856	-0,0127299425730772
1,18056593585075	0,0300253728603449	1,3376660680925	-0,0129519530950735
1,18495193562993	0,029997054136297	1,3417609603994	-0,0131431725175568
1,18933793540911	0,0299687354122492	1,3458558527063	-0,0132921544896889
1,19372393518828	0,0298311493507143	1,3499507450132	-0,0134028304829537
1,19810993496746	0,0298354938380073	1,3540456373201	-0,013462596451421
1,20249593474664	0,0298398383253002	1,358140529627	-0,0134290718279462
1,20688193452581	0,0298327942300364	1,3622354219339	-0,0132913720300974
1,21126793430499	0,029811172944582	1,3663303142408	-0,0131022632519184
1,21565393408416	0,029769879896957	1,3704252065477	-0,012924279980976
1,22003993386334	0,029728586849332	1,3745200988546	-0,0128085367605518
1,22442593364252	0,0296852578851838	1,3786149911615	-0,0128195867504976
1,22881193342169	0,0297192320494268	1,38270988346839	-0,013024847214436
1,23319793320087	0,0300613244220133	1,38680477577529	-0,0134011140127748
1,23758393298005	0,0301121689497007	1,39089966808219	-0,0137736249440084
1,24196993275922	0,0301201566587885	1,39499456038909	-0,0139820033579661
1,2463559325384	0,0301281443678764	1,39908945269599	-0,0140413931243623
1,25074193231758	0,0302513752956536	1,40318434500289	-0,0140463083975035
1,25512793209675	0,0302950744228916	1,40727923730979	-0,0140501355267098
1,25951393187593	0,0302861728072065	1,41137412961669	-0,0140666143564295
1,2638999316551	0,0302623390837917	1,41546902192359	-0,0140960200551023
1,26828593143428	0,0302187893957209	1,41956391423049	-0,0141427412868211
1,27267193121346	0,0301752397076501	1,42365880653739	-0,0142390606982731
1,27705793099263	0,0300253360815442	1,42775369884429	-0,0144452496105581
1,28144393077181	0,0299033729271556	1,43184859115119	-0,0147519145330362
1,28582993055099	0,029865208780199	1,43594348345809	-0,01501465995325
1,29021593033016	0,0298270446332423	1,44003837576499	-0,0151137204642051
1,29460193010934	0,0297579427669209	1,44413326807189	-0,0150651726913729
1,29898792988852	0,0294745390170702	1,44822816037879	-0,0149419339897517
1,30337392966769	0,0292742928845123	1,45232305268569	-0,0148033647665562
1,30775992944687	0,029434815318915	1,45641794499259	-0,0146751090683466
1,31214592922604	0,0294189638468557	1,46051283729949	-0,0145633357077082
1,31653192900522	0,0293800295013074	1,46460772960639	-0,0144649664918387
1,3209179287844	0,0293410951557591	1,46870262191329	-0,0143743206442475
1,32530392856357	0,0292385450667298	1,47279751422019	-0,0142880207104154
1,32968992834275	0,029091351355563	1,47689240652709	-0,0141969286873251
1,33407592812193	0,0292353573983401	1,48098729883398	-0,0140801059076022
1,3384619279011	0,0294243393722746	1,48508219114088	-0,0139226985817954
1,34284792768028	0,0294322133040678	1,48917708344778	-0,0136993355962717
1,34723392745945	0,0294052864321703	1,49327197575468	-0,0133461992687917
1,35161992723863	0,0293276993484963	1,49736686806158	-0,0128436975008892
1,35600592701781	0,0292501122648222	1,50146176036848	-0,0122640298725024
1,36039192679698	0,0292501753638765	1,50555665267538	-0,011684140453096
1,36477792657616	0,0295361923818949	1,50965154498228	-0,0111362783806825
1,36916392635534	0,0296128169011579	1,51374643728918	-0,0106275476571324
1,37354992613451	0,0295809123392494	1,51784132959608	-0,0101650864109079
1,37793592591369	0,0295490077773409	1,52193622190298	-0,00978116064135133
1,38232192569287	0,0295068350329868	1,52603111420988	-0,00955474578530943
1,38670792547204	0,0294940349431158	1,53012600651678	-0,00956938337836413
1,39109392525122	0,0298508242237482	1,53422089882368	-0,00978534592681715
1,39547992503039	0,0299013066989116	1,53831579113058	-0,0100086778791204
1,39986592480957	0,0298755833577148	1,54241068343748	-0,0100979868388923
1,40425192458875	0,0298467300529648	1,54650557574438	-0,0100871688969172
1,40863792436792	0,0298178767482148	1,55060046805128	-0,0100677166754346
1,4130239241471	0,029634770102927	1,55469536035818	-0,0101143750506815
1,41740992392628	0,029624884105239	1,55879025266508	-0,0102618382681957
1,42179592370545	0,0299980703749263	1,56288514497198	-0,0104220837988351
1,42618192348463	0,0302404242945454	1,56698003727888	-0,0104797184150098
1,4305679232638	0,0302744446008581	1,57107492958578	-0,0104498121699612
1,43495392304298	0,0303230270613137	1,57516982189267	-0,010413225479458
1,43933992282216	0,0304235265281071	1,57926471419957	-0,0104042620555676
1,44372592260133	0,0303805926150869	1,58335960650647	-0,0103870248182447
1,44811192238051	0,0303376587020666	1,58745449881337	-0,0103340435722942
1,45249792215969	0,0302617547952199	1,59154939112027	-0,0102567358827668
1,45688392193886	0,0301377291068424	1,59564428342717	-0,0101605835477379
1,46126992171804	0,0300050121077612	1,59973917573407	-0,0100457870797703
1,46565592149722	0,0299563369556925	1,60383406804097	-0,00991984669527342
1,47004192127639	0,0301893388482406	1,60792896034787	-0,00978264022088863
1,47442792105557	0,0303849309052249	1,61202385265477	-0,00961973934195864
1,47881392083474	0,030435214116647	1,61611874496167	-0,00942607742665328
1,48319992061392	0,0304854973280691	1,62021363726857	-0,00921283264208565
1,4875859203931	0,0305422120659104	1,62430852957547	-0,00899859510465164
1,49197192017227	0,0305484769859389	1,62840342188237	-0,00882294419784823
1,49635791995145	0,0309024663890322	1,63249831418927	-0,00873827065640647
1,50074391973063	0,0309327501858262	1,63659320649617	-0,00878155510753509
1,5051299195098	0,0309300703069239	1,64068809880307	-0,00892627654967642
1,50951591928898	0,0309045692872127	1,64478299110997	-0,00905943192192203
1,51390191906816	0,0308790682675014	1,64887788341687	-0,00910569778046163
1,51828791884733	0,0309942408928369	1,65297277572377	-0,00909497085507963
1,52267391862651	0,0311026136726101	1,65706766803067	-0,00907186536042865
1,52705991840568	0,0311397758074022	1,66116256033757	-0,00904686675472115
1,53144591818486	0,0311074897522869	1,66525745264447	-0,00898246297161898
1,53583191796404	0,0310752036971716	1,66935234495137	-0,00879415836538686
1,54021791774321	0,031021841623556	1,67344723725826	-0,00844475709389865
1,54460391752239	0,0309577514346837	1,67754212956516	-0,00796325521139502
1,54898991730157	0,031090678802556	1,68163702187206	-0,00737212403488818
1,55337591708074	0,0311338366432712	1,68573191417896	-0,00671988977269404
1,55776191685992	0,0311179944500103	1,68982680648586	-0,00608227299323173
1,56214791663909	0,0310479827623092	1,69392169879276	-0,00550643110694512
1,56653391641827	0,030977971074608	1,69801659109966	-0,00502720714541315
1,57091991619745	0,0307800361687944	1,70211148340656	-0,00469719032917517
1,57530591597662	0,0307823865628588	1,70620637571346	-0,00454652904894176
1,5796919157558	0,0307692775934186	1,71030126802036	-0,00453036570324663
1,58407791553498	0,0307473350618826	1,71439616032726	-0,00458388203817851
1,58846391531415	0,0306403979524267	1,71849105263416	-0,00468816046558908
1,59284991509333	0,0305334608429708	1,72258594494106	-0,00481361652883306
1,59723591487251	0,0304013650286618	1,72668083724796	-0,00486566321838117
1,60162191465168	0,0303672625007485	1,73077572955486	-0,00481003394694946
1,60600791443086	0,0303387381439751	1,73487062186176	-0,00472622936692751
1,61039391421003	0,0303102137872017	1,73896551416866	-0,00470862502046371
1,61477991398921	0,0302794567797029	1,74306040647556	-0,00481074732991392
1,61916591376839	0,0298324592908371	1,74715529878246	-0,00496341665496319
1,62355191354756	0,0295548269974366	1,75125019108936	-0,0050395380653206
1,62793791332674	0,0296758811649761	1,75534508339626	-0,0050046156226227
1,63232391310592	0,0296470924753409	1,75943997570316	-0,00489316303082485
1,63670991288509	0,0296183037857057	1,76353486801006	-0,00474226962523357
1,64109591266427	0,0295870650296994	1,76762976031695	-0,00457784474982136
1,64548191244345	0,0293831015515085	1,77172465262385	-0,00441645491372478
1,64986791222262	0,0291543781488075	1,77581954493075	-0,0042709799498837
1,6542539120018	0,029380442492077	1,77991443723765	-0,00416065428461028
1,65863991178097	0,0298644019118833	1,78400932954455	-0,00411382390561243
1,66302591156015	0,0298812699162874	1,78810422185145	-0,00414823471173702
1,66741191133933	0,029869268545622	1,79219911415835	-0,00424376201241641
1,6717979111185	0,0298572671749565	1,79629400646525	-0,00434715889612492
1,67618391089768	0,029843275661822	1,80038889877215	-0,00440500320219513
1,68056991067686	0,0299010658127269	1,80448379107905	-0,00441282129381628
1,68495591045603	0,0298891554823657	1,80857868338595	-0,00441040068950117
1,68934191023521	0,0298611844732497	1,81267357569285	-0,00443290411665169
1,69372791001438	0,0298332134641338	1,81676846799975	-0,00449856174552456
1,69811390979356	0,0298051177104679	1,82086336030665	-0,00457326348430066
1,70249990957274	0,0297016441076254	1,82495825261355	-0,00455408077543704
1,70688590935191	0,0297047635705135	1,82905314492045	-0,0043825880661215
1,71127190913109	0,0297739933709913	1,83314803722735	-0,00410479700994189
1,71565790891027	0,029780266997275	1,83724292953425	-0,00377455734897827
1,72004390868944	0,029769268257755	1,84133782184115	-0,00336560719404731
1,72442990846862	0,0297492441152656	1,84543271414805	-0,00277889161174262
1,72881590824779	0,0297292199727763	1,84952760645495	-0,00200582819401576
1,73320190802697	0,029797864280358	1,85362249876185	-0,00122468758416466
1,73758790780615	0,0297898683821646	1,85771739106875	-0,000702040086764594
1,74197390758532	0,0296575857089881	1,86181228337564	-0,000661604963482446
1,7463599073645	0,0295253030358117	1,86590717568254	-0,00104661155583782
1,75074590714368	0,0292805064179513	1,87000206798944	-0,00158481393413219
1,75513190692285	0,0289952626605276	1,87409696029634	-0,00212101591995336
1,75951790670203	0,0289237850823584	1,87819185260324	-0,00262980888588287
1,76390390648121	0,0289490666424891	1,88228674491014	-0,00309909894134755
1,76828990626038	0,028947681848255	1,88638163721704	-0,00348995982377683
1,77267590603956	0,028932253923475	1,89047652952394	-0,00377677523974733
1,77706190581873	0,028916825998695	1,89457142183084	-0,00399020003641959
1,78144790559791	0,0289298194426428	1,89866631413774	-0,00418089274741286
1,78583390537709	0,029183370719077	1,90276120644464	-0,00437764100628977
1,79021990515626	0,0292078302114694	1,90685609875154	-0,0045842028443558
1,79460590493544	0,0292056752031937	1,91095099105844	-0,00477850384800706
1,79899190471462	0,0291863125185619	1,91504588336534	-0,00493998236022814
1,80337790449379	0,0291078235386551	1,91914077567224	-0,00507226526006265
1,80776390427297	0,0290293345587483	1,92323566797914	-0,00518066921654918
1,81214990405215	0,0290100215700059	1,92733056028604	-0,00525741246017022
1,81653590383132	0,02898157492056	1,93142545259294	-0,005296245376748
1,8209219036105	0,0289531282711141	1,93552034489984	-0,00529773664232574
1,82530790338967	0,0288991363700637	1,93961523720674	-0,00526288069411224
1,82969390316885	0,0285215235815379	1,94371012951364	-0,00520947472390926
1,83407990294803	0,0284982809289823	1,94780502182054	-0,00518024950052169
1,8384659027272	0,0284711309597927	1,95189991412744	-0,00522566207227575
1,84285190250638	0,0284342939739437	1,95599480643434	-0,00536263485743528
1,84723790228556	0,0283974569880946	1,96008969874123	-0,0055179801260558
1,85162390206473	0,0282395108549972	1,96418459104813	-0,00563122102273243
1,85600990184391	0,0278652550377307	1,96827948335503	-0,00575374481551008
1,86039590162308	0,0276321155981048	1,97237437566193	-0,00598316086914799
1,86478190140226	0,0276251486343861	1,97646926796883	-0,00638064307918064
1,86916790118144	0,0275758282567804	1,98056416027573	-0,00683872134755695
1,87355390096061	0,0275265078791747	1,98465905258263	-0,0071041183993405
1,87793990073979	0,0274533099611223	1,98875394488953	-0,00709644616821634
1,88232590051897	0,0272231400090991	1,99284883719643	-0,00694783023367193
1,88671190029814	0,0270098130285479	1,99694372950333	-0,00672581653173662
1,89109790007732	0,0269578308368259	2,00103862181023	-0,00639541581096645
1,8954838998565	0,0269216668856833	2,00513351411713	-0,00596297669133022
1,89986989963567	0,0268855029345408	2,00922840642403	-0,00549191226956189
1,90425589941485	0,0267829614345284	2,01332329873093	-0,00501429193310384
1,90864189919402	0,0262920007176388	2,01741819103783	-0,00454248136417682
1,9130278989732	0,0261150168282199	2,02151308334473	-0,00409352072972491
1,91741389875238	0,0261539142352305	2,02560797565163	-0,00367936117673626
1,92179989853155	0,0261543872876391	2,02970286795853	-0,00331298613133838
1,92618589831073	0,0261280101658005	2,03379776026543	-0,00303005490701749
1,93057189808991	0,0260362274032396	2,03789265257233	-0,00289482643886472
1,93495789786908	0,0259444446406787	2,04198754487923	-0,00296978187622298
1,93934389764826	0,0258287192404319	2,04608243718613	-0,00325113770116812
1,94372989742744	0,0259340747609546	2,05017732949303	-0,00359803673179325
1,94811589720661	0,0260761644120705	2,05427222179992	-0,00384865246341198
1,95250189698579	0,0262285648633255	2,05836711410682	-0,00398683887341884
1,95688789676496	0,0266059425174346	2,06246200641372	-0,00407109722124869
1,96127389654414	0,0265875877317096	2,06655689872062	-0,00412466145397918
1,96565989632332	0,0265692329459846	2,07065179102752	-0,00412454858349715
1,97004589610249	0,0266870133483459	2,07474668333442	-0,00404163462272203
1,97443189588167	0,0271358986764051	2,07884157564132	-0,00389444915602232
1,97881789566085	0,0274667834088245	2,08293646794822	-0,00373427238851707
1,98320389544002	0,0276936017552851	2,08703136025512	-0,00360002367020896
1,9875898952192	0,0277251010609123	2,09112625256202	-0,00352591103314034
1,99197589499837	0,0277566003665395	2,09522114486892	-0,00349524536290706
1,99636189477755	0,0280251356256235	2,09931603717582	-0,00336701494825891
2,00074789455673	0,028135189755957	2,10341092948272	-0,00306427842521957
2,0051338943359	0,0281734162889994	2,10750582178962	-0,00268308768983635
2,00951989411508	0,0281082456765415	2,11160071409652	-0,00231495945750314
2,01390589389426	0,0280430750640836	2,11569560640342	-0,00199604165781788
2,01829189367343	0,0279137045375536	2,11979049871032	-0,00173964437099094
2,02267789345261	0,0277713602883688	2,12388539101722	-0,00153547873830185
2,02706389323178	0,0279158012180181	2,12798028332412	-0,00136213143283898
2,03144989301096	0,0281037626894502	2,13207517563102	-0,00121152294220379
2,03583589279014	0,0282241831513344	2,13617006793792	-0,00109297982769836
2,04022189256931	0,0283063783268492	2,14026496024482	-0,00104397808212246
2,04460789234849	0,0282917721736102	2,14435985255172	-0,00114418504711083
2,04899389212767	0,0282969242217152	2,14845474485862	-0,00144086014861906
2,05337989190684	0,0283306529806171	2,15254963716551	-0,00180092296422071
2,05776589168602	0,0283312546008664	2,15664452947241	-0,0019804289443633
2,0621518914652	0,0283107952103804	2,16073942177931	-0,00190601770042676
2,06653789124437	0,0282903358198944	2,16483431408621	-0,00169570903804713
2,07092389102355	0,0283545190481507	2,16892920639311	-0,0014910284348314
2,07530989080272	0,028537825976092	2,17302409870001	-0,00142410914412486
2,0796958905819	0,0286238364582988	2,17711899100691	-0,00157406965668655
2,08408189036108	0,028706595354674	2,18121388331381	-0,00189141586107721
2,08846789014025	0,0287223068587172	2,18530877562071	-0,00223579279331033
2,09285388991943	0,0287137856017053	2,18940366792761	-0,0025195539561981
2,09723988969861	0,0287052643446934	2,19349856023451	-0,00273955301124267
2,10162588947778	0,0287663795127646	2,19759345254141	-0,00287471799784507
2,10601188925696	0,0289891178392925	2,20168834484831	-0,00285252328726271
2,11039788903614	0,0290375775841181	2,20578323715521	-0,00259051328284523
2,11478388881531	0,0290233183011319	2,20987812946211	-0,00205707312425283
2,11916988859449	0,0289933123050153	2,21397302176901	-0,00132471116144162
2,12355588837366	0,0289633063088988	2,21806791407591	-0,000537519264205775
2,12794188815284	0,0289281974101597	2,22216280638281	0,000182891408023504
2,13232788793202	0,0288941464305019	2,22625769868971	0,00073359188181653
2,13671388771119	0,0289283682783855	2,23035259099661	0,000995177927286537
2,14109988749037	0,0289027240576093	2,23444748330351	0,000953097788604968
2,14548588726955	0,0288751386371048	2,23854237561041	0,000779829264088992
2,14987188704872	0,0288055062995211	2,24263726791731	0,000630437075017137
2,1542578868279	0,0287358739619374	2,2467321602242	0,000516158805611082
2,15864388660707	0,0285949712677467	2,2508270525311	0,000405335372891609
2,16302988638625	0,0287326673425597	2,254921944838	0,000268825691078655
2,16741588616543	0,0287131356047336	2,2590168371449	8,21727054847661E-5
2,1718018859446	0,0286706083565831	2,2631117294518	-0,0001517047273813
2,17618788572378	0,0286280811084327	2,2672066217587	-0,000402070688056873
2,18057388550296	0,028568020485897	2,2713015140656	-0,000613195208455841
2,18495988528213	0,0284551525611093	2,2753964063725	-0,000715022414964701
2,18934588506131	0,0283422846363216	2,2794912986794	-0,000707315842212933
2,19373188484049	0,0281288350254518	2,2835861909863	-0,000658310340576822
2,19811788461966	0,0273168031829259	2,2876810832932	-0,0006180028843915
2,20250388439884	0,0267577281886945	2,2917759756001	-0,000621504112093981
2,20688988417801	0,0264742457459408	2,295870867907	-0,000692196008526931
2,21127588395719	0,0263686120969935	2,2999657602139	-0,000788852622539329
2,21566188373637	0,0263404237093295	2,3040606525208	-0,000853997667817823
2,22004788351554	0,0263122353216655	2,3081555448277	-0,000882247581610305
2,22443388329472	0,0259095375099217	2,3122504371346	-0,000865515127750185
2,2288198830739	0,0257382783519747	2,3163453294415	-0,000765533865893155
2,23320588285307	0,0258109869321111	2,3204402217484	-0,000579692850710667
2,23759188263225	0,0258430881975774	2,3245351140553	-0,000357020602654478
2,24197788241143	0,0259274258413742	2,3286300063622	-0,000141801138714936
2,2463638821906	0,026095756480511	2,3327248986691	4,34520949649005E-5
2,25074988196978	0,0261641683553493	2,336819790976	0,000180756481440596
2,25513588174895	0,0261388281220625	2,34091468328289	0,000246421064701326
2,25952188152813	0,026253132789985	2,34500957558979	0,000242468617090177
2,26390788130731	0,0262877976841061	2,34910446789669	0,000231331763230053
2,26829388108648	0,0262738593046392	2,35319936020359	0,000256742736316336
2,27267988086566	0,0261829792686185	2,35729425251049	0,000289790622741762
2,27706588064484	0,0260920992325979	2,36138914481739	0,000292583857042896
2,28145188042401	0,025931492353509	2,36548403712429	0,000237277422205827
2,28583788020319	0,0256423709943281	2,36957892943119	7,24098007365113E-5
2,29022387998236	0,0256644021501884	2,37367382173809	-0,00027307573692935
2,29460987976154	0,0257778591080553	2,37776871404499	-0,00076515518645114
2,29899587954072	0,0258154152976603	2,38186360635189	-0,00123567712437409
2,30338187931989	0,025786357272809	2,38595849865879	-0,00159173340419788
2,30776787909907	0,0257572992479577	2,39005339096569	-0,00187418889956315
2,31215387887825	0,0257248855940909	2,39414828327259	-0,00212790645956415
2,31653987865742	0,0258218517130611	2,39824317557949	-0,00236412191200461
2,3209258784366	0,0257905584185935	2,40233806788639	-0,00257176875219158
2,32531187821578	0,0257592651241258	2,40643296019329	-0,00272353296446923
2,32969787799495	0,0257011190235341	2,41052785250019	-0,00281253647872398
2,33408387777413	0,025605460892648	2,41462274480709	-0,00285515342595733
2,3384698775533	0,0256176833271518	2,41871763711399	-0,00282412460779218
2,34285587733248	0,0256299057616557	2,42281252942089	-0,00263425852127276
2,34724187711166	0,0256655699853091	2,42690742172779	-0,00226326068908784
2,35162787689083	0,0256381607195089	2,43100231403469	-0,00181303194112905
2,35601387667001	0,025595341796659	2,43509720634158	-0,00141061608855426
2,36039987644919	0,0255525228738092	2,43919209864848	-0,00118185056822246
2,36478587622836	0,0254533478355	2,44328699095538	-0,00127573040370644
2,36917187600754	0,0254193229736047	2,44738188326228	-0,0017449407744994
2,37355787578672	0,0253852981117095	2,45147677556918	-0,00240016731104682
2,37794387556589	0,0253105064086892	2,45557166787608	-0,00291006814816948
2,38232987534507	0,0251820046476726	2,45966656018298	-0,00310445039463044
2,38671587512424	0,0248229067809048	2,46376145248988	-0,0030599684840773
2,39110187490342	0,0244832887068097	2,46785634479678	-0,00291495966494272
2,3954878746826	0,0243685802495168	2,47195123710368	-0,00275708803417467
2,39987387446177	0,0243069921474571	2,47604612941058	-0,00264190058741301
2,40425987424095	0,0242454040453974	2,48014102171748	-0,0026293116847197
2,40864587402013	0,0241247997366573	2,48423591402438	-0,00274296322509298
2,4130318737993	0,0239056453067267	2,48833080633128	-0,00296235199396408
2,41741787357848	0,0236684866353267	2,49242569863818	-0,00324438456393158
2,42180387335765	0,0236731155096129	2,49652059094508	-0,00348908969947517
2,42618987313683	0,0237204331553373	2,50061548325198	-0,00364320751586846
2,43057587291601	0,0236924146447462	2,50471037555888	-0,00376937509105692
2,43496187269518	0,0236643961341551	2,50880526786578	-0,00394942723134903
2,43934787247436	0,0236073876342212	2,51290016017268	-0,00422815323088705
2,44373387225354	0,0233662968471031	2,51699505247958	-0,00457469435904422
2,44811987203271	0,0233371560846649	2,52108994478648	-0,00491661228388153
2,45250587181189	0,0233038694312297	2,52518483709338	-0,00522054843244037
2,45689187159107	0,0232705827777945	2,52927972940028	-0,00549314938274326
2,46127787137024	0,0232318646263462	2,53337462170717	-0,00575016688487789
2,46566387114942	0,0230290839332734	2,53746951401407	-0,0060195591145355
2,47004987092859	0,022967625707167	2,54156440632097	-0,0063210692899297
2,47443587070777	0,0229779106390139	2,54565929862787	-0,0065934634153283
2,47882187048695	0,0229686376999554	2,54975419093477	-0,00676146401894192
2,48320787026612	0,0228678428501988	2,55384908324167	-0,00684531227542543
2,4875938700453	0,0227670480004423	2,55794397554857	-0,00690293215669364
2,49197986982448	0,0225874795653798	2,56203886785547	-0,00695331826999623
2,49636586960365	0,0225894669185103	2,56613376016237	-0,00696511965274802
2,50075186938283	0,0226491570357544	2,57022865246927	-0,006903380168159
2,50513786916201	0,0227436125887539	2,57432354477617	-0,00673231063268092
2,50952386894118	0,0227668043576858	2,57841843708307	-0,00636449237892629
2,51390986872036	0,0227409735543432	2,58251332938997	-0,0057040955981559
2,51829586849953	0,0227151427510007	2,58660822169687	-0,00475492837635465
2,52268186827871	0,0227278733637887	2,59070311400377	-0,00364520353364664
2,52706786805789	0,0228400807437425	2,59479800631067	-0,00251370473598484
2,53145386783706	0,0228103076368722	2,59889289861757	-0,00141787301534377
2,53583986761624	0,0227805345300018	2,60298779092447	-0,000373744737583792
2,54022586739542	0,0227441508259151	2,60708268323137	0,000606681823406692
2,54461186717459	0,0225072083722279	2,61117757553827	0,00151380714350402
2,54899786695377	0,022464982093894	2,61527246784517	0,00232687360571894
2,55338386673294	0,0225283231046092	2,61936736015207	0,00299658796816848
2,55776986651212	0,0225454951731126	2,62346225245897	0,00345855358537569
2,5621558662913	0,0225397248189173	2,62755714476586	0,00369795538185404
2,56654186607047	0,0225184541927018	2,63165203707276	0,00378741471760362
2,57092786584965	0,0223774193919511	2,63574692937966	0,00380641585855878
2,57531386562883	0,0222363845912003	2,63984182168656	0,00376574093556445
2,579699865408	0,0221381225700521	2,64393671399346	0,00364392978144549
2,58408586518718	0,0222905955286251	2,64803160630036	0,00342145786671798
2,58847186496636	0,0222899929088678	2,65212649860726	0,00307438401823023
2,59285786474553	0,0222639205507629	2,65622139091416	0,00261538644167261
2,59724386452471	0,0222080019261006	2,66031628322106	0,00213508661582127
2,60162986430388	0,0221520833014383	2,66441117552796	0,00171744317208328
2,60601586408306	0,0221946608678142	2,66850606783486	0,00136678992486863
2,61040186386224	0,0221738291136286	2,67260096014176	0,0010541032530667
2,61478786364141	0,0221485208543162	2,67669585244866	0,000751032366226633
2,61917386342059	0,0220000883400329	2,68079074475556	0,000407226748001029
2,62355986319977	0,0218516558257496	2,68488563706246	-4,07126130657682E-5
2,62794586297894	0,0217172152215335	2,68898052936936	-0,00056500785851712
2,63233186275812	0,0219142681715132	2,69307542167626	-0,00106634901597062
2,6367178625373	0,0218861305976991	2,69717031398316	-0,00149834795450146
2,64110386231647	0,021857993023885	2,70126520629006	-0,00187031412854431
2,64548986209565	0,0218164723395838	2,70536009859696	-0,00221392878082013
2,64987586187482	0,0216938489739211	2,70945499090386	-0,0025656630798546
2,654261861654	0,0215244439063512	2,71354988321076	-0,00291763902521358
2,65864786143318	0,0217496721467367	2,71764477551766	-0,00319504102677856
2,66303386121235	0,0218883163271358	2,72173966782456	-0,00335701309052007
2,66741986099153	0,0218669938098368	2,72583456013145	-0,00344371872980089
2,67180586077071	0,0218362482635015	2,72992945243835	-0,00349946491272166
2,67619186054988	0,0218055027171661	2,73402434474525	-0,00353508130257785
2,68057786032906	0,021750454063428	2,73811923705215	-0,00354123974479519
2,68496386010823	0,0215389412654237	2,74221412935905	-0,00352221594832459
2,68934985988741	0,0217571391909336	2,74630902166595	-0,00352232233307397
2,69373585966659	0,0217265398960337	2,75040391397285	-0,00361445103790485
2,69812185944576	0,0216959406011338	2,75449880627975	-0,00381050854424122
2,70250785922494	0,0216561142191281	2,75859369858665	-0,00400465139371096
2,70689385900412	0,0215468268055321	2,76268859089355	-0,00410959939252018
2,71127985878329	0,0216283413838199	2,76678348320045	-0,00411350413185516
2,71566585856247	0,021998633443068	2,77087837550735	-0,00399018190377051
2,72005185834165	0,0219726608406272	2,77497326781425	-0,00373763675113205
2,72443785812082	0,0219449155945386	2,77906816012115	-0,00341955791050122
2,7288238579	0,0219063354164643	2,78316305242805	-0,00309905961277803
2,73320985767917	0,02186775523839	2,78725794473495	-0,00280419903604263
2,73759585745835	0,0219893293208328	2,79135283704185	-0,00253999701669372
2,74198185723753	0,0221453429787372	2,79544772934875	-0,00230406771425041
2,7463678570167	0,0223978659545202	2,79954262165565	-0,00210873306376935
2,75075385679588	0,0226474838142297	2,80363751396255	-0,00197403034680766
2,75513985657506	0,0227562094471784	2,80773240626945	-0,00187868880534111
2,75952585635423	0,0227829966258277	2,81182729857635	-0,00173887918244588
2,76391185613341	0,0229433088773077	2,81592219088325	-0,00150450548766902
2,76829785591258	0,0233227496245199	2,82001708319014	-0,00121614512615498
2,77268385569176	0,0234329997976423	2,82411197549704	-0,000924103577950211
2,77706985547094	0,0234474930347752	2,82820686780394	-0,000649285986627694
2,78145585525011	0,0235593407489622	2,83230176011084	-0,000409686526720163
2,78584185502929	0,0237603293162107	2,83639665241774	-0,000252026741693009
2,79022785480847	0,0238035324475419	2,84049154472464	-0,000236910651176764
2,79461385458764	0,0238342681703802	2,84458643703154	-0,000365703852791525
2,79899985436682	0,0241487878169317	2,84868132933844	-0,000576702882471179
2,803385854146	0,0243754299248911	2,85277622164534	-0,000811524236654535
2,80777185392517	0,0243481355820338	2,85687111395224	-0,00099769471210049
2,81215785370435	0,0243818362099056	2,86096600625914	-0,00102404160573967
2,81654385348352	0,0243733094827328	2,86506089856604	-0,000872410250865782
2,8209298532627	0,02436478275556	2,86915579087294	-0,000647365693205516
2,82531585304188	0,0245052968013699	2,87325068317984	-0,000440379524660909
2,82970185282105	0,0247149300068337	2,87734557548674	-0,000306654143958639
2,83408785260023	0,0248602526106819	2,88144046779364	-0,000292393817788653
2,83847385237941	0,0248424613167495	2,88553536010054	-0,000387667521727671
2,84285985215858	0,0248145945293905	2,88963025240744	-0,00049273550817419
2,84724585193776	0,0247735591534401	2,89372514471434	-0,000539986660762836
2,85163185171694	0,0247325237774897	2,89782003702124	-0,000564758239685892
2,85601785149611	0,0246457964454348	2,90191492932814	-0,000624246453017592
2,86040385127529	0,0244976093748128	2,90600982163504	-0,000755514642563049
2,86478985105446	0,0240437271416639	2,91010471394194	-0,000974081420923833
2,86917585083364	0,0237980823141861	2,91419960624884	-0,00126775618807638
2,87356185061282	0,0237606166933579	2,91829449855574	-0,00161647610650513
2,87794785039199	0,0237257581563544	2,92238939086263	-0,00201131405587727
2,88233385017117	0,0236908996193509	2,92648428316953	-0,00243798320742655
2,88671984995035	0,0235235820965993	2,93057917547643	-0,0028271338469547
2,89110584972952	0,0232110961534537	2,93467406778333	-0,00305843845041537
2,8954918495087	0,0228926955409835	2,93876896009023	-0,00311398271645457
2,89987784928787	0,0230909790131795	2,94286385239713	-0,00309315108156463
2,90426384906705	0,0230841958545523	2,94695874470403	-0,00306340337519959
2,90864984884623	0,0230601548411773	2,95105363701093	-0,00304274270976539
2,9130358486254	0,023015795646928	2,95514852931783	-0,00303516539614131
2,91742184840458	0,0229714364526788	2,95924342162473	-0,00305773545768434
2,92180784818376	0,0229264401420756	2,96333831393163	-0,00318125117534352
2,92619384796293	0,0228975451652656	2,96743320623853	-0,00349580147491094
2,93057984774211	0,0228686501884556	2,97152809854543	-0,00395120715745705
2,93496584752129	0,0228207055362299	2,97562299085233	-0,00438738010301438
2,93935184730046	0,0225787485909957	2,97971788315923	-0,00471676284775343
2,94373784707964	0,0223685637653974	2,98381277546613	-0,00493681988934134
2,94812384685881	0,0222740740404868	2,98790766777303	-0,00507256746210245
2,95250984663799	0,0222455053249022	2,99200256007993	-0,00512315177347337
2,95689584641717	0,0222169366093177	2,99609745238683	-0,00504285838232341
2,96128184619634	0,0221658449738317	3,00019234469373	-0,00482045632172964
2,96566784597552	0,0220811548661577	3,00428723700063	-0,0045194932828
2,9700538457547	0,0219638380302363	3,00838212930753	-0,00421285328863375
2,97443984553387	0,0220086353493799	3,01247702161442	-0,00396176730957838
2,97882584531305	0,0220661022426433	3,01657191392132	-0,00382950917669706
2,98321184509222	0,0223160732928054	3,02066680622822	-0,00381064054352914
2,9875978448714	0,0223701390746184	3,02476169853512	-0,00381726983866675
2,99198384465058	0,0224548878573578	3,02885659084202	-0,00380070091900923
2,99636984442975	0,022470035503217	3,03295148314892	-0,00378264321944442
3,00075584420893	0,0224543607745339	3,03704637545582	-0,00379558053267792
3,00514184398811	0,0224709869356273	3,04114126776272	-0,00386830592146579
3,00952784376728	0,0224468122576871	3,04523616006962	-0,00402204034224482
3,01391384354646	0,0224206357831814	3,04933105237652	-0,00422737373031238
3,01829984332564	0,0223944593086756	3,05342594468342	-0,00436773876226717
3,02268584310481	0,0224131949557601	3,05752083699032	-0,00435260148526257
3,02707184288399	0,0224099327606343	3,06161572929722	-0,00421896766369735
3,03145784266316	0,0223819964583613	3,06571062160412	-0,0040444173893489
3,03584384244234	0,0223490137091731	3,06980551391102	-0,0038737294136488
3,04022984222152	0,0223160309599849	3,07390040621792	-0,00372898546500166
3,04461584200069	0,0222651065828795	3,07799529852482	-0,00362518372752421
3,04900184177987	0,0221251113782491	3,08209019083172	-0,00355074783845219
3,05338784155905	0,0220136564375494	3,08618508313862	-0,00344677046260785
3,05777384133822	0,0221022862611421	3,09027997544552	-0,00325673997232359
3,0621598411174	0,022132151839688	3,09437486775242	-0,00299497371440777
3,06654584089658	0,0221270965250912	3,09846976005932	-0,0027191104611849
3,07093184067575	0,0220665438423224	3,10256465236622	-0,0024722700149195
3,07531784045493	0,0220059911595537	3,10665954467311	-0,00227518589204566
3,0797038402341	0,0219256496322978	3,11075443698001	-0,00212208790987246
3,08408984001328	0,0219252575640721	3,11484932928691	-0,00197626843241921
3,08847583979246	0,0222031186574852	3,11894422159381	-0,00181393989685247
3,09286183957163	0,0223242749105816	3,12303911390071	-0,00164805618783228
3,09724783935081	0,0223422396182486	3,12713400620761	-0,00149690968792455
3,10163383912999	0,0223602043259157	3,13122889851451	-0,00138389608357086
3,10601983890916	0,0225492417599545	3,13532379082141	-0,00134517130144644
3,11040583868834	0,0225311750972247	3,13941868312831	-0,00139259965841177
3,11479183846751	0,0225074732911692	3,14351357543521	-0,00147183737385516
3,11917783824669	0,0224457466664498	3,14760846774211	-0,00148831682891389
3,12356383802587	0,0223840200417304	3,15170336004901	-0,00141539229047091
3,12794983780504	0,0220237490023672	3,15579825235591	-0,00129872389195977
3,13233583758422	0,0220234081505935	3,15989314466281	-0,00114014712522135
3,1367218373634	0,0220891606163255	3,16398803696971	-0,000862798662569823
3,14110783714257	0,0221114300722873	3,16808292927661	-0,000403929734858694
3,14549383692175	0,0220854606314164	3,17217782158351	0,00017592445125652
3,14987983670093	0,0220154896457784	3,17627271389041	0,000756293166657119
3,1542658364801	0,0219455186601404	3,18036760619731	0,00125617603133397
3,15865183625928	0,0218332117584134	3,18446249850421	0,00163385442564703
3,16303783603845	0,0220176006779545	3,18855739081111	0,00190311493898574
3,16742383581763	0,0219862340798657	3,19265228311801	0,00210865444412616
3,17180983559681	0,0219548674817769	3,19674717542491	0,00225638282892672
3,17619583537598	0,0219188018657562	3,20084206773181	0,00231838755840873
3,18058183515516	0,0217361417806804	3,20493696003871	0,00228821230766114
3,18496783493434	0,021728261928434	3,2090318523456	0,00217820203621357
3,18935383471351	0,0217536707660009	3,2131267446525	0,00201188005180271
3,19373983449269	0,0217227226533364	3,2172216369594	0,00188361319472406
3,19812583427186	0,021691774540672	3,2213165292663	0,00189165824661327
3,20251183405104	0,0216553236570413	3,2254114215732	0,0020132856646397
3,20689783383022	0,0214621154575162	3,2295063138801	0,00215541204560804
3,21128383360939	0,0214882661441997	3,233601206187	0,00221691665338964
3,21566983338857	0,0214871805297586	3,2376960984939	0,00209824793278088
3,22005583316775	0,0214595185577498	3,2417909908008	0,00182939429152285
3,22444183294692	0,0214294207207027	3,2458858831077	0,00156327987511147
3,2288278327261	0,0213993228836557	3,2499807754146	0,00140152463069208
3,23321383250528	0,0213597577064713	3,2540756677215	0,00134719287840132
3,23759983228445	0,0213074855716162	3,2581705600284	0,00135428936217205
3,24198583206363	0,0210733526510586	3,2622654523353	0,0013971673916795
3,2463718318428	0,0210512970069725	3,2663603446422	0,00148894583544356
3,25075783162198	0,0210208128772219	3,2704552369491	0,00163919189783404
3,25514383140116	0,0209903287474714	3,274550129256	0,001836265929081
3,25952983118033	0,0209158449145354	3,2786450215629	0,00206851650058686
3,26391583095951	0,020793220015361	3,2827399138698	0,00232622691202551
3,26830183073869	0,0209616165830262	3,2868348061767	0,00260811465917207
3,27268783051786	0,0211042712099969	3,2909296984836	0,00292859795858103
3,27707383029704	0,0211851319219972	3,2950245907905	0,00328588719461775
3,28145983007622	0,021398773913668	3,2991194830974	0,00363218594957424
3,28584582985539	0,0214920704783922	3,3032143754043	0,00389311270580338
3,29023182963457	0,0214909634325027	3,30730926771119	0,00404680362063056
3,29461782941374	0,0214756823123352	3,31140416001809	0,00417869128154219
3,29900382919292	0,0214499714589348	3,31549905232499	0,00438366045616893
3,3033898289721	0,021346839749397	3,31959394463189	0,00465636053284507
3,30777582875127	0,0212437080398591	3,32368883693879	0,00492837983637688
3,31216182853045	0,0205200569984993	3,32778372924569	0,00512770262904306
3,31654782830963	0,0201685989912676	3,33187862155259	0,00517284435174471
3,3209338280888	0,0198752560152123	3,33597351385949	0,00499182594867145
3,32531982786798	0,0197737076664578	3,34006840616639	0,00463812213672461
3,32970582764716	0,0197067105808801	3,34416329847329	0,00427841734344804
3,33409182742633	0,0196397134953025	3,34825819078019	0,00400249474717417
3,33847782720551	0,019524899710945	3,35235308308709	0,00379354736581418
3,34286382698468	0,0194207838428317	3,35644797539399	0,00363748916030129
3,34724982676386	0,0194049671807337	3,36054286770089	0,00361237732282413
3,35163582654304	0,0195333048228061	3,36463776000779	0,00389663167467085
3,35602182632221	0,019654165689116	3,36873265231469	0,00455853353091943
3,36040782610139	0,019880624525749	3,37282754462159	0,00543299727437538
3,36479382588057	0,0199666245754446	3,37692243692849	0,00630662479825596
3,36917982565974	0,0199855517289789	3,38101732923539	0,00704938409335336
3,37356582543892	0,0200044788825132	3,38511222154229	0,00756695350399145
3,37795182521809	0,0201045164889367	3,38920711384919	0,00779940661457507
3,38233782499727	0,0201323779661102	3,39330200615609	0,00784078995671158
3,38672382477645	0,0201563683845416	3,39739689846298	0,00784375477428398
3,39110982455562	0,0201822384247579	3,40149179076988	0,00785301952979654
3,3954958243348	0,0203128825473496	3,40558668307678	0,00784905522404787
3,39988182411398	0,0203397943703108	3,40968157538368	0,00778209863803283
3,40426782389315	0,0203123370480614	3,41377646769058	0,00758509594944213
3,40865382367233	0,0202843729912682	3,41787135999748	0,00724706461314996
3,41303982345151	0,0202564089344749	3,42196625230438	0,00682784085803081
3,41742582323068	0,0202019155886323	3,42606114461128	0,00638487065135936
3,42181182300986	0,0201442429109536	3,43015603691818	0,0059453280026098
3,42619782278903	0,0200214800665206	3,43425092922508	0,00551538355273577
3,43058382256821	0,0200285984995917	3,43834582153198	0,00508968828746097
3,43496982234739	0,0200081505471057	3,44244071383888	0,00467157454522899
3,43935582212656	0,0199822951052658	3,44653560614578	0,00427250744484148
3,44374182190574	0,0199489430532493	3,45063049845268	0,00390121601935618
3,44812782168492	0,0199155910012329	3,45472539075958	0,0035958720053251
3,45251382146409	0,0198029734818846	3,45882028306648	0,00343120904074867
3,45689982124327	0,0197643917146538	3,46291517537338	0,00342423093290844
3,46128582102244	0,0198725123589827	3,46701006768028	0,00355147498399321
3,46567182080162	0,019904998223659	3,47110495998718	0,00383927215795372
3,4700578205808	0,0198870716322395	3,47519985229408	0,00425573796939828
3,47444382035997	0,0198691450408201	3,47929474460098	0,00468927960001908
3,47882982013915	0,0198419413094597	3,48338963690788	0,00505222585373404
3,48321581991833	0,0198087206412901	3,48748452921478	0,00524016602010869
3,4876018196975	0,0197754999731206	3,49157942152167	0,00512981968075728
3,49198781947668	0,0197362623681418	3,49567431382857	0,00476890248159812
3,49637381925586	0,0196833202109638	3,49976920613547	0,00433521792388265
3,50075981903503	0,0195397806331441	3,50386409844237	0,00392079389421794
3,50514581881421	0,0195032343396783	3,50795899074927	0,00357030980929468
3,50953181859338	0,019440251018942	3,51205388305617	0,00339856512409639
3,51391781837256	0,0193499282842288	3,51614877536307	0,00354603195158437
3,51830381815174	0,0192596055495157	3,52024366766997	0,00397133986665537
3,52268981793091	0,0187046808655658	3,52433855997687	0,00449226967521764
3,52707581771009	0,0183538676610341	3,52843345228377	0,00500101021864523
3,53146181748927	0,0181371761486511	3,53252834459067	0,00546237940773605
3,53584781726844	0,0180068659287467	3,53662323689757	0,0058307110604314
3,54023381704762	0,0179159339579679	3,54071812920447	0,00602468901986427
3,54461981682679	0,017825001987189	3,54481302151137	0,0059769337341884
3,54900581660597	0,0176443155998959	3,54890791381827	0,00569379127926759
3,55339181638515	0,0173093414452553	3,55300280612517	0,00526509098414887
3,55777781616432	0,0170886792001692	3,55709769843207	0,00479328614315687
3,5621638159435	0,0170226700039791	3,56119259073897	0,00433541235155249
3,56654981572268	0,0169924193390985	3,56528748304587	0,00393692296268662
3,57093581550185	0,0169621686742179	3,56938237535277	0,00362386957490576
3,57532181528103	0,0169273041605572	3,57347726765967	0,00337759500236315
3,57970781506021	0,016781841660646	3,57757215996657	0,00316665959579368
3,58409381483938	0,0165418397428601	3,58166705227347	0,00299098653686462
3,58847981461856	0,0164903451222944	3,58576194458037	0,00293025539050228
3,59286581439773	0,0164249934207102	3,58985683688726	0,00311673597123414
3,59725181417691	0,0163596417191261	3,59395172919416	0,00355058288673935
3,60163781395609	0,0162323825215965	3,59804662150106	0,00407535037087739
3,60602381373526	0,0157217482498357	3,60214151380796	0,00454581263284673
3,61040981351444	0,0156882454265313	3,60623640611486	0,00486348605089584
3,61479581329362	0,0158589750819884	3,61033129842176	0,00495731566446257
3,61918181307279	0,0159250327008527	3,61442619072866	0,00484456589338815
3,62356781285197	0,0163121428122892	3,61852108303556	0,00460449807612823
3,62795381263114	0,0165545380812016	3,62261597534246	0,00427489948771997
3,63233981241032	0,0165403406821284	3,62671086764936	0,00388955384726953
3,6367258121895	0,0166626644249729	3,63080575995626	0,00353341976595202
3,64111181196867	0,0168476625094684	3,63490065226316	0,00325733009121991
3,64549781174785	0,0171680344837979	3,63899554457006	0,00302526642052858
3,64988381152703	0,0172730656045958	3,64309043687696	0,00278594552972981
3,6542698113062	0,0173780967253936	3,64718532918386	0,00251252244311148
3,65865581108538	0,0173918969519697	3,65128022149076	0,00222304735965688
3,66304181086456	0,0173966221090114	3,65537511379766	0,00199346423763863
3,66742781064373	0,0174013472660531	3,65947000610456	0,00187404414014914
3,67181381042291	0,017383358166729	3,66356489841146	0,00183182076149319
3,67619981020208	0,017341320606875	3,66765979071836	0,00179848072178079
3,68058580998126	0,0172992830470211	3,67175468302526	0,00169972844433877
3,68497180976044	0,0171910573290884	3,67584957533216	0,0014844533804721
3,68935780953961	0,0167523134808592	3,67994446763906	0,00117758239786951
3,69374380931879	0,0168905027702896	3,68403935994596	0,000893668395686119
3,69812980909797	0,0169841917367448	3,68813425225285	0,000731850086956441
3,70251580887714	0,0169616164514132	3,69222914455975	0,000676848601745865
3,70690180865632	0,0169390411660815	3,69632403686665	0,000666037983507555
3,7112878084355	0,0169913893686881	3,70041892917355	0,000673104546410296
3,71567380821467	0,0172039689138914	3,70451382148045	0,000702395691144668
3,72005980799385	0,0172418947158308	3,70860871378735	0,000754502798965087
3,72444580777302	0,0172242307858123	3,71270360609425	0,000814395123193832
3,7288318075522	0,0173569092378063	3,71679849840115	0,000868492599971925
3,73321780733138	0,0174470372237309	3,72089339070805	0,000913772617989188
3,73760380711055	0,0174435661746399	3,72498828301495	0,000945997870846781
3,74198980688973	0,0174934470794386	3,72908317532185	0,000951573491028967
3,74637580666891	0,0176552185752975	3,73317806762875	0,000932566314169838
3,75076180644808	0,0177761884820766	3,73727295993565	0,000945125457582188
3,75514780622726	0,0177415979446827	3,74136785224255	0,00107056654658616
3,75953380600643	0,0177070074072889	3,74546274454945	0,00131080151612834
3,76391980578561	0,0176567124331896	3,74955763685635	0,00159356668263801
3,76830580556479	0,0174946176248702	3,75365252916325	0,00186053563112927
3,77269180534396	0,0174025829315477	3,75774742147015	0,00205340764386622
3,77707780512314	0,0174067145308475	3,76184231377705	0,00209014958752586
3,78146380490232	0,0173704816268957	3,76593720608395	0,00195818945408175
3,78584980468149	0,017334248722944	3,77003209839085	0,00175361890060102
3,79023580446067	0,0172830659518164	3,77412699069775	0,00159377220267451
3,79462180423985	0,0172075193856075	3,77822188300465	0,00157743609207977
3,79900780401902	0,0171060436755232	3,78231677531154	0,00175286332018569
3,8033938037982	0,0170716044147161	3,78641166761844	0,00208051119266907
3,80777980357737	0,0170166135729415	3,79050655992534	0,00248290729273527
3,81216580335655	0,0169616227311668	3,79460145223224	0,00293195537846867
3,81655180313573	0,0168475081863495	3,79869634453914	0,00345756370120017
3,8209378029149	0,0168702654029342	3,80279123684604	0,00405390588326569
3,82532380269408	0,0168615642201188	3,80688612915294	0,00466009866301565
3,82970980247326	0,0168269921344578	3,81098102145984	0,00522776378140538
3,83409580225243	0,0167924200487968	3,81507591376674	0,00572115021801252
3,83848180203161	0,0167475365819872	3,81917080607364	0,00609729285224812
3,84286780181079	0,01651083857104	3,82326569838054	0,00633951878930305
3,84725380158996	0,0159329015400811	3,82736059068744	0,00647048779007861
3,85163980136914	0,015875075856802	3,83145548299434	0,00655297509742529
3,85602580114831	0,01600595948928	3,83555037530124	0,00670679344480643
3,86041180092749	0,0162349148073352	3,83964526760814	0,00697879536372252
3,86479780070667	0,0162710078838011	3,84374015991504	0,00727567197177665
3,86918380048584	0,0162744290621523	3,84783505222194	0,00749854993359141
3,87356980026502	0,0162778502405035	3,85192994452884	0,00762092858857383
3,8779558000442	0,016412256433125	3,85602483683574	0,00768762227847763
3,88234179982337	0,0164136475703783	3,86011972914264	0,00774685965143888
3,88672779960255	0,0163926414388107	3,86421462144954	0,0077918447726747
3,89111379938172	0,0162453627813563	3,86830951375644	0,00776980676535653
3,8954997991609	0,0160980841239019	3,87240440606334	0,00760701283153749
3,89988579894008	0,0158562938656154	3,87649929837023	0,00730096040189594
3,90427179871925	0,016012397898214	3,88059419067713	0,00691142210018707
3,90865779849843	0,0159843198631096	3,88468908298403	0,00646870852375456
3,91304379827761	0,0159562418280051	3,88878397529093	0,00600928588996247
3,91742979805678	0,0159209121869269	3,89287886759783	0,00557952711689682
3,92181579783596	0,0156971618137602	3,89697375990473	0,00518487518535244
3,92620179761514	0,0155271384150137	3,90106865221163	0,00480447869523951
3,93058779739431	0,0157349719682339	3,90516354451853	0,00441300110438579
3,93497379717349	0,0159244292730633	3,90925843682543	0,00398894093725362
3,93935979695266	0,0160561860519279	3,91335332913233	0,00353632761070479
3,94374579673184	0,0161076550332957	3,91744822143923	0,00311427497006465
3,94813179651102	0,0161178510094788	3,92154311374613	0,00280018138377286
3,95251779629019	0,0160990737009904	3,92563800605303	0,00261004791057452
3,95690379606937	0,016080296392502	3,92973289835993	0,0025027818939841
3,96128979584855	0,0164844925563906	3,93382779066683	0,00243773977132318
3,96567579562772	0,0167601031491592	3,93792268297373	0,00240527649119884
3,9700617954069	0,0169065855558025	3,94201757528063	0,00242010263357753
3,97444779518608	0,0169011635158794	3,94611246758753	0,00248455385709487
3,97883379496525	0,0168957414759563	3,95020735989443	0,00257079184825423
3,98321979474443	0,017035606048774	3,95430225220133	0,0026427276125866
3,9876057945236	0,0171170272215129	3,95839714450823	0,00266895980276486
3,99199179430278	0,0171134276574316	3,96249203681513	0,00264135335313435
3,99637779408196	0,0170079117093663	3,96658692912203	0,00260991018924628
4,00076379386113	0,016902395761301	3,97068182142893	0,00263072323640006
4,00514979364031	0,016709874501394	3,97477671373583	0,00269584851019948
4,00953579341949	0,0165929000220418	3,97887160604272	0,00277128357347396
4,01392179319866	0,0166346499902297	3,98296649834962	0,00285151603401174
4,01830779297784	0,016773591223824	3,98706139065652	0,00301282294831942
4,02269379275702	0,016829022020918	3,99115628296342	0,00341416201015085
4,02707979253619	0,0168413799796073	3,99525117527032	0,00409065312844998
4,03146579231537	0,016824381355572	3,99934606757722	0,00489899060361067
4,03585179209454	0,0168073827315366	4,00344095988412	0,00571651748285158
4,04023779187372	0,0170130969279561	4,00753585219102	0,00649655415648497
4,0446237916529	0,0169819497315492	4,01163074449792	0,00722638322902118
4,04900979143207	0,0169508025351422	4,01572563680482	0,00789989155157666
4,05339579121125	0,0169141656150707	4,01982052911172	0,00849263120526021
4,05778179099043	0,0168376967523515	4,02391542141862	0,00894200043680937
4,0621677907696	0,0167082435778303	4,02801031372552	0,00917067651285445
4,06655379054878	0,0167938770444309	4,03210520603242	0,0091417632620586
4,07093979032795	0,0167066674327257	4,03620009833932	0,00891819983736742
4,07532579010713	0,0166194578210205	4,04029499064622	0,00860663728027048
4,07971178988631	0,0164573192521061	4,04438988295312	0,00824615381641013
4,08409778966548	0,0161532133905656	4,04848477526002	0,00781690645114051
4,08848378944466	0,0160511347087283	4,05257966756692	0,00727262825284396
4,09286978922384	0,0160144466385013	4,05667455987382	0,00658314771532723
4,09725578900301	0,0159777585682743	4,06076945218071	0,00579596551167893
4,10164178878219	0,0159100848179521	4,06486434448761	0,00499052389531965
4,10602778856137	0,0156587771881666	4,06895923679451	0,00421077843695335
4,11041378834054	0,0154101476479188	4,07305412910141	0,00351269710653385
4,11479978811972	0,0153747969704992	4,07714902140831	0,00297168956519002
4,11918578789889	0,0153394462930796	4,08124391371521	0,00262377776310233
4,12357178767807	0,0152909820875868	4,08533880602211	0,00245091703705137
4,12795778745725	0,0152425178820939	4,08943369832901	0,00241107762584214
4,13234378723642	0,0151676584532372	4,09352859063591	0,00247606396096404
4,1367297870156	0,0149335622977167	4,09762348294281	0,00261095324468901
4,14111578679478	0,0148255149594174	4,10171837524971	0,00275896350356453
4,14550178657395	0,0151811661857	4,10581326755661	0,00286652591373575
4,14988778635313	0,0152522772232044	4,10990815986351	0,00288600212615339
4,1542737861323	0,0152376517406363	4,11400305217041	0,00281264591629532
4,15865978591148	0,015211681473091	4,11809794447731	0,00267726814127048
4,16304578569066	0,0151458840569789	4,12219283678421	0,00250775255668374
4,16743178546983	0,0150800866408669	4,12628772909111	0,00237960340593815
4,17181778524901	0,0152638770103949	4,13038262139801	0,00239074250915322
4,17620378502819	0,0152677574580665	4,13447751370491	0,00253387212383979
4,18058978480736	0,0152344425751172	4,13857240601181	0,0027224354085098
4,18497578458654	0,0152011276921679	4,14266729831871	0,0028954194187519
4,18936178436572	0,0151537067651875	4,14676219062561	0,00300196969166909
4,19374778414489	0,0149798274019529	4,15085708293251	0,00296421990764329
4,19813378392407	0,0151060995890104	4,15495197523941	0,00275589395120047
4,20251978370324	0,015119437300093	4,15904686754631	0,00247462409399847
4,20690578348242	0,0151108300343786	4,1631417598532	0,00222207302807766
4,2112917832616	0,0150728742203958	4,1672366521601	0,00202691737104758
4,21567778304077	0,0150349184064131	4,171331544467	0,00190525433760868
4,22006378281995	0,01507959675423	4,1754264367739	0,00184766463689561
4,22444978259913	0,0151636554687068	4,1795213290808	0,00181840597515451
4,2288357823783	0,0153157956445593	4,1836162213877	0,00182401173499929
4,23322178215748	0,0153746330422507	4,1877111136946	0,00194064017655106
4,23760778193666	0,0153735189650395	4,1918060060015	0,00223486024991594
4,24199378171583	0,0153724048878283	4,1959008983084	0,00264928266731492
4,24637978149501	0,0154621334902054	4,1999957906153	0,00303454922833077
4,25076578127418	0,0155813834355216	4,2040906829222	0,00327059801378153
4,25515178105336	0,0158431019304134	4,2081855752291	0,00332496717083601
4,25953778083254	0,015810782446958	4,212280467536	0,00326663525012453
4,26392378061171	0,0157784629635026	4,2163753598429	0,00317898257738286
4,26830978039089	0,0157408792836014	4,2204702521498	0,0030621347135946
4,27269578017007	0,015665932937407	4,2245651444567	0,00287605858934395
4,27708177994924	0,0155820149040432	4,2286600367636	0,00259756912413399
4,28146777972842	0,0155484056027749	4,2327549290705	0,00225209692032253
4,28585377950759	0,0155147963015066	4,2368498213774	0,00190763565561562
4,29023977928677	0,0154045751325627	4,2409447136843	0,00160614656130151
4,29462577906595	0,01519657695392	4,2450396059912	0,00133407854357522
4,29901177884512	0,0151210999994092	4,2491344982981	0,00105154484069295
4,3033977786243	0,0150986733725553	4,25322939060499	0,000715629525951236
4,30778377840348	0,0150577842879471	4,25732428291189	0,000340400848875689
4,31216977818265	0,0150168952033388	4,26141917521879	3,2786154130217E-5
4,31655577796183	0,0149625081476185	4,26551406752569	-0,000135043208777845
4,32094177774101	0,0146940622757833	4,26960895983259	-0,000200274837263581
4,32532777752018	0,014543564308873	4,27370385213949	-0,000199275135166918
4,32971377729936	0,0145772412947787	4,27779874444639	-0,00010595126326357
4,33409977707853	0,0145621610221413	4,28189363675329	9,63612944592898E-5
4,33848577685771	0,0145247856680521	4,28598852906019	0,000353190630302849
4,34287177663689	0,0144874103139628	4,29008342136709	0,000586572871214072
4,34725777641606	0,0143901872530798	4,29417831367399	0,000748043062559271
4,35164377619524	0,0143019824528162	4,29827320598089	0,000840572461648298
4,35602977597442	0,0143863722400762	4,30236809828779	0,000923472066324173
4,36041577575359	0,0145381077039301	4,30646299059469	0,00102508104984034
4,36480177553277	0,0145919308622562	4,31055788290159	0,00109100837839905
4,36918777531194	0,014572061196381	4,31465277520849	0,0010567276726593
4,37357377509112	0,0145521915305058	4,31874766751539	0,000913684188328468
4,3779597748703	0,0145964531169939	4,32284255982229	0,000733499727112614
4,38234577464947	0,0147773126457338	4,32693745212919	0,000601535460392369
4,38673177442865	0,0150308007238201	4,33103234443609	0,00055512682028217
4,39111777420783	0,0151881473824619	4,33512723674299	0,000619197936788523
4,395503773987	0,0152250421114142	4,33922212904989	0,000798866407261315
4,39988977376618	0,0152619368403665	4,34331702135679	0,00105180587347545
4,40427577354536	0,0152957325600297	4,34741191366369	0,00132626158920575
4,40866177332453	0,0154537167994224	4,35150680597058	0,0016061888460399
4,41304777310371	0,0155198032934138	4,35560169827748	0,00190947146992121
4,41743377288288	0,0156165666440142	4,35969659058438	0,0022506662326766
4,42181977266206	0,0155975279227492	4,36379148289128	0,0026137099589707
4,42620577244124	0,0155739375716943	4,36788637519818	0,00297163035101046
4,43059177222041	0,0155503472206395	4,37198126750508	0,00331129459795827
4,43497777199959	0,0156203722897038	4,37607615981198	0,00363110135468513
4,43936377177877	0,0156963317279639	4,38017105211888	0,00393048021641445
4,44374977155794	0,0157788263337553	4,38426594442578	0,0042022439644931
4,44813577133712	0,0157916335246716	4,38836083673268	0,0044237287385529
4,4525217711163	0,0157793046444526	4,39245572903958	0,00456942574482165
4,45690777089547	0,0157669757642335	4,39655062134648	0,00465379957991885
4,46129377067465	0,0158184589673662	4,40064551365338	0,00471344876965907
4,46567977045382	0,0158069608804368	4,40474040596028	0,00476016227069197
4,470065770233	0,0157263936052711	4,40883529826718	0,00479197827461411
4,47445177001218	0,0156458263301054	4,41293019057408	0,0048115212364982
4,47883776979135	0,0153678992352165	4,41702508288098	0,00482182237701759
4,48322376957053	0,0151171133517475	4,42111997518788	0,00480831751081859
4,48760976934971	0,0152449505567924	4,42521486749478	0,00474377366385007
4,49199576912888	0,0156967454371613	4,42930975980168	0,00463327889386726
4,49638176890806	0,0168197304397273	4,43340465210858	0,00450639167910705
4,50076776868723	0,0180262041091757	4,43749954441548	0,00437305611856293
4,50515376846641	0,0182774485559427	4,44159443672238	0,00424103417679977
4,50953976824559	0,0183855394113838	4,44568932902927	0,00416018469460037
4,51392576802476	0,018493630266825	4,44978422133617	0,00421086762023179
4,51831176780394	0,0188080762199097	4,45387911364307	0,00438957319231561
4,52269776758312	0,0198082116128582	4,45797400594997	0,00460914511619343
4,52708376736229	0,0201400139461358	4,46206889825687	0,00481018358749102
4,53146976714147	0,0201363006370177	4,46616379056377	0,00498088964339179
4,53585576692065	0,0201204365318507	4,47025868287067	0,00514301800768845
4,54024176669982	0,0200484635315593	4,47435357517757	0,00531758941031039
4,544627766479	0,0199764905312679	4,47844846748447	0,00549991334928333
4,54901376625817	0,0198089451082728	4,48254335979137	0,00567991893233649
4,55339976603735	0,0195652443592132	4,48663825209827	0,00585308601634473
4,55778576581653	0,0190626386575055	4,49073314440517	0,00601915108868125
4,5621717655957	0,0186238224072879	4,49482803671207	0,00618324648863812
4,56655776537488	0,0183402194638469	4,49892292901897	0,00635140934302712
4,57094376515406	0,0181876307166369	4,50301782132587	0,00652767111630114
4,57532976493323	0,0179920994424709	4,50711271363277	0,006728616525513
4,57971576471241	0,0177371779088239	4,51120760593967	0,00698430702251921
4,58410176449159	0,0173363951558106	4,51530249824657	0,00728812942640617
4,58848776427076	0,0168183020655257	4,51939739055347	0,0075966854408856
4,59287376404994	0,016656287547123	4,52349228286037	0,00787987916809475
4,59725976382911	0,016623670170958	4,52758717516727	0,0081146646446656
4,60164576360829	0,016591052794793	4,53168206747417	0,00824438886382729
4,60603176338747	0,0165451658407036	4,53577695978107	0,00817974829577055
4,61041776316664	0,0158870253639897	4,53987185208797	0,00791881379607148
4,61480376294582	0,0153919876659383	4,54396674439487	0,00759369162426618
4,619189762725	0,0151058350052248	4,54806163670176	0,00731201150992839
4,62357576250417	0,0150397944444123	4,55215652900866	0,00707226705134447
4,62796176228335	0,0151002936154644	4,55625142131556	0,00683335617640113
4,63234776206252	0,0151101864773152	4,56034631362246	0,00656926986837607
4,6367337618417	0,0150855521453833	4,56444120592936	0,00632370642361443
4,64111976162088	0,015026652118564	4,56853609823626	0,00625060910933317
4,64550576140005	0,0149677520917447	4,57263099054316	0,00643500282242577
4,64989176117923	0,0151553797632545	4,57672588285006	0,00676741137490827
4,65427776095841	0,015127338788375	4,58082077515696	0,00710655895944222
4,65866376073758	0,0150992978134956	4,58491566746386	0,00738131932178493
4,66304976051676	0,0150708923524346	4,58901055977076	0,0075872596266504
4,66743576029594	0,014604049899154	4,59310545207766	0,00780282201506372
4,67182176007511	0,014156684165263	4,59720034438456	0,00808829805781821
4,67620775985429	0,014224322958757	4,60129523669146	0,00840769689625971
4,68059375963346	0,0143026336789436	4,60539012899836	0,00871396406911122
4,68497975941264	0,0142747169261572	4,60948502130526	0,00899755457568784
4,68936575919182	0,0142465416905032	4,61357991361216	0,00927422863244418
4,69375175897099	0,0142183664548493	4,61767480591906	0,00954386788339928
4,69813775875017	0,0143337703448463	4,62176969822596	0,00977109492113844
4,70252375852935	0,0142863752749419	4,62586459053286	0,00992772388266005
4,70690975830852	0,0142389802050376	4,62995948283976	0,0100185124797291
4,7112957580877	0,0141500072381895	4,63405437514665	0,010050141650561
4,71568175786687	0,0139900005837498	4,63814926745355	0,00998951845878731
4,72006775764605	0,0133332987202246	4,64224415976045	0,00978097758137785
4,72445375742523	0,0131502412989129	4,64633905206735	0,00943236754189435
4,7288397572044	0,013106983094984	4,65043394437425	0,00900366233126749
4,73322575698358	0,0130637248910551	4,65452883668115	0,00852795261197954
4,73761175676276	0,0129978025215228	4,65862372898805	0,00801661895740647
4,74199775654193	0,0128921332522557	4,66271862129495	0,00747992418829086
4,74638375632111	0,0125066345939472	4,66681351360185	0,00696068449164539
4,75076975610029	0,0125508135175264	4,67090840590875	0,00657160905800888
4,75515575587946	0,0125939171032186	4,67500329821565	0,00639310031072251
4,75954175565864	0,0125944516363654	4,67909819052255	0,00639306935180538
4,76392775543781	0,0125652390863395	4,68319308282945	0,00649435953754404
4,76831375521699	0,0125360265363136	4,68728797513635	0,00663274536536633
4,77269975499617	0,0120577308406023	4,69138286744325	0,0067756424843699
4,77708575477534	0,0117650874553841	4,69547775975015	0,00691006201005079
4,78147175455452	0,0117361182483867	4,69957265205705	0,00701958198077229
4,7858577543337	0,0121023682714744	4,70366754436395	0,00704269047670319
4,79024375411287	0,0120928560433144	4,70776243667085	0,00685959689374687
4,79462975389205	0,0120833438151545	4,71185732897775	0,00643028435756647
4,79901575367122	0,0120716806144824	4,71595222128465	0,0058874638246739
4,8034017534504	0,0123288645918391	4,72004711359155	0,00537940427394936
4,80778775322958	0,0124062651244233	4,72414200589845	0,00495435286790894
4,81217375300875	0,012479931545786	4,72823689820535	0,00460837574724992
4,81655975278793	0,0125891888180167	4,73233179051225	0,00431901113350462
4,82094575256711	0,0126740768195766	4,73642668281914	0,00403789250955537
4,82533175234628	0,0126688683625409	4,74052157512604	0,00369069311035631
4,82971775212546	0,0127591554781857	4,74461646743294	0,00322711278268892
4,83410375190464	0,0128234672629818	4,74871135973984	0,00268899352571233
4,83848975168381	0,0128605785390237	4,75280625204674	0,00221280012519814
4,84287575146299	0,0128634949159439	4,75690114435364	0,00191858270429846
4,84726175124217	0,0128426141549586	4,76099603666054	0,00180994718056459
4,85164775102134	0,0128217333939732	4,76509092896744	0,00181815703422472
4,85603375080052	0,012849074884112	4,76918582127434	0,0018787241658549
4,86041975057969	0,012828288422056	4,77328071358124	0,00195020484536231
4,86480575035887	0,0128003492678764	4,77737560588814	0,00199975849787339
4,86919175013805	0,012731630723699	4,78147049819504	0,00197659103492142
4,87357774991722	0,0126629121795215	4,78556539050194	0,00181584613428533
4,8779637496964	0,0121646175331824	4,78966028280884	0,00152467499350122
4,88234974947558	0,0120324131137199	4,79375517511574	0,00117891972216745
4,88673574925475	0,0119947108488982	4,79785006742264	0,000851048478209141
4,89112174903393	0,0119570085840765	4,80194495972954	0,000637596861958129
4,8955077488131	0,0119076272889423	4,80603985203644	0,000609610365868557
4,89989374859228	0,0117847517348475	4,81013474434334	0,000739066135693564
4,90427974837146	0,0111597276926399	4,81422963665024	0,000960924796668724
4,90866574815063	0,0109805274961318	4,81832452895714	0,0012301167261061
4,91305174792981	0,0112136084232907	4,82241942126404	0,00151468084824339
4,91743774770899	0,0111748115165975	4,82651431357094	0,00178858617224466
4,92182374748816	0,0111360146099043	4,83060920587783	0,00203113135056357
4,92620974726734	0,011082668680366	4,83470409818473	0,00222756062366219
4,93059574704651	0,01091949513483	4,83879899049163	0,0023793710110605
4,93498174682569	0,0108993039304753	4,84289388279853	0,00248967597684466
4,93936774660487	0,0108947756494718	4,84698877510543	0,00252464021110179
4,94375374638404	0,0108646091252266	4,85108366741233	0,00241773443237831
4,94813974616322	0,0108344426009815	4,85517855971923	0,00214150298395853
4,9525257459424	0,0107330792129206	4,85927345202613	0,00177634140758428
4,95691174572157	0,0105502385955196	4,86336834433303	0,00142867960216976
4,96129774550075	0,0104149663283508	4,86746323663993	0,001135240164341
4,96568374527993	0,010401868739134	4,87155812894683	0,000915720229156787
4,9700697450591	0,0103734963663897	4,87565302125373	0,000813590208023575
4,97445574483828	0,0103451239936453	4,87974791356063	0,000842590409866434
4,97884174461745	0,0103025764270109	4,88384280586753	0,000971320616185406
4,98322774439663	0,0102395213817783	4,88793769817443	0,00115764898433301
4,98761374417581	0,0103194880901264	4,89203259048133	0,00135921877420428
4,99199974395498	0,0103516565626618	4,89612748278823	0,00154423418885159
4,99638574373416	0,0105022901758986	4,90022237509513	0,0016764100781551
5,00077174351334	0,0106734026924276	4,90431726740203	0,00169847899046587
5,00515774329251	0,010704567994563	4,90841215970893	0,00158900972811477
5,00954374307169	0,0108475816593688	4,91250705201583	0,00143258407430205
5,01392974285087	0,0109233080061623	4,91660194432273	0,00136438222489154
5,01831574263004	0,0109936611208394	4,92069683662963	0,00143864038132144
5,02270174240922	0,011049168221073	4,92479172893653	0,00160439249332226
5,02708774218839	0,0111325697813314	4,92888662124342	0,00178679290274694
5,03147374196757	0,0111768849701906	4,93298151355032	0,00191224962451729
5,03585974174675	0,0111747856229244	4,93707640585722	0,00190130075183746
5,04024574152592	0,0111726862756582	4,94117129816412	0,00174528433935697
5,0446317413051	0,0111838488003669	4,94526619047102	0,00149638392162999
5,04901774108428	0,0111742857341599	4,94936108277792	0,00118581444960109
5,05340374086345	0,0111370882621584	4,95345597508482	0,000855471280422874
5,05778974064263	0,0110998907901568	4,95755086739172	0,000553701755366391
5,0621757404218	0,0110507818807432	4,96164575969862	0,000300352713354368
5,06656174020098	0,0110213615610929	4,96574065200552	0,000134989699004277
5,07094773998016	0,0110635601266011	4,96983554431242	0,000161552411985289
5,07533373975933	0,0112594739065133	4,97393043661932	0,000457675137253702
5,07971973953851	0,0112545923950489	4,97802532892622	0,000962678885067432
5,08410573931769	0,0112354281347263	4,98212022123312	0,00154386128905346
5,08849173909686	0,0111981767888323	4,98621511354002	0,00210309078076435
5,09287773887604	0,0111609254429383	4,99031000584692	0,00258111354747051
5,09726373865522	0,0112497895829024	4,99440489815382	0,00291328757362016
5,10164973843439	0,0113744807693642	4,99849979046072	0,00303517232347311
5,10603573821357	0,0114213365491238	5,00259468276762	0,00297823661107562
5,11042173799274	0,0114847430261971	5,00668957507452	0,00282721569817913
5,11480773777192	0,0115137029565237	5,01078446738142	0,00260993273519635
5,1191937375511	0,0115426628868503	5,01487935968832	0,00235854891823512
5,12357973733027	0,011648213803015	5,01897425199521	0,00220455301874481
5,12796573710945	0,0120435005240777	5,02306914430211	0,00228870886666606
5,13235173688863	0,0120421624381858	5,02716403660901	0,00257269976847288
5,1367377366678	0,0120152076370034	5,03125892891591	0,00290107698938631
5,14112373644698	0,0119833225364703	5,03535382122281	0,00315322534373417
5,14550973622616	0,0119514374359371	5,03944871352971	0,00324133497696143
5,14989573600533	0,0119746392684275	5,04354360583661	0,00312724867674414
5,15428173578451	0,0119701021820677	5,04763849814351	0,00288016057920735
5,15866773556368	0,0119396012800302	5,05173339045041	0,00260991023494276
5,16305373534286	0,0119091003779927	5,05582828275731	0,00237727989276937
5,16743973512204	0,0116872489665654	5,05992317506421	0,00222530070216142
5,17182573490121	0,0115857111183415	5,06401806737111	0,00218857095000403
5,17621173468039	0,0115242313175591	5,06811295967801	0,00224225543516838
5,18059773445957	0,0113760431524123	5,07220785198491	0,00232133036078721
5,18498373423874	0,0113795510509669	5,07630274429181	0,00238237695900096
5,18936973401792	0,0113653871822643	5,08039763659871	0,00240074253902657
5,19375573379709	0,0113215708761238	5,08449252890561	0,00235842702606358
5,19814173357627	0,0112777545699834	5,08858742121251	0,00226464285450256
5,20252773335545	0,0112175201266504	5,09268231351941	0,00213969901105942
5,20691373313462	0,0111838593015395	5,09677720582631	0,00196250944323802
5,2112997329138	0,0112524263947184	5,10087209813321	0,00168558312016598
5,21568573269298	0,011230735183816	5,10496699044011	0,001330518015599
5,22007173247215	0,0112053936297062	5,10906188274701	0,000966852933968466
5,22445773225133	0,0111800520755963	5,11315677505391	0,000619826363202367
5,2288437320305	0,0112577448770063	5,11725166736081	0,000308020839258799
5,23322973180968	0,0112323839888701	5,1213465596677	8,89423040157434E-5
5,23761573158886	0,0112009007595406	5,1254414519746	2,71715087199686E-6
5,24200173136803	0,0111694175302111	5,1295363442815	3,42004251472773E-5
5,24638773114721	0,0111169051785476	5,1336312365884	0,000136270445678133
5,25077373092639	0,0109702191559725	5,1377261288953	0,000262275240336177
5,25515973070556	0,0107914005474483	5,1418210212022	0,000397704625900338
5,25954573048474	0,0108188025760031	5,1459159135091	0,000561155528469811
5,26393173026392	0,0107996693037355	5,150010805816	0,000776348813506744
5,26831773004309	0,0107743103099855	5,1541056981229	0,00103136946603481
5,27270372982227	0,0107186783115847	5,1582005904298	0,00129911608002122
5,27708972960145	0,010663046313184	5,1622954827367	0,00161025758936487
5,28147572938062	0,0105038826821507	5,1663903750436	0,00204755945352466
5,2858617291598	0,010480172579208	5,1704852673505	0,00260381211652178
5,29024772893897	0,0104420079055113	5,1745801596574	0,00316369319914853
5,29463372871815	0,0104038432318145	5,1786750519643	0,00363711092486009
5,29901972849733	0,0103533950314089	5,1827699442712	0,00397224154775841
5,3034057282765	0,0102260438127164	5,1868648365781	0,0041247221032622
5,30779172805568	0,0101478715825641	5,190959728885	0,00409694761891426
5,31217772783486	0,0100808544088618	5,1950546211919	0,0039690272405293
5,31656372761403	0,0100138372351595	5,1991495134988	0,00382609021281745
5,32094972739321	0,0098542737218964	5,2032444058057	0,0036937311525226
5,32533572717238	0,00954765665034921	5,2073392981126	0,00356104543439889
5,32972172695156	0,00903720272757184	5,2114341904195	0,00339460455043916
5,33410772673074	0,00899899846745268	5,21552908272639	0,00314734561133051
5,33849372650991	0,00896215974272184	5,21962397503329	0,00282925992839498
5,34287972628909	0,00892532101799104	5,22371886734019	0,00254144466773694
5,34726572606827	0,00886969267724922	5,22781375964709	0,00246250470290479
5,35165172584744	0,00856251552708234	5,23190865195399	0,00276395828863258
5,35603772562662	0,00790511065466637	5,23600354426089	0,00337976351857217
5,3604237254058	0,00798236495859927	5,24009843656779	0,00407159302074781
5,36480972518497	0,00802845968359886	5,24419332887469	0,00467505854585906
5,36919572496415	0,00800498302155102	5,24828822118159	0,00504304250878572
5,37358172474332	0,00791142919571262	5,25238311348849	0,00501282683514229
5,3779677245225	0,00781787536987424	5,25647800579539	0,0046472558933531
5,38235372430168	0,00751618760045694	5,26057289810229	0,00421133499510733
5,38673972408085	0,00730027852890267	5,26466779040919	0,00396770471103812
5,39112572386003	0,00740074765144349	5,26876268271609	0,00415935085515112
5,39551172363921	0,00737011232943569	5,27285757502299	0,00475693391814695
5,39989772341838	0,00733947700742792	5,27695246732989	0,00547165139681301
5,40428372319756	0,00730241680271067	5,28104735963679	0,00607778119279974
5,40866972297674	0,00707471401781586	5,28514225194369	0,00644912014254561
5,41305572275591	0,00709639793159354	5,28923714425059	0,00660118950828784
5,41744172253509	0,0072369122349357	5,29333203655749	0,00664645858327016
5,42182772231426	0,00721515548314814	5,29742692886439	0,00663390121922585
5,42621372209344	0,00718348207048706	5,30152182117129	0,00655487527721731
5,43059972187262	0,00715180865782598	5,30561671347819	0,00641878494192785
5,43498572165179	0,00701313314358358	5,30971160578509	0,00625593438444453
5,43937172143097	0,00682440912998597	5,31380649809198	0,0060751890832338
5,44375772121015	0,00691332798049706	5,31790139039888	0,00584584031258321
5,44814372098932	0,00691198782857271	5,32199628270578	0,0055018423339418
5,4525297207685	0,00684689324419574	5,32609117501268	0,00503454902566083
5,45691572054767	0,00678179865981878	5,33018606731958	0,00460020480465613
5,46130172032685	0,00666815790496644	5,33428095962648	0,00441271168878091
5,46568772010603	0,00649672693453225	5,33837585193338	0,00449259738129273
5,4700737198852	0,00656740116714406	5,34247074424028	0,00468466264146955
5,47445971966438	0,00656901363658407	5,34656563654718	0,00486096688082669
5,47884571944356	0,00649707063277446	5,35066052885408	0,0049759130909776
5,48323171922273	0,00642512762896484	5,35475542116098	0,00503596060496406
5,48761771900191	0,00615455667012276	5,35885031346788	0,00505621032580215
5,49200371878108	0,00585734364571023	5,36294520577478	0,00503180390005708
5,49638971856026	0,0057557740947258	5,36704009808168	0,00495190709758539
5,50077571833944	0,00570228479587339	5,37113499038858	0,00482741860716158
5,50516171811861	0,00564879549702098	5,37522988269548	0,00467053882911911
5,50954771789779	0,00551949909201107	5,37932477500238	0,0044461633311642
5,51393371767697	0,00526823860393037	5,38341966730928	0,00408908706824129
5,51831971745614	0,00517194190039808	5,38751455961618	0,00361497106166709
5,52270571723532	0,0052288969753143	5,39160945192308	0,00311369149971363
5,5270917170145	0,00524535466951002	5,39570434422998	0,0026405044141804
5,53147771679367	0,00521785613957789	5,39979923653688	0,00223323890491557
5,53586371657285	0,00518162392699442	5,40389412884377	0,0019415330681461
5,54024971635202	0,00514539171441095	5,40798902115067	0,00175876417094666
5,5446357161312	0,00512331709858959	5,41208391345757	0,00161566360527327
5,54902171591038	0,00544907130602726	5,41617880576447	0,00145084369031568
5,55340771568955	0,00561114777500309	5,42027369807137	0,00123321672611809
5,55779371546873	0,00559267925242519	5,42436859037827	0,00097534720581971
5,56217971524791	0,00556582261500524	5,42846348268517	0,000710363686395321
5,56656571502708	0,0055389659775853	5,43255837499207	0,000449958967001857
5,57095171480626	0,00557142078885376	5,43665326729897	0,000189391230253678
5,57533771458544	0,00565783096005418	5,44074815960587	-5,31941599051476E-5
5,57972371436461	0,00572606347906016	5,44484305191277	-0,000222790372240461
5,58410971414379	0,00574205015680351	5,44893794421967	-0,000292629852482863
5,58849571392296	0,00571954607662814	5,45303283652657	-0,000287580610761023
5,59288171370214	0,00566118559825411	5,45712772883347	-0,00019260404923805
5,59726771348132	0,00560282511988008	5,46122262114037	7,91854636735381E-5
5,60165371326049	0,00568822329413146	5,46531751344727	0,000542469791867168
5,60603971303967	0,00595625742017176	5,46941240575417	0,00109375250642273
5,61042571281885	0,00622777083053113	5,47350729806107	0,00164092773629141
5,61481171259802	0,00650158301610415	5,47760219036797	0,00214782041375658
5,6191977123772	0,00672510009432688	5,48169708267487	0,00260070984727074
5,62358371215638	0,00684170511425327	5,48579197498177	0,00298255887421541
5,62796971193555	0,00684438688834842	5,48988686728867	0,00325686701158402
5,63235571171473	0,00700419638030628	5,49398175959557	0,00338499015873991
5,6367417114939	0,00736256856683184	5,49807665190247	0,00339032535630522
5,64112771127308	0,00746189135119181	5,50217154420936	0,00333983861462471
5,64551371105226	0,00761017313288793	5,50626643651626	0,00328520626218661
5,64989971083143	0,00787676200414664	5,51036132882316	0,00327228071565199
5,65428571061061	0,00795150350807595	5,51445622113006	0,00330820262987709
5,65867171038978	0,00791997621738345	5,51855111343696	0,00334649858351489
5,66305771016896	0,00788844892669094	5,52264600574386	0,00333735579216329
5,66744370994814	0,00784986514713012	5,52674089805076	0,00324398978115935
5,67182970972732	0,00754840418683914	5,53083579035766	0,00304716687111235
5,67621570950649	0,00730853703953027	5,53493068266456	0,00273182029779001
5,68060170928567	0,00720296194010368	5,53902557497146	0,00231356973759289
5,68498770906484	0,0072261582775137	5,54312046727836	0,00185075051017149
5,68937370884402	0,00721882253304965	5,54721535958526	0,00138051420934842
5,6937597086232	0,00719086259093151	5,55131025189216	0,000905325628382834
5,69814570840237	0,00716290264881337	5,55540514419906	0,000444330040574663
5,70253170818155	0,00703582665531157	5,55950003650596	7,89851354497887E-5
5,70691770796073	0,00701956992765285	5,56359492881286	-0,000129963125418213
5,7113037077399	0,00700119941074216	5,56768982111976	-0,000226420178395022
5,71568970751908	0,00717348038815265	5,57178471342666	-0,000285821646264678
5,72007570729825	0,00723546067149692	5,57587960573356	-0,000356833416572528
5,72446170707743	0,00720881378020938	5,57997449804046	-0,000483008976584601
5,72884770685661	0,00718216688892185	5,58406939034736	-0,000695637086398188
5,73323370663578	0,00723378657974019	5,58816428265426	-0,000978854975750709
5,73761970641496	0,00742161952433556	5,59225917496116	-0,00127034318890322
5,74200570619414	0,00743599149237972	5,59635406726806	-0,00147924355835574
5,74639170597331	0,00751466615562158	5,60044895957495	-0,00156726904697158
5,75077770575249	0,0076215639361065	5,60454385188185	-0,0015564875939906
5,75516370553166	0,00770148435234441	5,60863874418875	-0,00141608394321242
5,75954970531084	0,00775114564055363	5,61273363649565	-0,00107751006232002
5,76393570509002	0,00773867814844808	5,61682852880255	-0,000556519188445353
5,76832170486919	0,00782643469229942	5,62092342110945	5,04624189491564E-5
5,77270770464837	0,00781341953214675	5,62501831341635	0,000668995187430894
5,77709370442755	0,00778593243903154	5,62911320572325	0,00126763156261929
5,78147970420672	0,00775844534591633	5,63320809803015	0,00183555017727221
5,7858657039859	0,0077683660743024	5,63730299033705	0,00236816406456542
5,79025170376508	0,00775888573651568	5,64139788264395	0,00285694872207987
5,79463770354425	0,00773710476180844	5,64549277495085	0,00326886833758832
5,79902370332343	0,00765310374042016	5,64958766725775	0,00355517515282157
5,8034097031026	0,00756910271903187	5,65368255956465	0,00373482139988048
5,80779570288178	0,0075139632121033	5,65777745187155	0,00387591003256858
5,81218170266096	0,00745876671420054	5,66187234417845	0,00399809101459119
5,81656770244013	0,00744759870478557	5,66596723648535	0,00408859175215164
5,82095370221931	0,00740502741286136	5,67006212879225	0,00417891567105867
5,82533970199849	0,00736245612093712	5,67415702109915	0,00438560138949971
5,82972570177766	0,00730482749021503	5,67825191340605	0,0047763486579894
5,83411170155684	0,00715267431227263	5,68234680571295	0,00528693700664699
5,83849770133602	0,00704154444579282	5,68644169801985	0,00583068359241589
5,84288370111519	0,00717816661152067	5,69053659032675	0,00633751924460945
5,84726970089437	0,0071538642394127	5,69463148263364	0,00672893110351875
5,85165570067354	0,0069814489005035	5,69872637494054	0,00696360872412919
5,85604170045272	0,00680903356159429	5,70282126724744	0,00708637914636465
5,8604277002319	0,00649061044969745	5,70691615955434	0,00716588112058882
5,86481370001107	0,00621258337335985	5,71101105186124	0,00721827020326303
5,86919969979025	0,00633580353007526	5,71510594416814	0,00722108593189253
5,87358569956943	0,00630927692986925	5,71920083647504	0,00714329587617349
5,8779716993486	0,006278861709881	5,72329572878194	0,00695278440280508
5,88235769912778	0,00624844648989275	5,72739062108884	0,00662347360613286
5,88674369890695	0,00603431367532995	5,73148551339574	0,0061686435797778
5,89112969868613	0,00587018073463267	5,73558040570264	0,00571814412044985
5,89551569846531	0,00593788248906424	5,73967529800954	0,00543788926360043
5,89990169824448	0,00594939741086092	5,74377019031644	0,00534693510839641
5,90428769802366	0,00593241567718924	5,74786508262334	0,00535120106022134
5,90867369780284	0,00591543394351758	5,75195997493024	0,00537519209563548
5,91305969758201	0,00593089832208832	5,75605486723714	0,00538371092344546
5,91744569736119	0,00594636270065906	5,76014975954404	0,00533847484144138
5,92183169714036	0,00598288541019384	5,76424465185094	0,00519041663372055
5,92621769691954	0,00595506772489784	5,76833954415784	0,00493549722037384
5,93060369669872	0,00592124980216302	5,77243443646474	0,00462007097272441
5,93498969647789	0,00588743187942818	5,77652932877164	0,0042836750962211
5,93937569625707	0,00584768299679298	5,78062422107854	0,00396724897229084
5,94376169603625	0,00579607219435707	5,78471911338543	0,00374621079868218
5,94814769581542	0,00573336294798026	5,78881400569234	0,00365717871174436
5,9525336955946	0,00580380589412736	5,79290889799923	0,00364992951532797
5,95691969537378	0,00579227493406261	5,79700379030613	0,00366479673237999
5,96130569515295	0,00576762698980916	5,80109868261303	0,0036757095811254
5,96569169493213	0,00567391518004124	5,80519357491993	0,00367214381473381
5,9700776947113	0,0055802033702733	5,80928846722683	0,0036397598245498
5,97446369449048	0,00551215396185549	5,81338335953373	0,00355737771208942
5,97884969426966	0,0055975712625338	5,81747825184063	0,00343507619200287
5,98323569404883	0,00558024324967433	5,82157314414753	0,00334272310403036
5,98762169382801	0,00578718447568119	5,82566803645443	0,00334294160722606
5,99200769360719	0,00588578438723278	5,82976292876133	0,00342589249979728
5,99639369338636	0,00585284281224901	5,83385782106823	0,00354378531138483
6,00077969316554	0,00581990123726524	5,83795271337513	0,00366213171031158
6,00516569294472	0,00577197483341923	5,84204760568203	0,00376362799711394
6,00955169272389	0,00569921207172083	5,84614249798893	0,00383131539113892
6,01393769250307	0,0055767765943176	5,85023739029583	0,00382642268764577
6,01832369228225	0,00534757639678206	5,85433228260273	0,00370028231573462
6,02270969206142	0,00514976059124541	5,85842717490963	0,00346817074197988
6,0270956918406	0,00510024124923498	5,86252206721653	0,00319571342152215
6,03148169161977	0,0050543597643205	5,86661695952343	0,00291655762676848
6,03586769139895	0,00500847827940602	5,87071185183033	0,00263712364167393
6,04025369117813	0,00492851320199978	5,87480674413723	0,00235217751973135
6,0446396909573	0,00469221675428578	5,87890163644413	0,00202338857147829
6,04902569073648	0,00443394549213504	5,88299652875102	0,00160313875593395
6,05341169051565	0,00429583113629211	5,88709142105792	0,00114827469812563
6,05779769029483	0,00425611021802484	5,89118631336482	0,000825623166303004
6,06218369007401	0,00421638929975754	5,89528120567172	0,000762738781497618
6,06656968985318	0,00414476465317949	5,89937609797862	0,000955221201019258
6,07095568963236	0,00390042294640833	5,90347099028552	0,00129171549418546
6,07534168941154	0,00377272294963123	5,90756588259242	0,00166116372961576
6,07972768919071	0,00374073343722334	5,91166077489932	0,00202009563628799
6,08411368896989	0,00370874392481543	5,91575566720622	0,00237409234770726
6,08849968874906	0,00367243346381394	5,91985055951312	0,00274664748625552
6,09288568852824	0,00351774226292452	5,92394545182002	0,00313681810981173
6,09727168830742	0,00304035508090272	5,92804034412692	0,00350937456283646
6,10165768808659	0,00293541709286773	5,93213523643382	0,00383177892780656
6,10604368786577	0,00295126399292865	5,93623012874072	0,00409410072401576
6,11042968764495	0,00291714051022853	5,94032502104762	0,00431123919583478
6,11481568742412	0,00288301702752843	5,94441991335452	0,00450424783086499
6,1192016872033	0,00282111733528912	5,94851480566142	0,00467653258355195
6,12358768698248	0,00260074204134317	5,95260969796832	0,00481731936227653
6,12797368676165	0,00246783432834824	5,95670459027522	0,00491859374760378
6,13235968654083	0,00259512440094841	5,96079948258212	0,00497925856943938
6,13674568632001	0,00263321416784325	5,96489437488902	0,00498534519609716
6,14113168609918	0,00260379698071622	5,96898926719592	0,00488547036829064
6,14551768587836	0,00257437979358921	5,97308415950282	0,00463850373352159
6,14990368565753	0,00252068258394349	5,97717905180972	0,00435575644639632
6,15428968543671	0,00230859644642534	5,98127394411661	0,00424176180809138
6,15867568521589	0,00231760925354738	5,98536883642351	0,00432129312960753
6,16306168499506	0,00245059458554467	5,98946372873041	0,00445705069677303
6,16744768477424	0,00242498622351189	5,99355862103731	0,00453992329057337
6,17183368455342	0,00236347306361206	5,99765351334421	0,00453682383041053
6,17621968433259	0,00230195990371224	6,00174840565111	0,00453137666185747
6,18060568411177	0,002123976801501	6,00584329795801	0,00464301438651575
6,18499168389095	0,0019998609118596	6,00993819026491	0,00485987050265442
6,18937768367012	0,0019621556699189	6,01403308257181	0,00505885338304671
6,1937636834493	0,00192445042797821	6,01812797487871	0,00509991971459673
6,19814968322847	0,00187414783791049	6,02222286718561	0,00491886533074091
6,20253568300765	0,00153167869375633	6,02631775949251	0,00461907678525587
6,20692168278683	0,00122539875205766	6,03041265179941	0,00443215985707805
6,211307682566	0,00137837742764894	6,03450754410631	0,00457257385738305
6,21569368234518	0,00137687069513119	6,03860243641321	0,00508551339802951
6,22007968212436	0,00136101322329164	6,04269732872011	0,00580521520271583
6,22446568190353	0,00132853443591976	6,04679222102701	0,00651516454519878
6,22885168168271	0,00129605564854788	6,05088711333391	0,00706872956208028
6,23323768146188	0,00113484584238306	6,05498200564081	0,00735976773243975
6,23762368124106	0,000976757351010413	6,05907689794771	0,00737701629995114
6,24200968102024	0,00109410933768316	6,06317179025461	0,00721894141029601
6,24639568079941	0,00125831390253374	6,06726668256151	0,00695223899614558
6,25078168057859	0,00130217778100565	6,07136157486841	0,00656229493069996
6,25516768035777	0,00130945041994011	6,0754564671753	0,00606874673857794
6,25955368013694	0,00131672305887457	6,0795513594822	0,00553414400745439
6,26393967991612	0,00153759329825682	6,0836462517891	0,00497873015092797
6,2683256796953	0,00163682179552201	6,087741144096	0,00440412457697751
6,27271167947447	0,00194754990122354	6,0918360364029	0,00384901319726957
6,27709767925365	0,00192020416497644	6,0959309287098	0,00337223892531917
6,28148367903282	0,00189285842872934	6,1000258210167	0,00298019090961922
6,285869678812	0,00196433264617638	6,1041207133236	0,00263571001230475
6,29025567859118	0,00198636358652343	6,1082156056305	0,00232334337146369
6,29464167837035	0,0020586817851362	6,1123104979374	0,0020808046784258
6,29902767814953	0,00219352485753495	6,1164053902443	0,00198140434190657
6,30341367792871	0,00218360062668968	6,1205002825512	0,00204352137066298
6,30779967770788	0,00215790515241001	6,1245951748581	0,00220786447844666
6,31218567748706	0,00213220967813035	6,128690067165	0,00243891562134715
6,31657167726623	0,00230234888524871	6,1327849594719	0,00278566501856375
6,32095767704541	0,00227482014918144	6,1368798517788	0,00330935533591569
6,32534367682459	0,00242602507389702	6,1409747440857	0,00396340943161688
6,32972967660376	0,0026217120839673	6,1450696363926	0,00463506716287152
6,33411567638294	0,00274199287662111	6,1491645286995	0,00525420503451068
6,33850167616212	0,00301891408467191	6,1532594210064	0,00577381415641429
6,34288767594129	0,00301370428250115	6,1573543133133	0,00610340254593513
6,34727367572047	0,00299485432297835	6,1614492056202	0,00616354484461589
6,35165967549965	0,00296372822183874	6,1655440979271	0,00606673698077532
6,35604567527882	0,00293260212069912	6,169638990234	0,00600199849759137
6,360431675058	0,00279433223867947	6,17373388254089	0,00600945689911965
6,36481767483717	0,00278788227993582	6,1778287748478	0,00605419434023919
6,36920367461635	0,00281288685423705	6,18192366715469	0,00613410004636673
6,37358967439553	0,00278257564624082	6,18601855946159	0,00628274809545673
6,3779756741747	0,00275226443824459	6,19011345176849	0,00649783711646611
6,38236167395388	0,00260724214177848	6,19420834407539	0,00673170085504479
6,38674767373306	0,00234488315394841	6,19830323638229	0,00694004068046854
6,39113367351223	0,00188357798122824	6,20239812868919	0,00705180830435306
6,39551967329141	0,00160955170834011	6,20649302099609	0,00696733019763342
6,39990567307059	0,0015768556955156	6,21058791330299	0,00670579096663819
6,40429167284976	0,00154415968269108	6,21468280560989	0,00639181831077286
6,40867767262894	0,00149000768128451	6,21877769791679	0,00609080165169996
6,41306367240811	0,00140947616310925	6,22287259022369	0,00581263704606659
6,41744967218729	0,00110411364008859	6,22696748253059	0,00557120985220905
6,42183567196647	0,000870547800111828	6,23106237483749	0,00539510602403232
6,42622167174564	0,000744058645900565	6,23515726714439	0,00528766418476909
6,43060767152482	0,000685498660401894	6,23925215945129	0,00521709515378131
6,434993671304	0,000626938674903217	6,24334705175819	0,00515684898958939
6,43937967108317	0,000529400783340143	6,24744194406509	0,00509342018468935
6,44376567086235	2,0140678955786E-5	6,25153683637199	0,00501151669886879
6,44815167064152	0,000165611615347669	6,25563172867889	0,00488991359054671
6,4525376704207	0,000147379582390836	6,25972662098579	0,00468692435829145
6,45692367019988	0,000107048406341413	6,26382151329268	0,00432859009710348
6,46130966997905	6,6717230291985E-5	6,26791640559958	0,003813898984248
6,46569566975823	-3,5041279743124E-5	6,27201129790648	0,00327320457353633
6,47008166953741	-0,000272974616319314	6,27610619021338	0,00281002682231333
6,47446766931658	-1,29338911166993E-5	6,28020108252028	0,00242738224613198
6,47885366909576	0,000205430321929854	6,28429597482718	0,00211869509777974
6,48323966887494	0,000180156179487132	6,28839086713408	0,00190387497529222
6,48762566865411	0,000121489009053197	6,29248575944098	0,00177820722684655
6,49201166843329	6,28218386192609E-5	6,29658065174788	0,00169913608357669
6,49639766821246	-2,72059734032037E-5	6,30067554405478	0,00163059067797095
6,50078366799164	-0,000167497388081798	6,30477043636168	0,00154946780013417
6,50516966777082	-0,000168794114573701	6,30886532866858	0,00142420642750276
6,50955566754999	8,58371417805331E-5	6,31296022097548	0,0012381761999815
6,51394166732917	0,000325830873269358	6,31705511328238	0,00105700474335971
6,51832766710835	0,000396434060346769	6,32115000558928	0,000961583996554412
6,52271366688752	0,000548105361998525	6,32524489789618	0,000959519247629041
6,5270996666667	0,000726749547475674	6,32933979020308	0,00107409634633355
6,53148566644587	0,000764662258497788	6,33343468250998	0,00139743890810517
6,53587166622505	0,00076780120010954	6,33752957481688	0,00194602513794517
6,54025766600423	0,000698332346386914	6,34162446712378	0,00258633852369837
6,5446436657834	0,000628863492664281	6,34571935943068	0,00317278103273673
6,54902966556258	0,000511971175335422	6,34981425173758	0,00362402127210918
6,55341566534176	0,000366950940335008	6,35390914404448	0,00390828999960158
6,55780166512093	0,000374644131741666	6,35800403635138	0,00403762898861375
6,56218766490011	0,000357507931225546	6,36209892865827	0,00406980816165874
6,56657366467929	0,000331857966290244	6,36619382096518	0,00410416201849453
6,57095966445846	0,000261056264163253	6,37028871327207	0,00424538364784396
6,57534566423764	0,000190254562036267	6,37438360557897	0,0045544605908035
6,57973166401681	1,65936333771547E-5	6,37847849788587	0,00498766396665572
6,58411766379599	0,000182267479414829	6,38257339019277	0,00543377522453878
6,58850366357517	0,000492297084325114	6,38666828249967	0,00579599695408051
6,59288966335434	0,000499490224196688	6,39076317480657	0,00599818189358985
6,59727566313352	0,000506683364068267	6,39485806711347	0,00605222108688923
6,6016616629127	0,000597626653354109	6,39895295942037	0,00603862882121649
6,60604766269187	0,000806781710000541	6,40304785172727	0,00599258897608048
6,61043366247105	0,00107729664435761	6,40714274403417	0,00590732860864087
6,61481966225022	0,00111499934967056	6,41123763634107	0,00579088534166168
6,6192056620294	0,00111588567311444	6,41533252864797	0,0056729317796548
6,62359166180858	0,00107380702095146	6,41942742095487	0,00558992431377593
6,62797766158775	0,00103172836878848	6,42352231326177	0,00558696508903351
6,63236366136693	0,000943229318418119	6,42761720556867	0,00567751472476945
6,63674966114611	0,000854730268047767	6,43171209787557	0,00581910297492568
6,64113566092528	0,000813526267098459	6,43580699018247	0,00592910701959761
6,64552166070446	0,000772322266149151	6,43990188248937	0,00591376769286515
6,64990766048364	0,000705814150817402	6,44399677479627	0,00570750503123111
6,65429366026281	0,000486837795314779	6,44809166710317	0,00532446380101075
6,65867966004199	0,000334891694751221	6,45218655941007	0,00488307769717999
6,66306565982116	0,000321744972405526	6,45628145171697	0,00451236943473928
6,66745165960034	0,00030042695721193	6,46037634402386	0,00425203863488303
6,67183765937952	0,000268243678034794	6,46447123633076	0,00407364136927035
6,67622365915869	0,000236060398857664	6,46856612863766	0,00394031017520733
6,68060965893787	0,000206835508270398	6,47266102094456	0,00382809218138699
6,68499565871705	0,000276010709040009	6,47675591325146	0,00373137260355989
6,68938165849622	0,000252457572344548	6,48085080555836	0,00366262402180225
6,6937676582754	0,000211011031222674	6,48494569786526	0,00363976363519373
6,69815365805458	0,000169564490100789	6,48904059017216	0,00365961272281138
6,70253965783375	4,7524623815201E-5	6,49313548247906	0,00371123346235253
6,70692565761293	-0,000180366399353941	6,49723037478596	0,00380313010474801
6,7113116573921	-0,000212992393473662	6,50132526709286	0,00393046706834477
6,71569765717128	-0,000197244005518586	6,50542015939976	0,00406179069549068
6,72008365695046	-8,26989291522987E-6	6,50951505170666	0,00415627430070662
6,72446965672963	5,60759613917286E-5	6,51360994401356	0,00418111089007602
6,72885565650881	5,76865264037769E-5	6,51770483632046	0,00418332782956274
6,73324165628799	5,92970914158308E-5	6,52179972862736	0,00426439414890568
6,73762765606716	0,00038034477301214	6,52589462093426	0,00445310075770854
6,74201365584634	0,000681029351164888	6,52998951324116	0,00470936105421107
6,74639965562552	0,00075224763906604	6,53408440554806	0,00502775991571343
6,75078565540469	0,0012327416658392	6,53817929785496	0,00546898911904258
6,75517165518387	0,00125364551978804	6,54227419016186	0,00605981447451404
6,75955765496304	0,00127454937373689	6,54636908246876	0,00673818184058216
6,76394365474222	0,00152695379563779	6,55046397477566	0,00742058943894433
6,7683296545214	0,0107205952935806	6,55455886708255	0,00805201772006062
6,77271565430057	0,0322437561863097	6,55865375938946	0,00862947504142826
6,77710165407975	0,0389258405729568	6,56274865169635	0,00920542928276198
6,78148765385893	0,041853503293019	6,56684354400325	0,00982636531490283
6,7858736536381	0,0418484643957276	6,57093843631015	0,0104956495726303
6,79025965341728	0,0415921073544304	6,57503332861705	0,0112455103361372
6,79464565319645	0,0413357503131333	6,57912822092395	0,0121967172333538
6,79903165297563	0,0408429941202346	6,58322311323085	0,0134409030729155
6,80341765275481	0,0400631011882812	6,58731800553775	0,0148819681476585
6,80780365253398	0,0389443665785961	6,59141289784465	0,0163190984914338
6,81218965231316	0,037793433539116	6,59550779015155	0,0176035428932623
6,81657565209234	0,0370525935980678	6,59960268245845	0,0186048907980421
6,82096165187151	0,0366153089326064	6,60369757476535	0,0191797497667839
6,82534765165069	0,0362957272676985	6,60779246707225	0,0193619094434861
6,82973365142986	0,0361082526932577	6,61188735937915	0,0193994516843276
6,83411965120904	0,0359002436387142	6,61598225168605	0,0194705456882449
6,83850565098822	0,0355340497180759	6,62007714399295	0,0195856524965595
6,84289165076739	0,0351660594307229	6,62417203629985	0,0197198222204368
6,84727765054657	0,0350421408296058	6,62826692860675	0,019864438724227
6,85166365032575	0,0349902841639923	6,63236182091365	0,0200053664296056
6,85604965010492	0,0349179669535594	6,63645671322055	0,0201219901179049
6,8604356498841	0,0348456497431265	6,64055160552745	0,0202121457801845
6,86482164966328	0,0347004361000263	6,64464649783434	0,0203266916768607
6,86920764944245	0,0346785203644526	6,64874139014125	0,0205521956527049
6,87359364922163	0,0346533110065597	6,65283628244814	0,0208805674943806
6,87797964900081	0,034619867592869	6,65693117475504	0,0211974836082029
6,88236564877998	0,0345864241791783	6,66102606706194	0,0214216566482828
6,88675164855916	0,0344824638932132	6,66512095936884	0,0215729661250833
6,89113764833833	0,0342799975508359	6,66921585167574	0,0217582493156505
6,89552364811751	0,0339409053103855	6,67331074398264	0,0220157189299303
6,89990964789669	0,0337757733686916	6,67740563628954	0,0222588704430481
6,90429564767586	0,0337632520929369	6,68150052859644	0,0223932091393307
6,90868164745504	0,0337410609532817	6,68559542090334	0,0223816748121076
6,91306764723422	0,0337069494149995	6,68969031321024	0,0222896615494793
6,91745364701339	0,0336728378767172	6,69378520551714	0,0222103344370394
6,92183964679257	0,0334940505736586	6,69788009782404	0,022161825128946
6,92622564657174	0,0334266004474534	6,70197499013094	0,0221155946022749
6,93061164635092	0,0333761574042169	6,70606988243784	0,0220382113892445
6,9349976461301	0,0333257143609804	6,71016477474474	0,0218865340296319
6,93938364590927	0,0332453264066433	6,71425966705164	0,0216347151186349
6,94376964568845	0,0330050722861245	6,71835455935854	0,021382276420133
6,94815564546763	0,0327540580452555	6,72244945166544	0,0213082283436549
6,9525416452468	0,0327200820625259	6,72654434397234	0,0214369550550642
6,95692764502598	0,0326741134345749	6,73063923627924	0,0216380879805096
6,96131364480515	0,0325370832350934	6,73473412858614	0,0218058805404368
6,96569964458433	0,0324000530356119	6,73882902089304	0,0218821879959396
6,97008564436351	0,0321442930641337	6,74292391319994	0,0218155254866395
6,97447164414268	0,0318347726244687	6,74701880550684	0,0216089101517931
6,97885764392186	0,0317802829896578	6,75111369781373	0,0213784318770567
6,98324364370104	0,0316014940063961	6,75520859012063	0,0212690723396464
6,98762964348021	0,0316926127632132	6,75930348242753	0,0213123877424859
6,99201564325939	0,0317231902216041	6,76339837473443	0,0214259359331084
6,99640164303857	0,0317208720234348	6,76749326704133	0,0215294525053796
7,00078764281774	0,0317033309099402	6,77158815934823	0,0216879948749827
7,00517364259692	0,0316857897964456	6,77568305165513	0,0221233780682118
7,00955964237609	0,031724465174136	6,77977794396203	0,0229023921148251
7,01394564215527	0,0318217251410068	6,78387283626893	0,0238366721875805
7,01833164193445	0,0320470931069591	6,78796772857583	0,0247452982129579
7,02271764171362	0,0322926362505231	6,79206262088273	0,0255481638442077
7,0271036414928	0,0325991894340936	6,79615751318963	0,0262222038920423
7,03148964127198	0,0330281895603029	6,80025240549653	0,0267695777797913
7,03587564105115	0,0333340591546404	6,80434729780343	0,0271527888968642
7,04026164083033	0,0335483761529049	6,80844219011033	0,0273012842315722
7,04464764060951	0,0336161650142262	6,81253708241723	0,0273202495237416
7,04903364038868	0,0337238075142925	6,81663197472413	0,0274438219396464
7,05341964016786	0,033807736790244	6,82072686703103	0,0278055141946772
7,05780563994703	0,033806753537461	6,82482175933793	0,0284275678368837
7,06219163972621	0,0338057702846781	6,82891665164483	0,0292333654189045
7,06657763950539	0,0338976217587671	6,83301154395173	0,0300671827040599
7,07096363928456	0,0338681741004236	6,83710643625863	0,0307663552953363
7,07534963906374	0,0338387264420801	6,84120132856552	0,0313021399659227
7,07973563884292	0,0337569481221508	6,84529622087242	0,0318294780253788
7,08412163862209	0,0336147549732569	6,84939111317932	0,0324501925017052
7,08850763840127	0,033594187670288	6,85348600548622	0,0331060360422886
7,09289363818044	0,033559597676156	6,85758089779312	0,0337328057110078
7,09727963795962	0,0335250076820239	6,86167579010002	0,0343064346367587
7,1016656377388	0,0334805674613202	6,86577068240692	0,0347976236582081
7,10605163751797	0,033379143551499	6,86986557471382	0,0351376023024062
7,11043763729715	0,0331005899804017	6,87396046702072	0,0352281539431558
7,11482363707633	0,0330244557935948	6,87805535932762	0,0350231623552118
7,1192096368555	0,0329117556751432	6,88215025163452	0,0345901402636956
7,12359563663468	0,0328200872975734	6,88624514394142	0,0341008622329958
7,12798163641385	0,0325633767868368	6,89034003624832	0,0337377940687209
7,13236763619303	0,0322022403594812	6,89443492855522	0,0335615698373561
7,13675363597221	0,0320386235635671	6,89852982086212	0,0335269588363933
7,14113963575138	0,0319020729855315	6,90262471316902	0,0335972785028568
7,14552563553056	0,0318739194749857	6,90671960547592	0,033773699813142
7,14991163530974	0,0318457659644399	6,91081449778282	0,0340297720159738
7,15429763508891	0,0318141875658511	6,91490939008972	0,0343025544947709
7,15868363486809	0,0317039285212503	6,91900428239662	0,0345409468154301
7,16306963464727	0,031644637387677	6,92309917470352	0,0347071547138543
7,16745563442644	0,0317575619093656	6,92719406701042	0,0347446256582397
7,17184163420562	0,0319643590961945	6,93128895931732	0,0345818333957928
7,17622763398479	0,031998041640803	6,93538385162422	0,0342529745731407
7,18061363376397	0,0319797894827811	6,93947874393112	0,0339460875842083
7,18499963354315	0,0319615373247591	6,94357363623801	0,0337857137635349
7,18938563332232	0,0319919280925436	6,94766852854491	0,0337254858307318
7,1937716331015	0,0321292650405441	6,95176342085181	0,0336891993672603
7,19815763288068	0,0322072483144421	6,95585831315871	0,0336325916439311
7,20254363265985	0,0323440777903763	6,95995320546561	0,033496141630042
7,20692963243903	0,0324437658586103	6,96404809777251	0,0332137528734874
7,21131563221821	0,0327292373184274	6,96814299007941	0,0328574691767377
7,21570163199738	0,0330853338844437	6,97223788238631	0,0326400669580615
7,22008763177656	0,0331803275976596	6,97633277469321	0,0326728408248773
7,22447363155574	0,0331812163280555	6,98042766700011	0,0329061170029247
7,22885963133491	0,0332442087786632	6,98452255930701	0,0332996337923074
7,23324563111409	0,0334693526128006	6,98861745161391	0,033871624744663
7,23763163089326	0,0334801801856952	6,99271234392081	0,0345730873650718
7,24201763067244	0,0333640321572168	6,99680723622771	0,0352844904605002
7,24640363045162	0,0332478841287384	7,00090212853461	0,0359129978953447
7,25078963023079	0,0330047604988872	7,00499702084151	0,0363473219312546
7,25517563000997	0,0325320402631903	7,00909191314841	0,0363860101545495
7,25956162978915	0,031518462030369	7,01318680545531	0,0359100251311001
7,26394762956832	0,0294077961260833	7,01728169776221	0,0351853593113938
7,2683336293475	0,0249767738560064	7,02137659006911	0,0346143766372022
7,27271962912668	0,0209115999101915	7,02547148237601	0,0342946234990385
7,27710562890585	0,0299445031583513	7,02956637468291	0,0340947883459389
7,28149162868503	0,032299973585687	7,0336612669898	0,0338711579787249
7,2858776284642	0,0325583854925811	7,0377561592967	0,0335181190931212
7,29026362824338	0,0325725570146226	7,0418510516036	0,0330040204217363
7,29464962802256	0,0325287678510293	7,0459459439105	0,0324878861264624
7,29903562780173	0,0324849786874361	7,0500408362174	0,0322404866208096
7,30342162758091	0,0324220135362341	7,0541357285243	0,0324073973257055
7,30780762736009	0,0322274599772769	7,0582306208312	0,03288662766736
7,31219362713926	0,0320329064183198	7,0623255131381	0,03345721739071
7,31657962691844	0,0316100539691936	7,066420405445	0,0339856577829291
7,32096562669761	0,0314418356181746	7,0705152977519	0,0344283753007273
7,32535162647679	0,0313911241074436	7,0746101900588	0,0348043854616887
7,32973762625597	0,0313404125967126	7,0787050823657	0,0352134308721585
7,33412362603514	0,0312449365309313	7,0827999746726	0,0357283492290849
7,33850962581432	0,0310557109179799	7,0868948669795	0,0363186561914082
7,3428956255935	0,0306065954460366	7,0909897592864	0,036921373996259
7,34728162537267	0,030132545771864	7,0950846515933	0,0374739657893715
7,35166762515185	0,0300940467009794	7,0991795439002	0,037853938318306
7,35605362493102	0,0300154945310692	7,1032744362071	0,0378529783440953
7,3604396247102	0,0299369423611591	7,107369328514	0,0374210652856404
7,36482562448938	0,0297947330148333	7,1114642208209	0,0367991773132084
7,36921162426855	0,0292422057558637	7,1155591131278	0,0362660287288213
7,37359762404773	0,0290929703561906	7,1196540054347	0,0359581268546676
7,37798362382691	0,0290546927034806	7,1237488977416	0,0359114627575232
7,38236962360608	0,029099333611377	7,1278437900485	0,0361052243101453
7,38675562338526	0,0290709395385826	7,13193868235539	0,036433847166265
7,39114162316444	0,0290425454657882	7,13603357466229	0,036753164494189
7,39552762294361	0,0290129020177728	7,14012846696919	0,036946701470603
7,39991362272279	0,0286830095223326	7,14422335927609	0,0368851216169832
7,40429962250196	0,0287023588219311	7,14831825158299	0,0364379379565478
7,40868562228114	0,0286852148887763	7,15241314388989	0,0356067086589634
7,41307162206032	0,0286552203120622	7,15650803619679	0,0345817895974717
7,41745762183949	0,028625225735348	7,16060292850369	0,0335638877087682
7,42184362161867	0,0285611183370385	7,16469782081059	0,0326203726133351
7,42622962139785	0,0283033014829173	7,16879271311749	0,0317520241721335
7,43061562117702	0,0285333656043337	7,17288760542439	0,0309592765503844
7,4350016209562	0,0285935380507016	7,17698249773129	0,0302572806669283
7,43938762073538	0,0286519474484868	7,18107739003819	0,0296964568989999
7,44377362051455	0,0289546916201405	7,18517228234509	0,0293429557893191
7,44815962029373	0,0290957923433596	7,18926717465199	0,0291540261222906
7,4525456200729	0,0291680012135748	7,19336206695889	0,0289896004103454
7,45693161985208	0,0292528002938941	7,19745695926579	0,0287494925441966
7,46131761963126	0,0293873898781588	7,20155185157269	0,0284268186255688
7,46570361941043	0,0295171274604938	7,20564674387959	0,0281476832068557
7,47008961918961	0,0296678511140176	7,20974163618649	0,0280557897268742
7,47447561896879	0,0298791855231747	7,21383652849339	0,0281315779142339
7,47886161874796	0,0298606286049075	7,21793142080029	0,0282501197299742
7,48324761852714	0,0299302271918738	7,22202631310718	0,0283120025478689
7,48763361830631	0,030012341684647	7,22612120541409	0,0282333523800179
7,49201961808549	0,0300312449307811	7,23021609772098	0,0279894153017474
7,49640561786467	0,0300114796643793	7,23431099002788	0,0277641636266586
7,50079161764384	0,0299917143979775	7,23840588233478	0,0277175230139965
7,50517761742302	0,0301417203097312	7,24250077464168	0,0277806137005768
7,5095636172022	0,0302388437691668	7,24659566694858	0,0278630859820674
7,51394961698137	0,0302835672213329	7,25069055925548	0,0279298768132279
7,51833561676055	0,0302895509779225	7,25478545156238	0,0279267932157289
7,52272161653972	0,0302737479210501	7,25888034386928	0,0277283470132166
7,5271076163189	0,030231178034155	7,26297523617618	0,0272415528615863
7,53149361609808	0,0301886081472599	7,26707012848308	0,0265651169009554
7,53587961587725	0,0300751134625641	7,27116502078998	0,0258648255918447
7,54026561565643	0,0300819152077568	7,27525991309688	0,0251881377253426
7,54465161543561	0,0300614422474942	7,27935480540378	0,0244980000234555
7,54903761521478	0,0300329590320657	7,28344969771068	0,0237312686578444
7,55342361499396	0,0300044758166372	7,28754459001758	0,0228627457358523
7,55780961477314	0,0299728000235752	7,29163948232448	0,0219728997146591
7,56219561455231	0,0299188338092435	7,29573437463138	0,0211764734381119
7,56658161433149	0,0298380084159093	7,29982926693828	0,0205990924242558
7,57096761411066	0,0298507406534541	7,30392415924518	0,0204272138780159
7,57535361388984	0,0298292715240714	7,30801905155208	0,0206899526100654
7,57973961366902	0,0298033586691462	7,31211394385898	0,0212339127108754
7,58412561344819	0,0297561006118666	7,31620883616588	0,0219537442275465
7,58851161322737	0,029708842554587	7,32030372847278	0,0227656629283645
7,59289761300655	0,0295677662293871	7,32439862077967	0,0235589297940542
7,59728361278572	0,0294642131337928	7,32849351308657	0,0241952573220004
7,6016696125649	0,0293606600381985	7,33258840539347	0,0244759253499929
7,60605561234408	0,0291604312403814	7,33668329770037	0,0243541032353713
7,61044161212325	0,0286383650986945	7,34077819000727	0,024105601343914
7,61482761190243	0,0285968708380274	7,34487308231417	0,0239795523697736
7,6192136116816	0,0285534674127171	7,34896797462107	0,023962522955953
7,62359961146078	0,0285100639874068	7,35306286692797	0,0239700212624053
7,62798561123996	0,0284443927471566	7,35715775923487	0,0239633633843739
7,63237161101913	0,0282335395102534	7,36125265154177	0,0239468741119104
7,63675761079831	0,0277717429432746	7,36534754384867	0,0239621794067364
7,64114361057749	0,0277609757646007	7,36944243615557	0,0240444557908951
7,64552961035666	0,0278768864103927	7,37353732846247	0,0241770386650307
7,64991561013584	0,0279357881870402	7,37763222076937	0,0243187056999711
7,65430160991501	0,02791424628686	7,38172711307627	0,0244319254039875
7,65868760969419	0,0278891483807232	7,38582200538317	0,0244713697885721
7,66307360947337	0,0278385219898406	7,38991689769007	0,0244211494269783
7,66745960925254	0,0277878955989579	7,39401178999697	0,0243564125419137
7,67184560903172	0,0277526301357278	7,39810668230387	0,0243556174527092
7,6762316088109	0,0277173646724977	7,40220157461077	0,0244049318728248
7,68061760859007	0,0276567944751961	7,40629646691767	0,0244574287859973
7,68500360836925	0,0275606955544991	7,41039135922457	0,0244693917091642
7,68938960814843	0,0271066400696016	7,41448625153146	0,0243627812133925
7,6937756079276	0,0271193673936933	7,41858114383837	0,0240786923871549
7,69816160770678	0,0272334115628208	7,42267603614526	0,0237775714582983
7,70254760748595	0,027316326691844	7,42677092845216	0,0237464215978765
7,70693360726513	0,027312726436908	7,43086582075906	0,0240295012621143
7,71131960704431	0,0272879279575725	7,43496071306596	0,0244571753848035
7,71570560682348	0,0272384903456832	7,43905560537286	0,0248905134117668
7,72009160660266	0,027189052733794	7,44315049767976	0,0252527034931419
7,72447760638184	0,0271178699805431	7,44724538998666	0,0255080079957491
7,72886360616101	0,0271106227303056	7,45134028229356	0,0256626348810884
7,73324960594019	0,0270790444843216	7,45543517460046	0,0257353243180899
7,73763560571937	0,0270474662383377	7,45953006690736	0,0257481626011911
7,74202160549854	0,0269494360045055	7,46362495921426	0,0257514999950949
7,74640760527772	0,0268012880371462	7,46771985152116	0,0257824459140831
7,75079360505689	0,0263205600100066	7,47181474382806	0,0258269997779674
7,75517960483607	0,0258398319828669	7,47590963613496	0,0258543391019965
7,75956560461525	0,0247310903784146	7,48000452844186	0,0258054547300795
7,76395160439442	0,0223637638380343	7,48409942074876	0,02555173520627
7,7683376041736	0,0175913673533366	7,48819431305566	0,0249838436624025
7,77272360395277	0,0139038753835134	7,49228920536256	0,0242138286769388
7,77710960373195	0,0238266777025894	7,49638409766946	0,0234443083437041
7,78149560351113	0,0260232824334584	7,50047898997636	0,0227319089182844
7,78588160329031	0,0270808227641011	7,50457388228326	0,0220574604698637
7,79026760306948	0,0272041697109099	7,50866877459016	0,0214139052594421
7,79465360284866	0,0272455504353752	7,51276366689705	0,0208345456558137
7,79903960262783	0,0272869311598405	7,51685855920395	0,0203695258701217
7,80342560240701	0,0273306757770741	7,52095345151085	0,0200231508338108
7,80781160218619	0,0273527872629267	7,52504834381775	0,0197503764643039
7,81219760196536	0,0273052638311499	7,52914323612465	0,0195189765788889
7,81658360174454	0,027257740399373	7,53323812843155	0,0194028070149507
7,82096960152372	0,027185006345889	7,53733302073845	0,0195788628698491
7,82535560130289	0,0270469917393311	7,54142791304535	0,0200701300452028
7,82974160108207	0,0271673296399847	7,54552280535225	0,0206998683140846
7,83412760086124	0,0271408922680528	7,54961769765915	0,0213362837694228
7,83851360064042	0,0270948819466085	7,55371258996605	0,0219404644510694
7,8428996004196	0,0270488716251643	7,55780748227295	0,0225019586071245
7,84728560019877	0,0269279841128909	7,56190237457985	0,022993170660191
7,85167159997795	0,0268193297514329	7,56599726688675	0,0233144913082674
7,85605759975713	0,0267502919199891	7,57009215919365	0,0233247877853262
7,8604435995363	0,0267159076778801	7,57418705150055	0,0230716307534807
7,86482959931548	0,0266815234357711	7,57828194380745	0,0228347546762738
7,86921559909465	0,0265961573605157	7,58237683611435	0,0228104919212346
7,87360159887383	0,0262252435567001	7,58647172842125	0,0229646408438633
7,87798759865301	0,0260745913014403	7,59056662072815	0,0231638613095009
7,88237359843218	0,0260502786061511	7,59466151303505	0,0232786413312657
7,88675959821136	0,0261613285775801	7,59875640534195	0,0232196248675307
7,89114559799054	0,0261419270658501	7,60285129764884	0,0230213622070264
7,89553159776971	0,0260965583552849	7,60694618995575	0,0227928437410767
7,89991759754889	0,0260511896447198	7,61104108226264	0,0225801117076858
7,90430359732807	0,0259284577035559	7,61513597456954	0,0223819299660445
7,90868959710724	0,0260021498597824	7,61923086687644	0,0221912840218478
7,91307559688642	0,0261950002970322	7,62332575918334	0,021998309147851
7,91746159666559	0,0262753211335636	7,62742065149024	0,021780243391238
7,92184759644477	0,0262966602032766	7,63151554379714	0,0214807897400277
7,92623359622395	0,0263179992729897	7,63561043610404	0,0210385165662729
7,93061959600312	0,0263365470325755	7,63970532841094	0,0204964811792407
7,9350055957823	0,0263550947921612	7,64380022071784	0,0199803008873895
7,93939159556148	0,0263212791535438	7,64789511302474	0,0195506381345731
7,94377759534065	0,0262874635149263	7,65199000533164	0,0191918560349523
7,94816359511983	0,0262441468523908	7,65608489763854	0,0189052889858651
7,95254959489901	0,0261438088209938	7,66017978994544	0,0187858447320256
7,95693559467818	0,0257656494049081	7,66427468225234	0,0189730270798831
7,96132159445736	0,0257699372117223	7,66836957455924	0,0194463036261084
7,96570759423653	0,0258303774607474	7,67246446686614	0,0200259111346638
7,97009359401571	0,0258439847367135	7,67655935917304	0,0205612965903125
7,97447959379489	0,0258261409999143	7,68065425147994	0,0209653587419909
7,97886559357406	0,0256922129649158	7,68474914378684	0,0212143978124015
7,98325159335324	0,0255582849299173	7,68884403609374	0,0213083982006041
7,98763759313242	0,0255098759606731	7,69293892840064	0,0212860531231564
7,99202359291159	0,0255484867990258	7,69703382070754	0,021377199476104
7,99640959269077	0,0255477977449965	7,70112871301444	0,0217465313173985
8,00079559246995	0,0255208403141536	7,70522360532134	0,0222518389064696
8,00518159224912	0,0253266277046173	7,70931849762823	0,0226998118516716
8,0095675920283	0,0251324150950809	7,71341338993513	0,0229570778714122
8,01395359180747	0,0251575395530482	7,71750828224203	0,022923656790797
8,01833959158665	0,0254240820205667	7,72160317454893	0,0226247155606777
8,02272559136583	0,0253588729549972	7,72569806685583	0,0221787733096599
8,027111591145	0,0252936638894277	7,72979295916273	0,0216861096915259
8,03149759092418	0,0251731525151227	7,73388785146963	0,0212767349519998
8,03588359070335	0,0249513179756659	7,73798274377653	0,0210656140015256
8,04026959048253	0,0249973697720374	7,74207763608343	0,0210268634758686
8,04465559026171	0,0250606378729435	7,74617252839033	0,0210259693575908
8,04904159004088	0,0250753964168263	7,75026742069723	0,0209387570574676
8,05342758982006	0,025038134665262	7,75436231300413	0,0207124034183939
8,05781358959924	0,0250008729136978	7,75845720531103	0,0203853004991937
8,06219958937841	0,0249433385171618	7,76255209761793	0,0200735644852007
8,06658558915759	0,02477195561383	7,76664698992483	0,0198982156983317
8,07097158893677	0,0248187531399286	7,77074188223173	0,0198698416426624
8,07535758871594	0,0248098040139913	7,77483677453863	0,0199053313357453
8,07974358849512	0,0247448344252629	7,77893166684553	0,0199634690884346
8,0841295882743	0,0246798648365344	7,78302655915243	0,0200590621457391
8,08851558805347	0,0244586520254201	7,78712145145933	0,0201991474468301
8,09290158783265	0,0246087389947031	7,79121634376623	0,0203451264716103
8,09728758761182	0,0251668839169324	7,79531123607313	0,0204246146994203
8,101673587391	0,0251963472343003	7,79940612838003	0,020371371826446
8,10605958717018	0,0251967587343307	7,80350102068692	0,0201649874989429
8,11044558694935	0,025152161871543	7,80759591299382	0,0198572318104901
8,11483158672853	0,0251075650087553	7,81169080530072	0,0195268753865098
8,11921758650771	0,0250367792554688	7,81578569760762	0,0192228636174144
8,12360358628688	0,0254291939224335	7,81988058991452	0,0190282916271706
8,12798958606606	0,0258593125746934	7,82397548222142	0,0191459466528091
8,13237558584524	0,0258677273958597	7,82807037452832	0,0197685513080929
8,13676158562441	0,0258525183879448	7,83216526683522	0,0208333386318489
8,14114758540359	0,0258355330520243	7,83626015914212	0,0220697560605641
8,14553358518276	0,0261174753591447	7,84035505144902	0,0232122089014844
8,14991958496194	0,0262664204901906	7,84444994375592	0,0240390917361814
8,15430558474112	0,026225135103491	7,84854483606282	0,0243367561518263
8,15869158452029	0,0261838497167915	7,85263972836972	0,024066044036513
8,16307758429947	0,0261226425226506	7,85673462067662	0,0235125214796394
8,16746358407864	0,0259283337852414	7,86082951298352	0,0230616238878864
8,17184958385782	0,025959827087759	7,86492440529042	0,0228544860811439
8,176235583637	0,0259576763427497	7,86901929759732	0,0227989055004232
8,18062158341617	0,026029385672729	7,87311418990422	0,0228000085371337
8,18500758319535	0,0263011429039884	7,87720908221112	0,0228141903611633
8,18939358297453	0,0264781494056642	7,88130397451802	0,0228115786400684
8,1937795827537	0,0264686306240946	7,88539886682492	0,022745931173018
8,19816558253288	0,0265580707411707	7,88949375913182	0,0225484504448317
8,20255158231206	0,0269238771052936	7,89358865143871	0,022183313834447
8,20693758209123	0,0270645498505083	7,89768354374561	0,0217169119526979
8,21132358187041	0,027205222595723	7,90177843605251	0,0212449739928566
8,21570958164959	0,0272223039326275	7,90587332835941	0,0208051623012855
8,22009558142876	0,0272450041853206	7,90996822066631	0,0204465012423363
8,22448158120794	0,0272992331988574	7,91406311297321	0,0202690368432213
8,22886758098711	0,0272923788203953	7,91815800528011	0,0202895849804699
8,23325358076629	0,0272433860383892	7,92225289758701	0,0204093585734144
8,23763958054547	0,0271943932563832	7,92634778989391	0,0205516191283169
8,24202558032464	0,0271155540587284	7,93044268220081	0,0206930041925356
8,24641158010382	0,0266425530372698	7,93453757450771	0,0208260204731544
8,250797579883	0,0263350740994161	7,93863246681461	0,020940109204755
8,25518357966217	0,0261957025950008	7,94272735912151	0,0210132438287593
8,25956957944135	0,0237086039370789	7,94682225142841	0,0210322155237679
8,26395557922052	0,021221505279157	7,95091714373531	0,0210364738766811
8,2683415789997	0,0161966585983357	7,95501203604221	0,0210636777601734
8,27272757877888	0,0123928566221721	7,95910692834911	0,0210989685052929
8,27711357855805	0,022367952449955	7,96320182065601	0,0211174222535311
8,28149957833723	0,0243068273299804	7,96729671296291	0,0211048145352746
8,28588557811641	0,0251823432329473	7,97139160526981	0,0210640089695448
8,29027157789558	0,0252984595479835	7,97548649757671	0,0209983495612188
8,29465757767476	0,0253408889094886	7,97958138988361	0,0208660857896457
8,29904357745393	0,0253299283713983	7,98367628219051	0,020595968827017
8,30342957723311	0,025318967833308	7,98777117449741	0,0201990069491758
8,30781557701229	0,0253207169919765	7,9918660668043	0,0197584089261927
8,31220157679146	0,0254020229137658	7,9959609591112	0,0193142876009564
8,31658757657064	0,0254593270980189	8,00005585141811	0,01885246877024
8,32097357634982	0,0255508612808562	8,004150743725	0,0183432918358192
8,32535957612899	0,025625130411454	8,00824563603191	0,0177872746255956
8,32974557590817	0,0256350823903915	8,0123405283388	0,0172167632866226
8,33413157568735	0,0256363229909228	8,0164354206457	0,016657217090284
8,33851757546652	0,0258383117255739	8,0205303129526	0,0161153818425252
8,3429035752457	0,025968127894208	8,0246252052595	0,0155874225118569
8,34728957502487	0,0261993223148096	8,0287200975664	0,0151210541284876
8,35167557480405	0,0261776981611881	8,0328149898733	0,0148534870677019
8,35606157458323	0,0261560740075665	8,0369098821802	0,0148170201560441
8,3604475743624	0,026238921196497	8,0410047744871	0,0148851136347261
8,36483357414158	0,0262590706707245	8,045099666794	0,0149670953705382
8,36921957392076	0,026279220144952	8,0491945591009	0,0150361303299196
8,37360557369993	0,0262987159339168	8,0532894514078	0,0150663180510562
8,37799157347911	0,026329929254171	8,0573843437147	0,0150241928509867
8,38237757325828	0,0265789118351394	8,0614792360216	0,0149374901688557
8,38676357303746	0,0267682894433733	8,0655741283285	0,0149024300385255
8,39114957281664	0,0267714053333426	8,0696690206354	0,01499071089622
8,39553557259581	0,0267439713539556	8,0737639129423	0,0151894141187922
8,39992157237499	0,0267161175661685	8,0778588052492	0,0154505862581116
8,40430757215417	0,0266882637783813	8,0819536975561	0,0157623326987485
8,40869357193334	0,0268452872721759	8,086048589863	0,0161309019069281
8,41307957171252	0,0270296470819497	8,0901434821699	0,0165735792425298
8,4174655714917	0,0271316312018957	8,09423837447679	0,0171260891852731
8,42185157127087	0,0271868907491047	8,09833326678369	0,0177716704669558
8,42623757105005	0,0272296775068719	8,10242815909059	0,0184306281480645
8,43062357082922	0,027222051220882	8,10652305139749	0,0190366959526296
8,4350095706084	0,0272144249348921	8,11061794370439	0,019552172642781
8,43939557038758	0,0272075813040979	8,11471283601129	0,0199414526817516
8,44378157016675	0,0271841009861172	8,11880772831819	0,0201408153628319
8,44816756994593	0,0271849892404077	8,12290262062509	0,0200238218453389
[truncated: 4,471 more rows]
