# Supplementary material for: Oligomerization-dependent and synergistic regulation of Cdc42 GTPase cycling by a GEF and a GAP
Source: EMBO Rep. 2026 Feb 9;27(6):1463–77. doi: 10.1038/s44319-026-00695-7 (PMC13022455; doi:10.1038/s44319-026-00695-7)
Supplement: Supplementary file 6 — Source data Fig. 7 [file 44319_2026_695_MOESM6_ESM.zip › Figure 7/7A/SEC-MALS Cdc24 + Rga2_I.txt]

volume (mL)	cdc24+rga2[Sequence2] (dRI)	volume (mL)	cdc24+rga2[Sequence2] (Rayleigh ratio)	volume (mL)	cdc24+rga2[Sequence2] (Molar mass)
-0,313526655515041	0,153920359062985	-0,057325541893588	0,00365041408333625	7,60831285662241	12583819,312807
-0,309140655735864	0,149110042980064	-0,0532306495866885	0,0038820390929195	7,61240774892931	12832335,5269734
-0,304754655956688	0,153138602208412	-0,0491357572797889	0,00409549188991766	7,61650264123621	12546464,5052376
-0,300368656177512	0,160432559520765	-0,0450408649728893	0,00429106368826493	7,62059753354311	12249369,3169334
-0,295982656398335	0,165047283683721	-0,0409459726659898	0,00446959336980291	7,62469242585001	11947015,9247866
-0,291596656619159	0,166837331966313	-0,0368510803590902	0,00463517122609015	7,62878731815691	11670712,9303722
-0,287210656839983	0,166655177799689	-0,0327561880521906	0,00479356757196588	7,63288221046381	11419001,9087349
-0,282824657060806	0,166473023633066	-0,028661295745291	0,00494548252089836	7,63697710277071	11172151,4102538
-0,27843865728163	0,166169525986443	-0,0245664034383915	0,0050864739833543	7,64107199507761	10933261,6410816
-0,274052657502454	0,165468465678085	-0,0204715111314919	0,00521343742329292	7,64516688738451	10702188,153551
-0,269666657723277	0,164576670852717	-0,0163766188245923	0,00532818068908197	7,64926177969141	10475278,5969017
-0,265280657944101	0,163378976937205	-0,0122817265176927	0,00543486337970748	7,65335667199831	10262433,2351621
-0,260894658164925	0,162130934118552	-0,00818683421079317	0,00553609551396751	7,65745156430521	10071705,3387484
-0,256508658385748	0,161189235945177	-0,0040919419038936	0,00563342358135683	7,66154645661211	9893837,41942728
-0,252122658606572	0,160458764234106	2,95040300597738E-6	0,00572694481763682	7,66564134891901	9715740,7760481
-0,247736658827396	0,159775391291822	0,00409784270990555	0,00581476532766195	7,66973624122591	9532755,03392522
-0,243350659048219	0,158957974971832	0,00819273501680512	0,00589456989323668	7,67383113353281	9348205,01585511
-0,238964659269043	0,157870842556667	0,0122876273237047	0,00596437488698859	7,6779260258397	9169399,34096695
-0,234578659489867	0,156855777964785	0,0163825196306043	0,00602334507229763	7,6820209181466	8998175,62063484
-0,23019265971069	0,156108709807798	0,0204774119375038	0,00607345674746223	7,6861158104535	8842298,15024092
-0,225806659931514	0,155441273435964	0,0245723042444034	0,00611862695544805	7,6902107027604	8689633,48247024
-0,221420660152338	0,154763110846842	0,028667196551303	0,00616233887803808	7,6943055950673	8534723,78021373
-0,217034660373161	0,154117978920243	0,0327620888582026	0,00620588137881141	7,6984004873742	8383017,42823728
-0,212648660593985	0,153483579504079	0,0368569811651021	0,00624798203414462	7,7024953796811	8232437,096611
-0,208262660814809	0,152917221707794	0,0409518734720017	0,0062867789652575	7,706590271988	8091330,57520201
-0,203876661035632	0,152396252702222	0,0450467657789013	0,00632089060004968	7,7106851642949	7966450,04463278
-0,199490661256456	0,151899845392198	0,0491416580858008	0,00634912974029792	7,7147800566018	7848094,14605579
-0,19510466147728	0,151441145267925	0,0532365503927004	0,00637289753719273	7,7188749489087	7726051,59229453
-0,190718661698103	0,151023746398758	0,0573314426996	0,0063968740254332	7,7229698412156	7601176,80990329
-0,186332661918927	0,150617974152217	0,0614263350064996	0,00642366180944976	7,7270647335225	7471708,78304348
-0,181946662139751	0,150257206428951	0,0655212273133991	0,00645103999112977	7,7311596258294	7326660,89170972
-0,177560662360574	0,149830203519386	0,0696161196202987	0,00647496087706069	7,7352545181363	7159422,32428324
-0,173174662581398	0,149417340087091	0,0737110119271983	0,00649351801909372	7,7393494104432	7019714,0493161
-0,168788662802222	0,149104399416139	0,0778059042340979	0,00650837892861468	7,7434443027501	6921450,1664844
-0,164402663023045	0,148697712904594	0,0819007965409974	0,00652150527097972	7,747539195057	6817505,41593399
-0,160016663243869	0,148116668948778	0,085995688847897	0,0065327485194178	7,7516340873639	6713408,45045831
-0,155630663464693	0,147601104467052	0,0900905811547966	0,00654169618533912	7,7557289796708	6612040,81418294
-0,151244663685516	0,147267506356155	0,0941854734616961	0,00654956333756833	7,7598238719777	6512620,5814041
-0,14685866390634	0,146949490177311	0,0982803657685957	0,00655902312212323	7,7639187642846	6421463,38179005
-0,142472664127164	0,146770432500138	0,102375258075495	0,00657210815717028	7,76801365659149	6395753,55600223
-0,138086664347987	0,1467053842618	0,106470150382395	0,00658727994777597	7,77210854889839	6353320,27675452
-0,133700664568811	0,146622077664825	0,110565042689294	0,00660057468760083	7,77620344120529	6215748,32819845
-0,129314664789635	0,14651349835547	0,114659934996194	0,00660964342318404	7,78029833351219	6061291,42307949
-0,124928665010458	0,146404919046115	0,118754827303094	0,00661576692603186	7,78439322581909	5965235,83127114
-0,120542665231282	0,146248430312782	0,122849719609993	0,00662139721592883	7,78848811812599	5888111,30088929
-0,116156665452106	0,146174699217141	0,126944611916893	0,00662727252671072	7,79258301043289	5819471,9041236
-0,111770665672929	0,14607926874874	0,131039504223792	0,00663412696848945	7,79667790273979	5749213,40342447
-0,107384665893753	0,145983838280339	0,135134396530692	0,00664340396069427	7,80077279504669	5676378,76408236
-0,102998666114577	0,145610737371291	0,139229288837591	0,00665417840945946	7,80486768735359	5604174,6084092
-0,0986126663354005	0,145439951030972	0,143324181144491	0,0066632034100641	7,80896257966049	5532088,11126107
-0,0942266665562242	0,145350129611597	0,147419073451391	0,00666821023948561	7,81305747196739	5461329,87461299
-0,0898406667770479	0,145282795890826	0,15151396575829	0,00666907327563868	7,81715236427429	5394910,06901803
-0,0854546669978715	0,145201339990936	0,15560885806519	0,00666744773669537	7,82124725658119	5331725,81962858
-0,0810686672186952	0,145003773066386	0,159703750372089	0,00666482554059218	7,82534214888809	5268475,44442199
-0,0766826674395189	0,144806206141835	0,163798642678989	0,00666154172520421	7,82943704119499	5205188,54810878
-0,0722966676603425	0,144445625891895	0,167893534985888	0,00665756518839843	7,83353193350189	5143456,55066792
-0,0679106678811662	0,144220675626495	0,171988427292788	0,00665279214414305	7,83762682580879	5084230,52853209
-0,0635246681019899	0,144152590710405	0,176083319599688	0,00664765442659515	7,84172171811569	5028532,45511848
-0,0591386683228136	0,144018797336918	0,180178211906587	0,00664450312504371	7,84581661042259	4976329,94230125
-0,0547526685436372	0,143885003963431	0,184273104213487	0,00664593962110898	7,84991150272949	4924842,65882373
-0,0503666687644609	0,143522064434717	0,188367996520386	0,00665181799752456	7,85400639503639	4872423,95544664
-0,0459806689852846	0,143331205269051	0,192462888827286	0,00665962003229811	7,85810128734329	4819281,78385476
-0,0415946692061083	0,14318069373094	0,196557781134185	0,00666660928417262	7,86219617965018	4765885,50348078
-0,0372086694269319	0,143131967690835	0,200652673441085	0,00667125461287233	7,86629107195709	4714187,83516265
-0,0328226696477556	0,143033757989444	0,204747565747985	0,00667327111419304	7,87038596426398	4669837,13322483
-0,0284366698685793	0,142935548288053	0,208842458054884	0,00667401688006505	7,87448085657088	4624233,54774867
-0,0240506700894029	0,142714514765261	0,212937350361784	0,00667646877719257	7,87857574887778	4576839,5965364
-0,0196646703102266	0,142616342712506	0,217032242668683	0,00668183895123372	7,88267064118468	4529480,52165032
-0,0152786705310503	0,142592952861585	0,221127134975583	0,00668843264192583	7,88676553349158	4483796,57489982
-0,0108926707518739	0,142611118751375	0,225222027282482	0,00669449818548327	7,89086042579848	4440400,05457476
-0,00650667097269764	0,142625742505339	0,229316919589382	0,00669887518841238	7,89495531810538	4399233,23612588
-0,00212067119352133	0,142567303343858	0,233411811896282	0,00669937460181435	7,89905021041228	4360107,71886228
0,00226532858565504	0,142508864182377	0,237506704203181	0,00669317577218774	7,90314510271918	4322136,30745569
0,00665132836483134	0,142476418760592	0,241601596510081	0,00668185490423277	7,90723999502608	4283916,69368192
0,0110373281440077	0,142497467077821	0,24569648881698	0,00667083692851787	7,91133488733298	4245213,13314559
0,015423327923184	0,142473288763298	0,24979138112388	0,00666292320498078	7,91542977963988	4207596,78575847
0,0198093277023603	0,142382924968976	0,25388627343078	0,0066570463400788	7,91952467194678	4172679,60031876
0,0241953274815366	0,142270736416026	0,257981165737679	0,00665081777579007	7,92361956425368	4138994,54656328
0,028581327260713	0,142158547863076	0,262076058044579	0,00664282930412063	7,92771445656058	4106242,91452381
0,0329673270398893	0,141901195755131	0,266170950351478	0,0066330328899672	7,93180934886748	4073783,94490208
0,0373533268190657	0,141881191332076	0,270265842658378	0,00662171899811057	7,93590424117438	4040801,89514701
0,041739326598242	0,142037474686331	0,274360734965277	0,00660920028035826	7,93999913348128	4008047,45927326
0,0461253263774183	0,141912441540043	0,278455627272177	0,0065965200754379	7,94409402578818	3976303,38020513
0,0505113261565946	0,141787408393755	0,282550519579077	0,00658440772061955	7,94818891809508	3946766,4110692
0,054897325935771	0,14159106016439	0,286645411885976	0,00657223724356099	7,95228381040198	3919034,0512058
0,0592833257149473	0,141453792503747	0,290740304192876	0,0065600545570072	7,95637870270888	3891673,35397974
0,0636693254941236	0,141419938930091	0,294835196499775	0,00655056865636071	7,96047359501578	3864261,08570952
0,0680553252732999	0,141392754380287	0,298930088806675	0,00654799322998174	7,96456848732267	3836879,79211902
0,0724413250524762	0,141331704330865	0,303024981113574	0,00655459892994738	7,96866337962958	3809254,60107012
0,0768273248316526	0,141102403998466	0,307119873420474	0,00656718596029697	7,97275827193647	3781309,48477158
0,0812133246108289	0,140873103666067	0,311214765727374	0,0065780663140962	7,97685316424337	3753700,798037
0,0855993243900052	0,140623606172134	0,315309658034273	0,0065822567974816	7,98094805655027	3728100,8684997
0,0899853241691816	0,140523853972735	0,319404550341173	0,00658229135920358	7,98504294885717	3703700,66336423
0,0943713239483579	0,140543517460928	0,323499442648072	0,00658415456811616	7,98913784116407	3678299,38450585
0,0987573237275342	0,140426921745687	0,327594334954972	0,00658899964120333	7,99323273347097	3652060,11890572
0,103143323506711	0,140310326030447	0,331689227261871	0,00659320485722455	7,99732762577787	3625407,96274368
0,107529323285887	0,140125283809401	0,335784119568771	0,00659413766957569	8,00142251808477	3600241,32275089
0,111915323065063	0,139933305752054	0,33987901187567	0,00659117810412395	8,00551741039167	3577337,61988076
0,11630132284424	0,139825317441681	0,34397390418257	0,00658443223203302	8,00961230269857	3555172,18033057
0,120687322623416	0,139699991622654	0,34806879648947	0,00657515572356588	8,01370719500547	3531741,99291343
0,125073322402592	0,139560083447574	0,352163688796369	0,00656905595928156	8,01780208731237	3506251,15540073
0,129459322181769	0,139455439435438	0,356258581103269	0,00657358414046118	8,02189697961927	3479851,30582069
0,133845321960945	0,139326608784802	0,360353473410168	0,00658849520158226	8,02599187192617	3437532,71309793
0,138231321740121	0,139165615946395	0,364448365717068	0,00660650623950746	8,47233513337822	753951,571971677
0,142617321519298	0,139162467774301	0,368543258023967	0,0066226085318502	8,47643002568512	752310,845628927
0,147003321298474	0,139078693709226	0,372638150330867	0,0066341821931908	8,48052491799202	742868,450953368
0,15138932107765	0,138980933183633	0,376733042637767	0,00663833599087453	8,48461981029892	733638,330270868
0,155775320856826	0,13888317265804	0,380827934944666	0,00663312424178793	8,48871470260582	724494,889686647
0,160161320636003	0,138547344438421	0,384922827251566	0,00662035934826211	8,49280959491272	715766,566370873
0,164547320415179	0,138436756885599	0,389017719558465	0,00660534065514659	8,49690448721962	707143,154802977
0,168933320194355	0,138318517279307	0,393112611865365	0,00659248385772079	8,50099937952652	698663,875390257
0,173319319973532	0,138246280164029	0,397207504172265	0,00658242627949705	8,50509427183342	690793,299014587
0,177705319752708	0,138379934388958	0,401302396479164	0,00657399427159831	8,50918916414032	683388,010792973
0,182091319531884	0,138347079371967	0,405397288786064	0,00656605029932757	8,51328405644722	676049,065466711
0,186477319311061	0,138314224354976	0,409492181092963	0,00655774780942627	8,51737894875412	668639,295818943
0,190863319090237	0,138285399547944	0,413587073399863	0,00654879617873911	8,52147384106102	661285,669406759
0,195249318869413	0,138296763943492	0,417681965706762	0,00653971494955929	8,52556873336792	654140,722042509
0,19963531864859	0,138374161843103	0,421776858013662	0,00653066509894622	8,52966362567482	647236,887119593
0,204021318427766	0,138297689849208	0,425871750320562	0,00652079662597381	8,53375851798172	640574,693711957
0,208407318206942	0,138168445832896	0,429966642627461	0,00650946305228649	8,53785341028862	634206,863379925
0,212793317986119	0,138039201816583	0,434061534934361	0,00649780203629364	8,54194830259551	627655,939763217
0,217179317765295	0,137796633209725	0,43815642724126	0,00648848977374977	8,54604319490241	621133,655493658
0,221565317544471	0,13767926952274	0,44225131954816	0,00648206932922161	8,55013808720931	614996,337719047
0,225951317323648	0,137642191846681	0,446346211855059	0,00647620796106494	8,55423297951621	609106,032580441
0,230337317102824	0,137532983833904	0,450441104161959	0,00646906133058564	8,55832787182311	603580,687907081
0,234723316882	0,137423775821127	0,454535996468859	0,0064612626024908	8,56242276413001	598279,552374997
0,239109316661177	0,137237194942808	0,458630888775758	0,00645454365480178	8,56651765643691	593054,373946859
0,243495316440353	0,137200492018273	0,462725781082658	0,00644912649437828	8,57061254874381	587846,510915475
0,247881316219529	0,137137581842057	0,466820673389557	0,00644368269987387	8,57470744105071	582758,711903088
0,252267315998706	0,13707467166584	0,470915565696457	0,00643685684883979	8,57880233335761	577880,081106653
0,256653315777882	0,137052364322102	0,475010458003356	0,00642849779703674	8,58289722566451	573198,808300223
0,261039315557058	0,136954228122685	0,479105350310256	0,00642021072851458	8,58699211797141	568664,933783325
0,265425315336235	0,136856091923267	0,483200242617156	0,0064146266717466	8,59108701027831	564180,693859452
0,269811315115411	0,136601412135547	0,487295134924055	0,00641299522516308	8,59518190258521	559661,656676268
0,274197314894587	0,136449477370166	0,491390027230955	0,00641372540339621	8,59927679489211	555193,421634044
0,278583314673764	0,136482895270511	0,495484919537854	0,00641479363586581	8,60337168719901	550843,588738263
0,28296931445294	0,13653354596761	0,499579811844754	0,00641623774371565	8,60746657950591	546690,131050651
0,287355314232116	0,136461756624203	0,503674704151653	0,00641848514161103	8,61156147181281	542892,213988033
0,291741314011293	0,136373583440283	0,507769596458553	0,00642078002506078	8,61565636411971	539359,291515002
0,296127313790469	0,136285410256363	0,511864488765453	0,00642140623756603	8,61975125642661	535827,615423623
0,300513313569645	0,136271182830306	0,515959381072352	0,00641765061888286	8,62384614873351	532278,82237051
0,304899313348822	0,136303920195846	0,520054273379252	0,00640738346964762	8,6279410410404	528744,685224869
0,309285313127998	0,136320004280325	0,524149165686151	0,00639155113798734	8,6320359333473	525211,189830972
0,313671312907174	0,136232904089619	0,528244057993051	0,00637437774316687	8,6361308256542	521740,415826405
0,318057312686351	0,136145803898913	0,53233895029995	0,00635972466627561	8,6402257179611	518401,400804798
0,322443312465527	0,136190565298193	0,53643384260685	0,0063476189879802	8,644320610268	515126,833381741
0,326829312244703	0,136153314276438	0,54052873491375	0,00633674862257206	8,6484155025749	511835,706060038
0,33121531202388	0,13606036590649	0,544623627220649	0,00632820257763164	8,6525103948818	508592,31193797
0,335601311803056	0,135990184298173	0,548718519527549	0,00632487074512442	8,6566052871887	505467,113372536
0,339987311582232	0,135872570555772	0,552813411834448	0,00632869447233903	8,6607001794956	502409,668089404
0,344373311361409	0,135754956813371	0,556908304141348	0,00633902220943891	8,6647950718025	499456,174380627
0,348759311140585	0,135569025116394	0,561003196448247	0,00635264470646853	8,6688899641094	496670,294768151
0,353145310919761	0,135511024487962	0,565098088755147	0,00636620117785135	8,6729848564163	493839,007269731
0,357531310698938	0,135565183365702	0,569192981062047	0,00637818978004286	8,6770797487232	490952,530775779
0,361917310478114	0,135480277223511	0,573287873368946	0,00638732565050989	8,6811746410301	488143,183014362
0,36630331025729	0,135368059526183	0,577382765675846	0,00639025296507899	8,685269533337	485391,086561957
0,370689310036467	0,135255841828855	0,581477657982745	0,0063832337489311	8,6893644256439	482666,581278105
0,375075309815643	0,135071936986172	0,585572550289645	0,00636779343408913	8,6934593179508	479984,816825982
0,379461309594819	0,134960560986585	0,589667442596545	0,00635104322849254	8,6975542102577	477355,728501339
0,383847309373995	0,134930035554591	0,593762334903444	0,00633904189573576	8,7016491025646	474766,583081187
0,388233309153172	0,134920441662351	0,597857227210344	0,00633226888663019	8,7057439948715	472212,092733158
0,392619308932348	0,134830119320752	0,601952119517243	0,00632836820707937	8,7098388871784	469694,578273834
0,397005308711524	0,134737382598029	0,606047011824143	0,0063273972729922	8,7139337794853	467225,572986796
0,401391308490701	0,134601846418453	0,610141904131042	0,0063322070334327	8,7180286717922	464881,192710972
0,405777308269877	0,134466310238877	0,614236796437942	0,00634328349003595	8,7221235640991	462651,29840941
0,410163308049053	0,134340694635348	0,618331688744841	0,00635607778417292	8,726218456406	460382,650350347
0,41454930782823	0,134188236849597	0,622426581051741	0,00636395522680567	8,7303133487129	458087,976426948
0,418935307607406	0,134035779063847	0,626521473358641	0,00636286443162511	8,73440824101979	455769,051074002
0,423321307386582	0,133811782762101	0,63061636566554	0,00635450242125403	8,73850313332669	453394,215068957
0,427707307165759	0,133495801838525	0,63471125797244	0,00634425190733003	8,74259802563359	451125,604684927
0,432093306944935	0,133272876890541	0,638806150279339	0,00633600393438967	8,74669291794049	448887,399821646
0,436479306724111	0,133189547970643	0,642901042586239	0,00632947162141097	8,75078781024739	446618,35667389
0,440865306503288	0,133131885895528	0,646995934893138	0,00632206764363255	8,75488270255429	444375,14467947
0,445251306282464	0,132999582704326	0,651090827200038	0,00631168579297863	8,75897759486119	442643,078608006
0,44963730606164	0,132867279513124	0,655185719506938	0,00629905385835262	8,76307248716809	441284,710018183
0,454023305840817	0,132538051535446	0,659280611813837	0,00628663018831855	8,76716737947499	440066,685777138
0,458409305619993	0,132370922052628	0,663375504120737	0,00627668911590959	8,77126227178189	438390,306247423
0,462795305399169	0,132263524923071	0,667470396427636	0,00627203029239196	8,77535716408879	435085,627532467
0,467181305178346	0,132202787818403	0,671565288734536	0,00627288545960322	8,77945205639569	431388,664748381
0,471567304957522	0,132088983120194	0,675660181041435	0,00627464538480956	8,78354694870259	429162,837070112
0,475953304736698	0,131975178421986	0,679755073348335	0,00627230002338619	8,78764184100949	427084,720212376
0,480339304515875	0,131587939190248	0,683849965655235	0,006264325678226	8,79173673331639	424973,674778443
0,484725304295051	0,131426898827822	0,687944857962134	0,00625279819041068	8,79583162562329	422934,578327309
0,489111304074227	0,131491862656369	0,692039750269034	0,00624056354557857	8,79992651793019	420994,877184147
0,493497303853404	0,131494836205829	0,696134642575933	0,00622868183238604	8,80402141023709	419161,737463359
0,49788330363258	0,131433021572909	0,700229534882833	0,00621725148805174	8,80811630254399	417422,456348459
0,502269303411756	0,131266032284882	0,704324427189732	0,00620658176372763	8,81221119485089	415625,962273961
0,506655303190933	0,131099042996855	0,708419319496632	0,00619737290789269	8,81630608715779	413770,794341016
0,511041302970109	0,130873912413109	0,712514211803532	0,0061898175974743	8,82040097946468	411948,938489521
0,515427302749285	0,130744354137861	0,716609104110431	0,00618325089647205	8,82449587177159	410282,764705098
0,519813302528462	0,130734592760903	0,720703996417331	0,00617777376664701	8,82859076407848	408824,907268195
0,524199302307638	0,130673016307493	0,72479888872423	0,00617797519179528	8,83268565638538	407470,690443839
0,528585302086814	0,130502739183172	0,72889378103113	0,00619267100232832	8,83678054869228	406038,240789744
0,532971301865991	0,13033246205885	0,732988673338029	0,006221975708403	8,84087544099918	404431,85479978
0,537357301645167	0,130186167023918	0,737083565644929	0,00625389907940461	8,84497033330608	402673,740494704
0,541743301424343	0,130090766629039	0,741178457951829	0,00627713437838702	8,84906522561298	400913,07793186
0,54612930120352	0,130070882476009	0,745273350258728	0,00628548200403657	8,85316011791988	399218,588877688
0,550515300982696	0,130010237263808	0,749368242565628	0,00627826826478684	8,85725501022678	397502,548349792
0,554901300761872	0,129833366807181	0,753463134872527	0,00626303941758648	8,86134990253368	395754,203032157
0,559287300541049	0,129656496350554	0,757558027179427	0,00625241650660708	8,86544479484058	393963,290414503
0,563673300320225	0,129547189570685	0,761652919486327	0,00625323791268818	8,86953968714748	392126,329590572
0,568059300099401	0,129517318385066	0,765747811793226	0,00626125495557684	8,87363457945438	390401,804831905
0,572445299878578	0,129529901747964	0,769842704100126	0,00626813434412393	8,87772947176128	388676,64605274
0,576831299657754	0,129481899561342	0,773937596407025	0,0062678829321419	8,88182436406818	386908,002410792
0,58121729943693	0,129309687048881	0,778032488713925	0,00625792280832989	8,88591925637508	385170,86328624
0,585603299216106	0,129137474536421	0,782127381020824	0,00624060595674636	8,89001414868198	383484,657361837
0,589989298995283	0,128967818167716	0,786222273327724	0,00622045989238228	8,89410904098888	381792,928895404
0,594375298774459	0,128970163056109	0,790317165634623	0,00619910170083689	8,89820393329578	380074,062525114
0,598761298553636	0,128942664812334	0,794412057941523	0,00617702968232585	8,90229882560268	378386,312386629
0,603147298332812	0,128859724911184	0,798506950248423	0,00615647528037186	8,90639371790958	376858,738619651
0,607533298111988	0,128729412799589	0,802601842555322	0,00613966188962371	8,91048861021648	375451,808821831
0,611919297891165	0,128599100687993	0,806696734862222	0,00612640367341512	8,91458350252338	374101,802792681
0,616305297670341	0,1285857236115	0,810791627169121	0,00611532825991313	8,91867839483027	372806,910646572
0,620691297449517	0,128550600505196	0,814886519476021	0,00610569882197638	8,92277328713717	371473,350041408
0,625077297228694	0,128487060325005	0,81898141178292	0,00609693815130839	8,92686817944407	370183,670222827
0,62946329700787	0,128362560422116	0,82307630408982	0,00608818479485222	8,93096307175097	369018,475105301
0,633849296787046	0,128238060519226	0,82717119639672	0,00607991631412852	8,93505796405787	367945,831908496
0,638235296566222	0,128052955184473	0,831266088703619	0,00607575038822057	8,93915285636477	366907,500107017
0,642621296345399	0,127979688184878	0,835360981010519	0,00607781155474612	8,94324774867167	365803,929880397
0,647007296124575	0,127984575798452	0,839455873317418	0,00608381489117687	8,94734264097857	364616,607195218
0,651393295903752	0,127926458773266	0,843550765624318	0,00609091314308041	8,95143753328547	363437,650359831
0,655779295682928	0,127830525504927	0,847645657931218	0,00609724984415586	8,95553242559237	362340,914207552
0,660165295462104	0,127734592236588	0,851740550238117	0,00610123477297551	8,95962731789927	361345,777622972
0,66455129524128	0,127350450662995	0,855835442545017	0,00610219657630966	8,96372221020617	360422,855029572
0,668937295020457	0,127169198728906	0,859930334851916	0,00610313504998605	8,96781710251307	359518,480582221
0,673323294799633	0,127173653149313	0,864025227158816	0,00610788513556346	8,97191199481997	358602,371075486
0,677709294578809	0,127191475348061	0,868120119465715	0,006116812177649	8,97600688712687	357546,722145016
0,682095294357986	0,127034001006639	0,872215011772615	0,0061285235060608	8,98010177943377	356415,516085378
0,686481294137162	0,126876526665217	0,876309904079514	0,00614096034379938	8,98419667174067	355412,184482653
0,690867293916338	0,126646682202474	0,880404796386414	0,00615133737994078	8,98829156404757	354518,281541607
0,695253293695515	0,12645555270358	0,884499688693314	0,00615716735307862	8,99238645635447	353624,407773134
0,699639293474691	0,126356613089374	0,888594581000213	0,00615861362054893	8,99648134866137	352768,871717901
0,704025293253867	0,126431448045424	0,892689473307113	0,00615928492630642	9,00057624096827	351960,864768494
0,708411293033044	0,126364391613062	0,896784365614012	0,00616248848067673	9,00467113327517	351148,90839978
0,71279729281222	0,126259491229891	0,900879257920912	0,00616889125985849	9,00876602558207	350342,883482674
0,717183292591396	0,12615459084672	0,904974150227811	0,00617779638094436	9,01286091788897	349550,894584386
0,721569292370573	0,125973991999305	0,909069042534711	0,00618645370510633	9,01695581019587	348766,21195951
0,725955292149749	0,12601607970709	0,913163934841611	0,00618895212662313	9,02105070250276	348041,209424877
0,730341291928925	0,126097209474734	0,91725882714851	0,0061797956037059	9,02514559480967	347380,368807604
0,734727291708102	0,125984169011279	0,92135371945541	0,00616268903531588	9,02924048711656	346728,522730704
0,739113291487278	0,125871128547823	0,925448611762309	0,00614739580540466	9,03333537942346	346093,343218403
0,743499291266454	0,125674860337394	0,929543504069209	0,00613671626356812	9,03743027173036	345614,305891443
0,747885291045631	0,125481939389027	0,933638396376109	0,00612718154669335	9,04152516403726	345147,412705673
0,752271290824807	0,125474190936352	0,937733288683008	0,00611641665754626	9,04562005634416	344454,225277969
0,756657290603983	0,125511973707619	0,941828180989908	0,00610501230960104	9,04971494865106	343679,312243056
0,76104329038316	0,125424899823042	0,945923073296807	0,00609409005054139	9,05380984095796	343022,213023802
0,765429290162336	0,125300070045443	0,950017965603707	0,00608380234732478	9,05790473326486	342500,2675139
0,769815289941512	0,125175240267843	0,954112857910606	0,00607392182544579	9,06199962557176	342040,736907589
0,774201289720689	0,125064936212081	0,958207750217506	0,00606419646993663	9,06609451787866	341546,601618092
0,778587289499865	0,124974792289002	0,962302642524406	0,00605453653681185	9,07018941018556	340923,449654023
0,782973289279041	0,124887845618824	0,966397534831305	0,00604563013751569	9,07428430249246	340196,479056755
0,787359289058218	0,124824188294305	0,970492427138205	0,00603799739600852	9,07837919479936	339475,153648023
0,791745288837394	0,124678850625795	0,974587319445104	0,00602966744365867	9,08247408710626	338823,971338509
0,79613128861657	0,124533512957284	0,978682211752004	0,00601806929339102	9,08656897941316	338267,690505125
0,800517288395747	0,124344879263619	0,982777104058904	0,00600369250795791	9,09066387172006	337812,034573006
0,804903288174923	0,124381785460471	0,986871996365803	0,0059892910897087	9,09475876402696	337401,852090148
0,809289287954099	0,124419267064092	0,990966888672703	0,00597689451007482	9,09885365633386	336946,362246006
0,813675287733276	0,124368919263356	0,995061780979602	0,00596732310589338	9,10294854864076	336480,489426137
0,818061287512452	0,124222410201914	0,999156673286502	0,00596195140537668	9,10704344094766	336023,391505713
0,822447287291628	0,124075901140471	1,0032515655934	0,00596236604668759	9,11113833325455	335561,973657178
0,826833287070804	0,123817534443732	1,0073464579003	0,00596765884278373	9,11523322556145	335176,510537109
0,831219286849981	0,123784791019221	1,0114413502072	0,0059742926006982	9,11932811786835	334847,506157478
0,835605286629157	0,1237854206324	1,0155362425141	0,0059785148671274	9,12342301017525	334509,421676319
0,839991286408334	0,123688587766177	1,019631134821	0,00597797590388127	9,12751790248215	334149,247580072
0,84437728618751	0,123591754899955	1,0237260271279	0,00597434593076857	9,13161279478905	333789,535270631
0,848763285966686	0,123379976146184	1,0278209194348	0,00597188662022248	9,13570768709595	333412,617798903
0,853149285745863	0,12315510828494	1,0319158117417	0,00597192105964696	9,13980257940285	333061,963694286
0,857535285525039	0,12314518601394	1,0360107040486	0,00597264434201959	9,14389747170975	332841,964191078
0,861921285304215	0,123209256018612	1,0401055963555	0,00597180120069372	9,14799236401665	332723,12719009
0,866307285083392	0,123073352471211	1,0442004886624	0,00596762475793908	9,15208725632355	332582,945051702
0,870693284862568	0,122937448923811	1,0482953809693	0,00595932770726118	9,15618214863045	332450,254769881
0,875079284641744	0,122740692654184	1,0523902732762	0,00594937187852076	9,16027704093735	332296,336508676
0,87946528442092	0,122730238006493	1,0564851655831	0,0059437775681766	9,16437193324425	332001,967100681
0,883851284200097	0,122663553218837	1,06058005789	0,00594448314396925	11,7359643019772	197554,861346357
0,888237283979273	0,12259686843118	1,06467495019689	0,0059473424485334	11,7400591942841	196333,476051471
0,892623283758449	0,122590181290237	1,06876984250379	0,00594842024395952	11,744154086591	195310,505060535
0,897009283537626	0,122513934381679	1,07286473481069	0,00594571456150932	11,7482489788979	194170,609410198
0,901395283316802	0,122371002727453	1,07695962711759	0,00593960852230661	11,7523438712048	192962,9243759
0,905781283095978	0,122228071073228	1,08105451942449	0,00593143443049296	11,7564387635117	191554,235155693
0,910167282875155	0,122096327157367	1,08514941173139	0,00592114492928299	11,7605336558186	192167,547233101
0,914553282654331	0,122110001262638	1,08924430403829	0,00590828314757276	11,7646285481255	192976,640609722
0,918939282433508	0,122114626399455	1,09333919634519	0,00589346264197579	11,7687234404324	193786,506016037
0,923325282212684	0,122054237106167	1,09743408865209	0,00587810287094596	11,7728183327393	189692,089045625
0,92771128199186	0,12190106789044	1,10152898095899	0,00586423853795744	11,7769132250462	185579,889175583
0,932097281771036	0,121747898674713	1,10562387326589	0,00585477350328127	11,7810081173531	183775,543654104
0,936483281550213	0,121675095643568	1,10971876557279	0,00585016587630183	11,78510300966	182896,729235974
0,940869281329389	0,121631082988704	1,11381365787969	0,00584781416921413	11,7891979019669	181912,64348182
0,945255281108565	0,12154899673804	1,11790855018659	0,00584644642757609	11,7932927942738	180835,133073026
0,949641280887742	0,121435222228198	1,12200344249349	0,00584949552626183	11,7973876865807	179783,576098719
0,954027280666918	0,121321447718356	1,12609833480039	0,00586336620934142	11,8014825788876	178803,565731823
0,958413280446094	0,121064104631603	1,13019322710729	0,00588527733771293	11,8055774711945	177765,503772513
0,962799280225271	0,120979685982815	1,13428811941419	0,00590161217149602	11,8096723635014	176671,546631664
0,967185280004447	0,120891077750797	1,13838301172109	0,00590325801459182	11,8137672558083	175551,929627795
0,971571279783623	0,12089378806084	1,14247790402799	0,00589176884001387	11,8178621481152	174576,783305145
0,9759572795628	0,120822067944118	1,14657279633489	0,00587376728666302	11,8219570404221	173532,280794972
0,980343279341976	0,120651154324931	1,15066768864179	0,00585511365333094	11,826051932729	172375,029508851
0,984729279121152	0,120480240705744	1,15476258094869	0,00583772536427296	11,8301468250359	171009,18650813
0,989115278900329	0,120344235048422	1,15885747325558	0,00582056205079359	11,8342417173428	169694,957229635
0,993501278679505	0,12028377511744	1,16295236556248	0,00580356295993274	11,8383366096497	168854,465449628
0,997887278458681	0,120299173692206	1,16704725786938	0,00578983136266666	11,8424315019566	167463,409800336
1,00227327823786	0,120250172462817	1,17114215017628	0,00578388536039303	11,8465263942635	165480,672435791
1,00665927801703	0,120068241379384	1,17523704248318	0,00578455722788094	11,8506212865704	163984,096859743
1,01104527779621	0,119886310295951	1,17933193479008	0,00578423483390227	11,8547161788773	163125,454778141
1,01543127757539	0,119750521067754	1,18342682709698	0,00577795508558461	11,8588110711842	162266,997309768
1,01981727735456	0,119761326912279	1,18752171940388	0,00576747499600514	11,8629059634911	161478,972182669
1,02420327713374	0,119712871262437	1,19161661171078	0,00575628800227918	11,867000855798	160667,866354693
1,02858927691292	0,119613263882823	1,19571150401768	0,00574564079549814	11,8710957481049	159940,39095274
1,03297527669209	0,119513656503208	1,19980639632458	0,00573605063215791	11,8751906404118	159413,094661535
1,03736127647127	0,119118532797331	1,20390128863148	0,00573086407221509	11,8792855327187	158807,149387617
1,04174727625044	0,119012666792212	1,20799618093838	0,00573621341622402	11,8833804250256	158009,526000068
1,04613327602962	0,118987672100803	1,21209107324528	0,00575236584031108	11,8874753173325	157294,823215456
1,0505192758088	0,118922076514897	1,21618596555218	0,00577259703943175	11,8915702096394	156872,152121135
1,05490527558797	0,118770812970538	1,22028085785908	0,00579109846056675	11,8956651019463	156612,575708888
1,05929127536715	0,118619549426179	1,22437575016598	0,00580399596328835	11,8997599942532	156415,40908674
1,06367727514633	0,118411117123778	1,22847064247288	0,00580729212322875	11,9038548865601	156347,695195351
1,0680632749255	0,11834932172355	1,23256553477978	0,00579916251269955	11,907949778867	156339,308344734
1,07244927470468	0,118403047175665	1,23666042708668	0,00578540905974335	11,9120446711739	156198,554212966
1,07683527448386	0,118372488470044	1,24075531939358	0,00577489560699425	11,9161395634808	155788,934407317
1,08122127426303	0,118272751977309	1,24485021170048	0,00576914567783249	11,9202344557877	155126,779722292
1,08560727404221	0,118173015484573	1,24894510400738	0,00576391843523946	11,9243293480946	154406,790885431
1,08999327382138	0,117802797511342	1,25303999631428	0,00575564090654089	11,9284242404015	153683,036157787
1,09437927360056	0,117772014554295	1,25713488862117	0,00574294426292098	11,9325191327084	152887,31510312
1,09876527337974	0,117761664901092	1,26122978092807	0,00572700961725431	11,9366140250153	152120,026988796
1,10315127315891	0,117748237433232	1,26532467323497	0,00570983111991522	11,9407089173222	151275,783021471
1,10753727293809	0,117680721092835	1,26941956554187	0,00569195793382668	11,9448038096291	150443,014121191
1,11192327271727	0,117531325936144	1,27351445784877	0,00567347140996262	11,948898701936	149728,337137671
1,11630927249644	0,117381930779453	1,27760935015567	0,00565556543165615	11,9529935942429	149109,995191993
1,12069527227562	0,11735433746526	1,28170424246257	0,00563913032683515	11,9570884865498	148476,361804362
1,12508127205479	0,11736752711975	1,28579913476947	0,00562344726822653	11,9611833788567	147816,599655106
1,12946727183397	0,11744083531024	1,28989402707637	0,00560710575208328	11,9652782711636	147144,546340621
1,13385327161315	0,117319528717711	1,29398891938327	0,00558921829287562	11,9693731634705	146406,459172264
1,13823927139232	0,117198222125183	1,29808381169017	0,00557140427504785	11,9734680557774	145598,904630281
1,1426252711715	0,117044288107599	1,30217870399707	0,00555659957178064	11,9775629480843	144824,179473851
1,14701127095068	0,116886432860186	1,30627359630397	0,00554528437518274	11,9816578403912	144139,73336391
1,15139727072985	0,116830271279044	1,31036848861087	0,00553594272396097	11,9857527326981	143472,04591505
1,15578327050903	0,116799299471311	1,31446338091777	0,00552796443286188	11,989847625005	142731,996762756
1,16016927028821	0,116703229276377	1,31855827322467	0,00552213586078409	11,9939425173119	141954,425826189
1,16455527006738	0,116607159081443	1,32265316553157	0,0055190650748594	11,9980374096188	141225,315178875
1,16894126984656	0,1161605641326	1,32674805783847	0,00551862199073689	12,0021323019257	140587,240825644
1,17332726962573	0,115933552438937	1,33084295014537	0,00551987450789279	12,0062271942326	140124,771377297
1,17771326940491	0,115976427642436	1,33493784245227	0,00552099939291927	12,0103220865395	139742,623532
1,18209926918409	0,116025470432115	1,33903273475917	0,00551918043462355	12,0144169788464	139325,988865875
1,18648526896326	0,115882776777677	1,34312762706607	0,00551069697223389	12,0185118711533	138926,026375229
1,19087126874244	0,115740083123239	1,34722251937297	0,00549549270792343	12,0226067634602	138474,467670712
1,19525726852162	0,115526564487381	1,35131741167986	0,00547833093903578	12,026701655767	138023,992707597
1,19964326830079	0,115351653909348	1,35541230398676	0,00546295533258144	12,030796548074	137711,786340557
1,20402926807997	0,115329604540908	1,35950719629366	0,00545015687266778	12,0348914403809	137536,078500492
1,20841526785915	0,115314938844868	1,36360208860056	0,0054397648262895	12,0389863326877	137386,487632846
1,21280126763832	0,115297879956412	1,36769698090746	0,00543159547111583	12,0430812249946	137194,195753629
1,2171872674175	0,115218306135262	1,37179187321436	0,00542649905671161	12,0471761173015	136902,058511713
1,22157326719667	0,115138732314113	1,37588676552126	0,00542683216749524	12,0512710096084	136509,597996469
1,22595926697585	0,115124848811117	1,37998165782816	0,00543352035623596	12,0553659019153	136083,927872517
1,23034526675503	0,115141185897169	1,38407655013506	0,00544422010760158	12,0594607942222	135744,136825273
1,2347312665342	0,115324078825235	1,38817144244196	0,00545488756565821	12,0635556865291	135501,439068361
1,23911726631338	0,115191642836721	1,39226633474886	0,00546192539347211	12,067650578836	135225,887006402
1,24350326609256	0,115059206848207	1,39636122705576	0,00546399121892388	12,0717454711429	134914,53349318
1,24788926587173	0,114864330639217	1,40045611936266	0,00546238844223918	12,0758403634498	134561,744046919
1,25227526565091	0,114762989825973	1,40455101166956	0,00545892621158687	12,0799352557567	134243,653892364
1,25666126543008	0,114724239418459	1,40864590397646	0,00545479979227086	12,0840301480636	134003,029125798
1,26104726520926	0,114664965562343	1,41274079628336	0,00545346088845273	12,0881250403705	133788,52459738
1,26543326498844	0,114634760129929	1,41683568859026	0,00545996348494603	12,0922199326774	133548,553600926
1,26981926476761	0,114562049071372	1,42093058089716	0,00547320174598599	12,0963148249843	133244,679081084
1,27420526454679	0,11440193119138	1,42502547320406	0,00548533431585167	12,1004097172912	132865,95787229
1,27859126432597	0,114241813311389	1,42912036551096	0,0054901954287478	12,1045046095981	132465,349709164
1,28297726410514	0,114235530283433	1,43321525781786	0,00548921685751847	12,108599501905	132145,701659622
1,28736326388432	0,114265062518526	1,43731015012476	0,00548806494948887	12,1126943942119	131996,820934327
1,2917492636635	0,114204668633549	1,44140504243166	0,00548922338837567	12,1167892865188	131925,918469722
1,29613526344267	0,114025697924144	1,44549993473856	0,00549201685536159	12,1208841788257	131816,684232032
1,30052126322185	0,113846727214739	1,44959482704545	0,00549528978930749	12,1249790711326	131684,125472844
1,30490726300102	0,113728682744747	1,45368971935235	0,00549862258701707	12,1290739634395	131540,019006206
1,3092932627802	0,113559470416305	1,45778461165925	0,00550165281062692	12,1331688557464	131401,072998898
1,31367926255938	0,113532407803029	1,46187950396615	0,00550245130683409	12,1372637480533	131280,535173283
1,31806526233855	0,113470271269192	1,46597439627305	0,00549830173719307	12,1413586403602	131157,762482781
1,32245126211773	0,11320219636569	1,47006928857995	0,0054881123650886	12,1454535326671	130961,741445278
1,32683726189691	0,112934121462188	1,47416418088685	0,00547342730072937	12,149548424974	130699,275201409
1,33122326167608	0,112773108923532	1,47825907319375	0,00545668151605129	12,1536433172809	130410,100148808
1,33560926145526	0,112747871703223	1,48235396550065	0,00543915712917976	12,1577382095878	130084,150171711
1,33999526123444	0,112877125346715	1,48644885780755	0,00542181334645033	12,1618331018947	129742,913903405
1,34438126101361	0,112722757858548	1,49054375011445	0,00540565015636785	12,1659279942016	129485,487386658
1,34876726079279	0,112568390370381	1,49463864242135	0,00539081534349932	12,1700228865085	129348,122387505
1,35315326057196	0,112344276207965	1,49873353472825	0,00537678624068768	12,1741177788154	129281,745854544
1,35753926035114	0,11213934783027	1,50282842703515	0,00536370228701835	12,1782126711223	129261,706772686
1,36192526013032	0,112116012793133	1,50692331934205	0,00535305877391874	12,1823075634292	129154,558214156
1,36631125990949	0,112097767916987	1,51101821164895	0,00534602853940151	12,1864024557361	128919,085061845
1,37069725968867	0,111974381791597	1,51511310395585	0,00534188094931962	12,190497348043	128661,111316072
1,37508325946785	0,111850995666208	1,51920799626275	0,00533922591846315	12,1945922403499	128424,650854185
1,37946925924702	0,111680579211343	1,52330288856965	0,00533787298523826	12,1986871326568	128177,712914428
1,3838552590262	0,111572054364351	1,52739778087655	0,00533857396275707	12,2027820249637	127888,81510509
1,38824125880537	0,111468644652597	1,53149267318345	0,00534084756608783	12,2068769172706	127589,208545377
1,39262725858455	0,11150102252413	1,53558756549035	0,00534281153288591	12,2109718095775	127318,850432936
1,39701325836373	0,111402021195886	1,53968245779725	0,00534274341390466	12,2150667018844	127146,103759568
1,4013992581429	0,111303019867641	1,54377735010414	0,00533919319137279	12,2191615941913	127066,659110319
1,40578525792208	0,111172687061873	1,54787224241104	0,00533167518751893	12,2232564864982	127032,29561414
1,41017125770126	0,111068732589716	1,55196713471794	0,00532262384796016	12,2273513788051	127020,720879669
1,41455725748043	0,110964778117558	1,55606202702484	0,00531529838533145	12,231446271112	126979,507058766
1,41894325725961	0,110949055290867	1,56015691933174	0,00531182794509003	12,2355411634189	126871,236409577
1,42332925703879	0,110836111908883	1,56425181163864	0,00531426141218181	12,2396360557258	126750,823335975
1,42771525681796	0,110723168526899	1,56834670394554	0,0053200613834244	12,2437309480327	126668,961843639
1,43210125659714	0,110560684870218	1,57244159625244	0,0053214110906219	12,2478258403396	126614,100084546
1,43648725637631	0,110469895209903	1,57653648855934	0,00531392324136376	12,2519207326465	126575,653891062
1,44087325615549	0,110379105549587	1,58063138086624	0,00530199882673245	12,2560156249534	126507,279387991
1,44525925593467	0,110377806552623	1,58472627317314	0,00529531081259003	12,2601105172603	126404,358557064
1,44964525571384	0,110344508923319	1,58882116548004	0,00529996531747114	12,2642054095672	127402,498533155
1,45403125549302	0,110250306399026	1,59291605778694	0,00531381284493994	12,2683003018741	128155,084665923
1,4584172552722	0,110156103874734	1,59701095009384	0,00533026516425304	12,272395194181	127199,287112916
1,46280325505137	0,11007478625519	1,60110584240074	0,0053418370136774	12,2764900864879	126092,232334969
1,46718925483055	0,110187808906293	1,60520073470764	0,00534150792374858	12,2805849787948	125643,602394123
1,47157525460972	0,110193793110729	1,60929562701454	0,00532988761167006	12,2846798711017	125270,11009242
1,4759612543889	0,110057680051738	1,61339051932144	0,00531392161080303	12,2887747634086	125040,750095823
1,48034725416808	0,109921566992748	1,61748541162834	0,00529736523834284	12,2928696557155	124962,449410094
1,48473325394725	0,109725458178599	1,62158030393524	0,00528071193967039	12,2969645480224	124931,078457349
1,48911925372643	0,109529156345449	1,62567519624214	0,00526445136452413	12,3010594403293	124960,504950455
1,49350525350561	0,10951791492019	1,62977008854904	0,00524973711093826	12,3051543326362	124914,50872336
1,49789125328478	0,109536825835028	1,63386498085594	0,00523720555304558	12,3092492249431	124803,34393728
1,50227725306396	0,10949781187704	1,63795987316284	0,00522631161034195	12,31334411725	124686,604257928
1,50666325284314	0,109397026284933	1,64205476546973	0,00521623312498024	12,3174390095569	124547,672155915
1,51104925262231	0,109296240692827	1,64614965777663	0,00520772388099053	12,3215339018638	124410,694012701
1,51543525240149	0,108999606787581	1,65024455008353	0,00520291399430409	12,3256287941707	124329,576373098
1,51982125218066	0,108888799564055	1,65433944239043	0,0052011108699024	12,3297236864776	124303,846413123
1,52420725195984	0,10887499981672	1,65843433469733	0,00519928543081496	12,3338185787845	124257,897038431
1,52859325173902	0,108833868379005	1,66252922700423	0,00519907681001168	12,3379134710914	124156,182725887
1,53297925151819	0,108693329407513	1,66662411931113	0,00520812662408282	12,3420083633983	124005,181525928
1,53736525129737	0,108552790436021	1,67071901161803	0,00522789558160013	12,3461032557052	123842,58281911
1,54175125107655	0,108335334624309	1,67481390392493	0,00524858353699582	12,3501981480121	123728,504770924
1,54613725085572	0,108301156719753	1,67890879623183	0,00525997840213207	12,354293040319	123685,386594768
1,5505232506349	0,108280554837492	1,68300368853873	0,00525761784496204	12,3583879326259	123665,238821737
1,55490925041408	0,108350627794202	1,68709858084563	0,0052445370779127	12,3624828249328	123629,863667438
1,55929525019325	0,108280285368354	1,69119347315253	0,00522711671071107	12,3665777172397	123569,414954124
1,56368124997243	0,108197412953219	1,69528836545943	0,00520844687317248	12,3706726095466	123449,456998465
1,5680672497516	0,108114540538084	1,69938325776633	0,00518986739155435	12,3747675018535	123365,985333812
1,57245324953078	0,108042080002391	1,70347815007323	0,00517393946268558	12,3788623941604	123372,188767176
1,57683924930996	0,108112549868411	1,70757304238013	0,00516396531234204	12,3829572864673	123331,087156296
1,58122524908913	0,108010385320292	1,71166793468703	0,00515984360248344	12,3870521787742	123265,82805519
1,58561124886831	0,107908220772173	1,71576282699393	0,00515696182629491	12,3911470710811	123224,769072255
1,58999724864749	0,1077624434818	1,71985771930083	0,00515116440564929	12,395241963388	123196,964526797
1,59438324842666	0,107543171759302	1,72395261160773	0,00514116082511226	12,3993368556949	123214,026899192
1,59876924820584	0,107350729211046	1,72804750391463	0,00512800840740403	12,4034317480018	123287,868278221
1,60315524798501	0,107181345640348	1,73214239622153	0,00511520621609578	12,4075266403087	123352,197280077
1,60754124776419	0,107099450137363	1,73623728852842	0,00510631634048395	12,4116215326156	123345,028705578
1,61192724754337	0,106984592922988	1,74033218083532	0,00510034737233189	12,4157164249225	123285,825883257
1,61631324732254	0,106869735708613	1,74442707314222	0,00509374599012213	12,4198113172294	123230,490700637
1,62069924710172	0,106710495249437	1,74852196544912	0,00508557206796042	12,4239062095363	123216,549617877
1,6250852468809	0,106547095688905	1,75261685775602	0,00507724312658343	12,4280011018432	123212,540207254
1,62947124666007	0,106406465593394	1,75671175006292	0,00507048127402662	12,4320959941501	123264,530635952
1,63385724643925	0,106438730503006	1,76080664236982	0,00506633344843468	12,436190886457	123334,069530403
1,63824324621843	0,106370866324111	1,76490153467672	0,00506398364667493	12,4402857787639	123329,328868132
1,6426292459976	0,10627732278165	1,76899642698362	0,00506088110802859	12,4443806710708	123245,735601963
1,64701524577678	0,10618377923919	1,77309131929052	0,005054688688448	12,4484755633777	123091,743807798
1,65140124555595	0,106065843520675	1,77718621159742	0,00504555960396443	12,4525704556846	122976,80589024
1,65578724533513	0,10616221188938	1,78128110390432	0,00503613414093568	12,4566653479915	122969,114966111
1,66017324511431	0,106195982838327	1,78537599621122	0,00502895105840968	12,4607602402984	123041,416505026
1,66455924489348	0,106141139315087	1,78947088851812	0,00502370154095578	12,4648551326053	123125,005777053
1,66894524467266	0,105979303193224	1,79356578082502	0,00501753165239772	12,4689500249122	123143,025719686
1,67333124445184	0,105817467071362	1,79766067313192	0,00500918994470154	12,4730449172191	123041,441343138
1,67771724423101	0,10584153506071	1,80175556543882	0,00500045556577132	12,477139809526	122836,390026402
1,68210324401019	0,105799782519651	1,80585045774572	0,00499249487352517	12,4812347018329	122618,216857527
1,68648924378937	0,10574750197227	1,80994535005262	0,00498387820592806	12,4853295941398	122496,151885741
1,69087524356854	0,10566432236661	1,81404024235952	0,00497316904749507	12,4894244864467	122490,774984637
1,69526124334772	0,105558502903132	1,81813513466642	0,0049620760752539	12,4935193787536	122648,217959404
1,69964724312689	0,105452683439654	1,82223002697332	0,0049544942207249	12,4976142710605	122906,193316966
1,70403324290607	0,105412433234756	1,82632491928022	0,00495299182789413	12,5017091633674	123064,115533112
1,70841924268525	0,105402332335782	1,83041981158711	0,00495613498917029	12,5058040556743	123109,001363912
1,71280524246442	0,105429328755414	1,83451470389401	0,00495954474648976	12,5098989479812	123096,882380966
1,7171912422436	0,105307191990554	1,83860959620091	0,00495948409325082	12,5139938402881	123065,3759212
1,72157724202278	0,105185055225695	1,84270448850781	0,00495393960644948	12,518088732595	123029,625314375
1,72596324180195	0,105034051581408	1,84679938081471	0,00494440192927898	12,5221836249019	122921,846726973
1,73034924158113	0,104859281901788	1,85089427312161	0,00493427353764638	12,5262785172088	122648,63165257
1,7347352413603	0,104829705031614	1,85498916542851	0,00492498175617409	12,5303734095157	122282,051956209
1,73912124113948	0,104918538602691	1,85908405773541	0,00491632216342438	12,5344683018226	122039,370260043
1,74350724091866	0,104809489905604	1,86317895004231	0,00490766675750491	12,5385631941295	122010,503722505
1,74789324069783	0,104700441208516	1,86727384234921	0,00489825305157559	12,5426580864364	122089,505063908
1,75227924047701	0,104543246099894	1,87136873465611	0,00488688388869996	12,5467529787433	122124,007650763
1,75666524025619	0,104350933276082	1,87546362696301	0,00487256263103374	12,5508478710502	122068,82859903
1,76105124003536	0,104389254492902	1,87955851926991	0,00485646195338394	12,5549427633571	121941,930252361
1,76543723981454	0,104395384253274	1,88365341157681	0,00484077244629184	12,559037655664	121813,592183357
1,76982323959372	0,104339349305313	1,88774830388371	0,00482589721136115	12,5631325479709	121788,995557995
1,77420923937289	0,104141103345767	1,89184319619061	0,00481098254878289	12,5672274402778	121867,950368874
1,77859523915207	0,103942857386222	1,89593808849751	0,00479571410098748	12,5713223325847	121940,187975619
1,78298123893124	0,103788699408986	1,90003298080441	0,004781514900845	12,5754172248916	121976,926971745
1,78736723871042	0,103757808570757	1,90412787311131	0,00476943376465742	12,5795121171985	122007,450407438
1,7917532384896	0,103886651139183	1,90822276541821	0,00475888700862648	12,5836070095054	121984,388952182
1,79613923826877	0,103846749855288	1,91231765772511	0,0047506423536014	12,5877019018123	121945,867703814
1,80052523804795	0,103768287738646	1,91641255003201	0,00474764044707789	12,5917967941192	121986,502676551
1,80491123782713	0,103667484012311	1,92050744233891	0,00475034750253944	12,5958916864261	122123,567877755
1,8092972376063	0,103566680285977	1,92460233464581	0,00475523467667006	12,599986578733	122321,313198161
1,81368323738548	0,103583117085569	1,9286972269527	0,0047587278137135	12,6040814710399	122433,333010311
1,81806923716465	0,103549053690432	1,9327921192596	0,00475895742318855	12,6081763633468	122357,81549843
1,82245523694383	0,10348235085022	1,9368870115665	0,00475651741750811	12,6122712556537	122315,098675018
1,82684123672301	0,103272889260573	1,9409819038734	0,00475304282591951	12,6163661479606	122298,407145014
1,83122723650218	0,103063427670926	1,9450767961803	0,00474924535216155	12,6204610402675	122234,200348863
1,83561323628136	0,1028634597437	1,9491716884872	0,00474557083771953	12,6245559325744	122137,264202065
1,83999923606054	0,102908669115094	1,9532665807941	0,00474185510373379	12,6286508248813	121968,424639638
1,84438523583971	0,103044258471427	1,957361473101	0,00473707988407139	12,6327457171882	121794,298450562
1,84877123561889	0,102966386953513	1,9614563654079	0,0047300728267942	12,6368406094951	121643,040508213
1,85315723539807	0,102865547939223	1,9655512577148	0,00472026146986508	12,640935501802	121482,951424651
1,85754323517724	0,102764708924933	1,9696461500217	0,0047088746366239	12,6450303941089	121316,246849364
1,86192923495642	0,102589976663658	1,9737410423286	0,00469811284972218	12,6491252864158	121189,177302726
1,86631523473559	0,102464809961353	1,9778359346355	0,00468903188295967	12,6532201787227	121131,576969352
1,87070123451477	0,102740497525088	1,9819308269424	0,00468225230688189	12,6573150710296	121126,5946931
1,87508723429395	0,102653555579789	1,9860257192493	0,00467993530303048	12,6614099633365	121148,447975613
1,87947323407312	0,102546135890794	1,9901206115562	0,00468552113768349	12,6655048556434	121178,826269366
1,8838592338523	0,102438716201798	1,9942155038631	0,0047021303569102	12,6695997479503	121176,002687838
1,88824523363148	0,102365519073326	1,99831039617	0,00472988634781911	12,6736946402572	121100,332176807
1,89263123341065	0,102384656938429	2,0024052884769	0,0047639694149517	12,6777895325641	121042,44145257
1,89701723318983	0,102498403414953	2,0065001807838	0,0047950895948438	12,681884424871	121373,30135045
1,901403232969	0,102477241033846	2,0105950730907	0,00481365867891752	12,6859793171779	122771,71910014
1,90578923274818	0,102410926958475	2,0146899653976	0,00481623432756568	12,6900742094848	124096,630044402
1,91017523252736	0,102319461217045	2,0187848577045	0,00480943985935938	12,6941691017917	124721,26826802
1,91456123230653	0,102215419642585	2,0228797500114	0,00480119603096384	12,6982639940986	125269,211883494
1,91894723208571	0,102111378068126	2,02697464231829	0,0047918284054556	12,7023588864055	125751,108334858
1,92333323186489	0,102149424187612	2,03106953462519	0,00477932082080994	12,7064537787124	125984,622857595
1,92771923164406	0,102175731770251	2,03516442693209	0,00476433958603442	12,7105486710193	126037,517016218
1,93210523142324	0,10213223736858	2,03925931923899	0,00474914438495556	12,7146435633262	126026,421651266
1,93649123120242	0,102010529186879	2,04335421154589	0,00473457882486774	12,7187384556331	125938,460249432
1,94087723098159	0,101888821005178	2,04744910385279	0,0047198834522931	12,72283334794	125821,437165357
1,94526323076077	0,101884437533539	2,05154399615969	0,00470359621797425	12,7269282402469	125758,725165436
1,94964923053994	0,102197210176836	2,05563888846659	0,0046848542775483	12,7310231325538	125616,503410046
1,95403523031912	0,102236687203206	2,05973378077349	0,00466417308702334	12,7351180248607	125453,012046907
1,9584212300983	0,102276164229575	2,06382867308039	0,00464325659623142	12,7392129171676	125248,42166656
1,96280722987747	0,102221439134828	2,06792356538729	0,00462480692080623	12,7433078094745	125017,030907446
1,96719322965665	0,102134606789808	2,07201845769419	0,00461105600103931	12,7474027017814	124979,085314896
1,97157922943583	0,102047774444787	2,07611335000109	0,00460238857864804	12,7514975940883	125130,959054264
1,975965229215	0,102117828867986	2,08020824230799	0,00459724785594879	12,7555924863952	125335,502531201
1,98035122899418	0,102108543851698	2,08430313461489	0,00459332162696114	12,7596873787021	125418,932245779
1,98473722877336	0,102022139376771	2,08839802692179	0,00458900956881185	12,763782271009	127843,981392243
1,98912322855253	0,101911968216407	2,09249291922869	0,00458425623612192
1,99350922833171	0,101801797056043	2,09658781153559	0,00458044809185032
1,99789522811088	0,101857872626051	2,10068270384249	0,00457821534485874
2,00228122789006	0,1019916700729	2,10477759614939	0,0045767585906733
2,00666722766924	0,102201334469673	2,10887248845629	0,00457517077067026
2,01105322744841	0,10210365829061	2,11296738076319	0,0045721693535178
2,01543922722759	0,102005982111548	2,11706227307009	0,00456600603133126
2,01982522700677	0,101882949977355	2,12115716537698	0,00455499745983715
2,02421122678594	0,101846156386608	2,12525205768388	0,00453912193998857
2,02859722656512	0,101933282933179	2,12934694999078	0,00452174150591079
2,03298322634429	0,101875288761855	2,13344184229768	0,0045068713039583
2,03736922612347	0,101756488462571	2,13753673460458	0,00449596846824919
2,04175522590265	0,101637688163287	2,14163162691148	0,00448853345003986
2,04614122568182	0,101446949139345	2,14572651921838	0,00448402548749434
2,050527225461	0,101351852776505	2,14982141152528	0,00448292820527632
2,05491322524018	0,101483544642249	2,15391630383218	0,00448545161861149
2,05929922501935	0,101588977262332	2,15801119613908	0,00449109936869499
2,06368522479853	0,101587416823437	2,16210608844598	0,00450087954073387
2,06807122457771	0,101539819980956	2,16620098075288	0,00451715395690229
2,07245722435688	0,101492223138474	2,17029587305978	0,00453712420233851
2,07684322413606	0,101432881965266	2,17439076536668	0,00455298457972306
2,08122922391523	0,101581770919374	2,17848565767358	0,00455962568268635
2,08561522369441	0,101609675539034	2,18258054998048	0,00455832528529203
2,09000122347359	0,101547002583447	2,18667544228738	0,00455532758269811
2,09438722325276	0,101468556236386	2,19077033459428	0,00455469616798612
2,09877322303194	0,101390109889325	2,19486522690118	0,00455603345186524
2,10315922281112	0,101423608380866	2,19896011920808	0,00455809941204513
2,10754522259029	0,101462518676924	2,20305501151498	0,00455933196785628
2,11193122236947	0,101399786217553	2,20714990382188	0,00455695096466613
2,11631722214864	0,101310102693711	2,21124479612878	0,00454835319288399
2,12070322192782	0,101163901066861	2,21533968843567	0,00453338041581454
2,125089221707	0,101017699440011	2,21943458074257	0,00451531689209979
2,12947522148617	0,101017942108285	2,22352947304947	0,00449815287346492
2,13386122126535	0,101198773115704	2,22762436535637	0,00448404030832271
2,13824722104453	0,101239893942886	2,23171925766327	0,00447409510951
2,1426332208237	0,101201222091217	2,23581414997017	0,00446701048144121
2,14701922060288	0,101114858248214	2,23990904227707	0,00445841250772548
2,15140522038206	0,101028494405211	2,24400393458397	0,00444472740227623
2,15579122016123	0,101045006121974	2,24809882689087	0,004425942466718
2,16017721994041	0,101128855183363	2,25219371919777	0,00440472066214341
2,16456321971958	0,101107850732426	2,25628861150467	0,00438370994273611
2,16894921949876	0,101038179898707	2,26038350381157	0,00436424192007771
2,17333521927794	0,100902415636189	2,26447839611847	0,00434755330435095
2,17772121905711	0,100766651373672	2,26857328842537	0,0043353100854291
2,18210721883629	0,100707784228415	2,27266818073227	0,00432809469170017
2,18649321861547	0,100733695758182	2,27676307303917	0,00432400548328336
2,19087921839464	0,100715059459075	2,28085796534607	0,00431994611273018
2,19526521817382	0,100615277486705	2,28495285765297	0,00431407627243501
2,19965121795299	0,100515495514335	2,28904774995987	0,00430640200025905
2,20403721773217	0,100347716721087	2,29314264226677	0,00429835163883271
2,20842321751135	0,100343914917919	2,29723753457367	0,00429179485621451
2,21280921729052	0,100359673532083	2,30133242688057	0,00428733818814345
2,2171952170697	0,100351195391672	2,30542731918747	0,00428456201960345
2,22158121684888	0,10026001113035	2,30952221149437	0,00428325141517126
2,22596721662805	0,100093290515794	2,31361710380126	0,00428264807596044
2,23035321640723	0,0999265699012385	2,31771199610816	0,00428097131911581
2,23473921618641	0,0999736572120004	2,32180688841506	0,00427597207029987
2,23912521596558	0,0999873939770276	2,32590178072196	0,00426691382612407
2,24351121574476	0,0999707478885584	2,32999667302886	0,00425702338590787
2,24789721552393	0,0999040526843098	2,33409156533576	0,00424935685408945
2,25228321530311	0,0998007824013468	2,33818645764266	0,00424286080397814
2,25666921508229	0,0996975121183838	2,34228134994956	0,00423547607539892
2,26105521486146	0,099606713637489	2,34637624225646	0,00422671794527209
2,26544121464064	0,0995159151565943	2,35047113456336	0,00421782233317698
2,26982721441982	0,0995297964682888	2,35456602687026	0,00420986546858545
2,27421321419899	0,0994511476739431	2,35866091917716	0,00420228269661297
2,27859921397817	0,0992740432883609	2,36275581148406	0,00419426443092605
2,28298521375735	0,0990969389027788	2,36685070379096	0,00418608063165648
2,28737121353652	0,0990677597000986	2,37094559609786	0,00417855137283497
2,2917572133157	0,0990791998002589	2,37504048840476	0,0041718099829389
2,29614321309487	0,0990730732612214	2,37913538071166	0,00416511714700432
2,30052921287405	0,099012484960257	2,38323027301856	0,00415763467953642
2,30491521265323	0,098840680858373	2,38732516532546	0,00414938147757934
2,3093012124324	0,098668876756489	2,39142005763236	0,00414162956712823
2,31368721221158	0,0985639693602891	2,39551494993926	0,00413530154188455
2,31807321199076	0,0985207235034668	2,39960984224616	0,00413005796126456
2,32245921176993	0,0984692303183348	2,40370473455306	0,00412558169006165
2,32684521154911	0,0983657394267384	2,40779962685995	0,00412210685761508
2,33123121132828	0,0982622485351421	2,41189451916685	0,00411934010607871
2,33561721110746	0,0979752198798962	2,41598941147375	0,00411620285220904
2,34000321088664	0,0977993257059075	2,42008430378065	0,00411287702577299
2,34438921066581	0,097661026328805	2,42417919608755	0,004111876661201
2,34877521044499	0,0978239528978094	2,42827408839445	0,00411509009426809
2,35316121022417	0,0977078276254576	2,43236898070135	0,00412172950951039
2,35754721000334	0,0975917023531058	2,43646387300825	0,00412971893190436
2,36193320978252	0,0973913586146157	2,44055876531515	0,00413726141375732
2,3663192095617	0,0972322488342104	2,44465365762205	0,00414337559269371
2,37070520934087	0,0972653631062139	2,44874854992895	0,00414740360588177
2,37509120912005	0,0972269644466156	2,45284344223585	0,0041490987513373
2,37947720889922	0,0971447653389491	2,45693833454275	0,00414921705635302
2,3838632086784	0,0968955284560717	2,46103322684965	0,00414930102067401
2,38824920845758	0,0966462915731943	2,46512811915655	0,00415021607147031
2,39263520823675	0,0965173268638278	2,46922301146345	0,00415209252810858
2,39702120801593	0,0964548071047249	2,47331790377035	0,00415508105916258
2,40140720779511	0,0963322733374099	2,47741279607725	0,00415795022146492
2,40579320757428	0,096209739570095	2,48150768838415	0,00415725991641996
2,41017920735346	0,0960212029061521	2,48560258069105	0,00414924029280995
2,41456520713264	0,0956863880081822	2,48969747299795	0,00413424139268159
2,41895120691181	0,0955037557291434	2,49379236530485	0,00411816547619553
2,42333720669099	0,0953715157712747	2,49788725761175	0,00410850487184736
2,42772320647016	0,0953489735577463	2,50198214991865	0,00411064766652197
2,43210920624934	0,0952756918432278	2,50607704222554	0,00412367890994877
2,43649520602852	0,0950530576079369	2,51017193453244	0,00414055454074067
2,44088120580769	0,094830423372646	2,51426682683934	0,00415412457365683
2,44526720558687	0,0945177666276305	2,51836171914624	0,00416031125402627
2,44965320536605	0,0944134002745974	2,52245661145314	0,00416000908086579
2,45403920514522	0,0944412069548811	2,52655150376004	0,00415902515763944
2,4584252049244	0,0943042614593882	2,53064639606694	0,00416102275963339
2,46281120470357	0,0941673159638953	2,53474128837384	0,0041642992351497
2,46719720448275	0,0939650716493843	2,53883618068074	0,00416569962573447
2,47158320426193	0,0937866003949496	2,54293107298764	0,0041636025302388
2,4759692040411	0,0937648408333984	2,54702596529454	0,00416024349982921
2,48035520382028	0,0937963405999812	2,55112085760144	0,00415925140540619
2,48474120359946	0,0936617674422689	2,55521574990834	0,00416198695564927
2,48912720337863	0,0935271942845566	2,55931064221524	0,00416802346178833
2,49351320315781	0,0933360609822692	2,56340553452214	0,00417389491542714
2,49789920293699	0,0930927197038105	2,56750042682904	0,00417380872916579
2,50228520271616	0,0931108681144219	2,57159531913594	0,00416352115343676
2,50667120249534	0,0929867165477594	2,57569021144284	0,00414434863609956
2,51105720227451	0,0928625649810969	2,57978510374974	0,00412218086619548
2,51544320205369	0,0927059106522914	2,58387999605664	0,00410193739003527
2,51982920183287	0,0923113433317833	2,58797488836354	0,00408580167721252
2,52421520161204	0,0919174214569102	2,59206978067044	0,00407367450073269
2,52860120139122	0,0918302399511978	2,59616467297734	0,00406421719082851
2,5329872011704	0,0917871527850634	2,60025956528423	0,00405583338800618
2,53737320094957	0,0916946941193466	2,60435445759113	0,00404680323429646
2,54175920072875	0,0914719136776054	2,60844934989803	0,00403561666838737
2,54614520050793	0,0912491332358643	2,61254424220493	0,00402122686664491
2,5505312002871	0,0910853399045678	2,61663913451183	0,00400406779867177
2,55491720006628	0,0909423836990453	2,62073402681873	0,00398697105293839
2,55930319984545	0,0909696553101569	2,62482891912563	0,00397246426350275
2,56368919962463	0,0907990686714089	2,62892381143253	0,00396061126390872
2,56807519940381	0,090628482032661	2,63301870373943	0,00395124371707915
2,57246119918298	0,0903667487573778	2,63711359604633	0,00394501027796704
2,57684719896216	0,0901505498376251	2,64120848835323	0,00394111642307146
2,58123319874134	0,0901142567125332	2,64530338066013	0,00393772915267203
2,58561919852051	0,0900683650069162	2,64939827296703	0,00393438940764013
2,59000519829969	0,0899872803694092	2,65349316527393	0,00393097987150823
2,59439119807886	0,0898405587873787	2,65758805758083	0,0039268773890963
2,59877719785804	0,0896938372053483	2,66168294988773	0,00392240479668821
2,60316319763722	0,0895628349111326	2,66577784219463	0,00391975826132772
2,60754919741639	0,0894599669969977	2,66987273450153	0,00392078111668514
2,61193519719557	0,0893570990828628	2,67396762680843	0,00392454156873813
2,61632119697475	0,0892532592225829	2,67806251911533	0,00392838591128065
2,62070719675392	0,0891494193623031	2,68215741142223	0,00392978049174229
2,6250931965331	0,0887092168515731	2,68625230372913	0,00392700350811578
2,62947919631228	0,0883396307560601	2,69034719603603	0,00392035484407469
2,63386519609145	0,0880980595185738	2,69444208834293	0,00391364993280706
2,63825119587063	0,0880244876662603	2,69853698064982	0,00391177525071707
2,6426371956498	0,0879882896310104	2,70263187295672	0,00391542234817194
2,64702319542898	0,0879051962075786	2,70672676526362	0,00392144997656741
2,65140919520816	0,087787334031068	2,71082165757052	0,00392699579973597
2,65579519498733	0,0876694718545573	2,71491654987742	0,00393062051366327
2,66018119476651	0,0876798226325349	2,71901144218432	0,00393166630644436
2,66456719454569	0,0876270245956559	2,72310633449122	0,00392860278462316
2,66895319432486	0,0875496124471623	2,72720122679812	0,00391933311140406
2,67333919410404	0,0872803095454578	2,73129611910502	0,00390437923598667
2,67772519388322	0,0870110066437533	2,73539101141192	0,00388665285361367
2,68211119366239	0,0867411666998831	2,73948590371882	0,00386868281461702
2,68649719344157	0,0865476090789157	2,74358079602572	0,00385235343992352
2,69088319322074	0,0863413031220338	2,74767568833262	0,00383830729690552
2,69526919299992	0,0862612489421596	2,75177058063952	0,00382564354232866
2,6996551927791	0,0861450559093955	2,75586547294642	0,00381338470314649
2,70404119255827	0,0860288628766314	2,75996036525332	0,003801390412682
2,70842719233745	0,0858464102230143	2,76405525756022	0,00379047440564496
2,71281319211663	0,0858047686878012	2,76815014986712	0,00378127373424318
2,7171991918958	0,0857840587455987	2,77224504217402	0,0037729826184728
2,72158519167498	0,0856163691575836	2,77633993448092	0,00376415471561515
2,72597119145415	0,0854486795695684	2,78043482678782	0,0037543930991507
2,73035719123333	0,0851678783400555	2,78452971909472	0,00374559829190466
2,73474319101251	0,084862165027908	2,78862461140162	0,00373995401188891
2,73912919079168	0,0847006339532872	2,79271950370851	0,00373636645108207
2,74351519057086	0,0845507864389444	2,79681439601541	0,00373204087011136
2,74790119035004	0,0844553800957733	2,80090928832231	0,00372548027655265
2,75228719012921	0,0843599737526022	2,80500418062921	0,00371670965646359
2,75667318990839	0,084081700052312	2,80909907293611	0,00370734257682556
2,76105918968757	0,0835714800843542	2,81319396524301	0,00369957146187717
2,76544518946674	0,0834615185059075	2,81728885754991	0,00369403959189451
2,76983118924592	0,083555570589417	2,82138374985681	0,00369007712481403
2,77421718902509	0,0834504718205721	2,82547864216371	0,00368685373646865
2,77860318880427	0,0833453730517272	2,82957353447061	0,00368300037198367
2,78298918858345	0,08321934093062	2,83366842677751	0,00367726937425412
2,78737518836262	0,0831506559291353	2,83776331908441	0,00366968525763973
2,7917611881418	0,0830615206005002	2,84185821139131	0,00366075632781647
2,79614718792098	0,0830620288089471	2,84595310369821	0,00365079782659387
2,80053318770015	0,0829151947137206	2,85004799600511	0,00364049546415109
2,80491918747933	0,0827683606184941	2,85414288831201	0,00363034199736437
2,8093051872585	0,0825414782114816	2,85823778061891	0,00361999230054737
2,81369118703768	0,0820890038947726	2,86233267292581	0,00360998431320874
2,81807718681686	0,0819141025495151	2,86642756523271	0,00360301029217149
2,82246318659603	0,0819615784832996	2,87052245753961	0,00359971487645167
2,82684918637521	0,081957426846021	2,87461734984651	0,00359694802456636
2,83123518615439	0,0819296033649635	2,87871224215341	0,00359128478188983
2,83562118593356	0,0819317659342624	2,88280713446031	0,00358109120569954
2,84000718571274	0,0819013887624679	2,88690202676721	0,00356941567084306
2,84439318549192	0,0818710115906733	2,8909969190741	0,00356208764520316
2,84877918527109	0,0818983125679147	2,895091811381	0,00356103813095079
2,85316518505027	0,0818039504088202	2,8991867036879	0,00356284286068823
2,85755118482944	0,0817095882497256	2,9032815959948	0,00356256840450271
2,86193718460862	0,0815516373355847	2,9073764883017	0,00355828576137839
2,8663231843878	0,0812034946504185	2,9114713806086	0,00355216254287533
2,87070918416697	0,0809916188731196	2,9155662729155	0,00354677243897471
2,87509518394615	0,0809765029717334	2,9196611652224	0,00354341095625014
2,87948118372533	0,0809065664352814	2,9237560575293	0,0035433743434414
2,8838671835045	0,0808240817508226	2,9278509498362	0,00354607278041458
2,88825318328368	0,0807415970663638	2,9319458421431	0,00354895118724137
2,89263918306286	0,0806590652720634	2,93604073445	0,0035501275523229
2,89702518284203	0,0806086360057456	2,9401356267569	0,0035490109395252
2,90141118262121	0,0805320576757416	2,9442305190638	0,00354637154810901
2,90579718240038	0,0804624966094937	2,9483254113707	0,00354285274118052
2,91018318217956	0,080326993342684	2,9524203036776	0,00353739155468062
2,91456918195874	0,0801914900758743	2,9565151959845	0,00352854489236951
2,91895518173791	0,0797254106971076	2,9606100882914	0,003516307453428
2,92334118151709	0,0795140676896324	2,9647049805983	0,00350259557653817
2,92772718129627	0,0794651953109653	2,9687998729052	0,00348943475825445
2,93211318107544	0,0794410779238207	2,9728947652121	0,0034781481923467
2,93649918085462	0,079385882826098	2,976989657519	0,00347026461167089
2,94088518063379	0,0793039990102589	2,9810845498259	0,00346530478411839
2,94527118041297	0,0791887659111173	2,98517944213279	0,00346022734945813
2,94965718019215	0,0790735328119757	2,98927433443969	0,00345224342186459
2,95404317997132	0,0790206703349899	2,99336922674659	0,00344063914904236
2,9584291797505	0,0789308067588242	2,99746411905349	0,00342689164453794
2,96281517952968	0,0788154590433559	3,00155901136039	0,00341578555455505
2,96720117930885	0,0787001113278876	3,00565390366729	0,00341300693123795
2,97158717908803	0,0782519015693053	3,00974879597419	0,0034169024369731
2,97597317886721	0,0780313464568509	3,01384368828109	0,00341957989480641
2,98035917864638	0,0780017890901606	3,01793858058799	0,00341631748172019
2,98474517842556	0,0779640131519683	3,02203347289489	0,00340853635927288
2,98913117820473	0,0778812159774302	3,02612836520179	0,00339948986860884
2,99351717798391	0,0777984188028921	3,03022325750869	0,00339128509668132
2,99790317776309	0,0776961567089271	3,03431814981559	0,00338581283453825
3,00228917754226	0,077593894614962	3,03841304212249	0,003384835929197
3,00667517732144	0,0774634760099568	3,04250793442939	0,00338876416397009
3,01106117710062	0,077376004043147	3,04660282673629	0,00339481337265005
3,01544717687979	0,0772537842235291	3,05069771904319	0,00339773420011641
3,01983317665897	0,0771315644039112	3,05479261135009	0,00339514791083268
3,02421917643814	0,0769216480299105	3,05888750365699	0,00339016998091099
3,02860517621732	0,076700993082218	3,06298239596389	0,00338753371182276
3,0329911759965	0,0765869439783882	3,06707728827079	0,00339029442171529
3,03737717577567	0,0765955487571699	3,07117218057769	0,00339859699759299
3,04176317555485	0,0765348677680825	3,07526707288458	0,00340941484289203
3,04614917533403	0,0764659759215924	3,07936196519148	0,00341910398640927
3,0505351751132	0,0763615464381529	3,08345685749838	0,00342491553532065
3,05492117489238	0,0762571169547133	3,08755174980528	0,00342579929619836
3,05930717467156	0,0761403850298742	3,09164664211218	0,00342260515814561
3,06369317445073	0,0760702605385525	3,09574153441908	0,00341705282500772
3,06807917422991	0,0759608147846283	3,09983642672598	0,00341308756724565
3,07246517400908	0,0758513690307041	3,10393131903288	0,0034158880642891
3,07685117378826	0,0755098391388071	3,10802621133978	0,00342451312149741
3,08123717356744	0,0752173584980631	3,11212110364668	0,00343247002154145
3,08562317334661	0,075105321203939	3,11621599595358	0,00343560488414002
3,09000917312579	0,0751134548930542	3,12031088826048	0,00343491459334617
3,09439517290497	0,0750618918181104	3,12440578056738	0,00343403699158985
3,09878117268414	0,0749860783234549	3,12850067287428	0,00343658681545299
3,10316717246332	0,0749102648287995	3,13259556518118	0,00344601716486335
3,1075531722425	0,0748686430098076	3,13669045748808	0,00346231488664445
3,11193917202167	0,0748196125798785	3,14078534979498	0,00348173043324049
3,11632517180085	0,0748688471337854	3,14488024210188	0,00350019016549621
3,12071117158002	0,0746991186293633	3,14897513440878	0,00351457578787855
3,1250971713592	0,0745293901249411	3,15307002671568	0,00352359990806565
3,12948317113838	0,0742638608404845	3,15716491902258	0,00352764863776328
3,13386917091755	0,0739190223127217	3,16125981132948	0,00352760183692622
3,13825517069673	0,0738107222805464	3,16535470363638	0,00352558888424035
3,14264117047591	0,0737950279628595	3,16944959594328	0,00352649050618425
3,14702717025508	0,0736983729488414	3,17354448825018	0,00353077255975415
3,15141317003426	0,0736017179348232	3,17763938055707	0,00353152168379007
3,15579916981343	0,0734697802629911	3,18173427286397	0,00352218446475075
3,16018516959261	0,0732842014853147	3,18582916517087	0,00350353961928253
3,16457116937179	0,073236196553135	3,18992405747777	0,00348407235770496
3,16895716915096	0,073208099256682	3,19401894978467	0,00346923898507803
3,17334316893014	0,0730728513755232	3,19811384209157	0,00345722945179479
3,17772916870932	0,0729376034943645	3,20220873439847	0,00344544653495755
3,18211516848849	0,0727407517073025	3,20630362670537	0,00343293727850005
3,18650116826767	0,0724032422715663	3,21039851901227	0,00341958527408723
3,19088716804685	0,072244935279132	3,21449341131917	0,00340619416862943
3,19527316782602	0,0721829235586603	3,21858830362607	0,00339324267771403
3,1996591676052	0,072143195418005	3,22268319593297	0,00337986449023145
3,20404516738437	0,0720655440311039	3,22677808823987	0,00336516797999203
3,20843116716355	0,0719132521525197	3,23087298054677	0,00334955862045463
3,21281716694273	0,0717609602739355	3,23496787285367	0,003334458685515
3,2172031667219	0,0716561773758828	3,23906276516057	0,00332111848747004
3,22158916650108	0,0716548787971786	3,24315765746747	0,00331007337281192
3,22597516628026	0,0715426225903812	3,24725254977437	0,00330200064067334
3,23036116605943	0,0714303663835837	3,25134744208127	0,00329943886921781
3,23474716583861	0,0712495430542478	3,25544233438817	0,00330469761367852
3,23913316561778	0,0710516075352275	3,25953722669507	0,00331431780993925
3,24351916539696	0,0708607410930255	3,26363211900197	0,00332080150924901
3,24790516517614	0,070749687964053	3,26772701130887	0,00331918831637673
3,25229116495531	0,0707587016455503	3,27182190361577	0,00331007904184131
3,25667716473449	0,0707137099180887	3,27591679592266	0,00329732146684868
3,26106316451367	0,0706369337413702	3,28001168822956	0,00328316052266695
3,26544916429284	0,0705601575646518	3,28410658053646	0,00326791610726571
3,26983516407202	0,0705071359215416	3,28820147284336	0,00325219193368415
3,2742211638512	0,0706414670797693	3,29229636515026	0,00323746181025107
3,27860716363037	0,0705121628644146	3,29639125745716	0,00322624133447334
3,28299316340955	0,07038285864906	3,30048614976406	0,00322240973989278
3,28737916318872	0,0701487579576271	3,30458104207096	0,0032276891273372
3,2917651629679	0,0698381540388634	3,30867593437786	0,00324090679953823
3,29615116274708	0,0696965461412696	3,31277082668476	0,00326307681475005
3,30053716252625	0,0696338089614671	3,31686571899166	0,0032944091806627
3,30492316230543	0,0695267960453479	3,32096061129856	0,00332742351553373
3,30930916208461	0,0694197831292287	3,32505550360546	0,00335154419793976
3,31369516186378	0,0692065244569837	3,32915039591236	0,0033610031016732
3,31808116164296	0,068916441608529	3,33324528821926	0,00335892335124937
3,32246716142214	0,0688388565878346	3,33734018052616	0,00335362716737102
3,32685316120131	0,0688031454353325	3,34143507283306	0,00335000292540151
3,33123916098049	0,0687236648889393	3,34552996513996	0,00334793976702754
3,33562516075966	0,0686031368405717	3,34962485744686	0,00334507902112135
3,34001116053884	0,0684826087922041	3,35371974975376	0,00333933703369385
3,34439716031802	0,068376851337907	3,35781464206066	0,00332932833019637
3,34878316009719	0,0683169735864074	3,36190953436756	0,00331422712541644
3,35316915987637	0,0682276462677655	3,36600442667446	0,00329630242670596
3,35755515965555	0,0681401054729586	3,37009931898135	0,00327949084947966
3,36194115943472	0,0679954104984523	3,37419421128825	0,00326455824635578
3,3663271592139	0,0678507155239461	3,37828910359515	0,00324934761462036
3,37071315899307	0,0675842644877588	3,38238399590205	0,00323160718122201
3,37509915877225	0,067453850598471	3,38647888820895	0,00321192375483987
3,37948515855143	0,0673295067904846	3,39057378051585	0,00319283885303695
3,3838711583306	0,0673015529625175	3,39466867282275	0,00317552252362462
3,38825715810978	0,0672147903391639	3,39876356512965	0,00316035662756972
3,39264315788896	0,0670316878485339	3,40285845743655	0,00314816758381874
3,39702915766813	0,0668485853579038	3,40695334974345	0,00313926118386047
3,40141515744731	0,0668662718216351	3,41104824205035	0,00313436180577713
3,40580115722649	0,0668143846751511	3,41514313435725	0,00313547008264123
3,41018715700566	0,0667719380215258	3,41923802666415	0,00314091263219716
3,41457315678484	0,0667515586553381	3,42333291897105	0,00314541759091591
3,41895915656401	0,0666789591091874	3,42742781127795	0,00314685864904697
3,42334515634319	0,0665775205746323	3,43152270358485	0,0031481622614665
3,42773115612237	0,0664760820400773	3,43561759589175	0,0031513685391191
3,43211715590154	0,0664972964399235	3,43971248819865	0,00315403657725522
3,43650315568072	0,0665226018112294	3,44380738050555	0,00315305487582406
3,4408891554599	0,0665520220345234	3,44790227281245	0,00314830544287632
3,44527515523907	0,0665154757620263	3,45199716511935	0,00314301714815608
3,44966115501825	0,0664699984247698	3,45609205742625	0,00313972465379079
3,45404715479742	0,0665084019301445	3,46018694973314	0,00313838885692759
3,4584331545766	0,0665567971802082	3,46428184204004	0,00313813818660695
3,46281915435578	0,0664975595629887	3,46837673434694	0,00313815988396467
3,46720515413495	0,066389224473381	3,47247162665384	0,00313747654409487
3,47159115391413	0,0662808893837733	3,47656651896074	0,00313428440336924
3,47597715369331	0,0658514572924564	3,48066141126764	0,00312617986686422
3,48036315347248	0,0657241138949487	3,48475630357454	0,00311308320616859
3,48474915325166	0,065769918159976	3,48885119588144	0,00309800600884456
3,48913515303084	0,0656404744503626	3,49294608818834	0,00308375239178661
3,49352115281001	0,0655110307407492	3,49704098049524	0,00307125463717325
3,49790715258919	0,0653338436812725	3,50113587280214	0,00306020130508223
3,50229315236836	0,064990651029147	3,50523076510904	0,00304982710601998
3,50667915214754	0,0647922176069997	3,50932565741594	0,00303927438866686
3,51106515192672	0,064723089770757	3,51342054972284	0,00302804077557464
3,51545115170589	0,0647363240735542	3,51751544202974	0,00301655020000468
3,51983715148507	0,0646902544351519	3,52161033433664	0,00300540909474693
3,52422315126425	0,0645928911407316	3,52570522664354	0,0029950708039206
3,52860915104342	0,0644955278463113	3,52980011895044	0,00298696868366998
3,5329951508226	0,0644665450466391	3,53389501125734	0,00298329024685686
3,53738115060177	0,064374757677222	3,53798990356424	0,0029857958731245
3,54176715038095	0,064282970307805	3,54208479587114	0,00299397569708296
3,54615315016013	0,0641614817358767	3,54617968817804	0,00300540731200949
3,5505391499393	0,0640399931639484	3,55027458048494	0,00301800947072976
3,55492514971848	0,0638624390982704	3,55436947279184	0,00303009895790668
3,55931114949766	0,0637174638701738	3,55846436509874	0,00303987815584528
3,56369714927683	0,0635937941801055	3,56255925740563	0,00304579408323436
3,56808314905601	0,0635135822882844	3,56665414971253	0,0030471852870101
3,57246914883519	0,0633917163283427	3,57074904201943	0,00304495963901214
3,57685514861436	0,063269850368401	3,57484393432633	0,00304069397792182
3,58124114839354	0,0630968085718806	3,57893882663323	0,00303517628317725
3,58562714817271	0,0629287348159868	3,58303371894013	0,00302870610712791
3,59001314795189	0,0629106711380383	3,58712861124703	0,00302124343189229
3,59439914773107	0,062911533746161	3,59122350355393	0,00301228431107054
3,59878514751024	0,0628376765154701	3,59531839586083	0,00300178413814949
3,60317114728942	0,0626937896518012	3,59941328816773	0,00299129308724357
3,6075571470686	0,0625499027881322	3,60350818047463	0,00298201654696827
3,61194314684777	0,0623891438701093	3,60760307278153	0,00297316085183615
3,61632914662695	0,0622022390289462	3,61169796508843	0,00296380621764748
3,62071514640613	0,0621429661896783	3,61579285739533	0,00295418502746846
3,6251011461853	0,0621221449966209	3,61988774970223	0,00294551477088607
3,62948714596448	0,062059557790448	3,62398264200913	0,00293902827592195
3,63387314574365	0,0619969705842752	3,62807753431603	0,00293496700295238
3,63825914552283	0,0619159665941035	3,63217242662293	0,00293266481065858
3,64264514530201	0,0618353680954357	3,63626731892983	0,00293118856615381
3,64703114508118	0,0619698140866899	3,64036221123673	0,00292979166210871
3,65141714486036	0,0618495165196582	3,64445710354363	0,00292875759345544
3,65580314463954	0,0617292189526266	3,64855199585053	0,00292921651696909
3,66018914441871	0,0615376463776895	3,65264688815743	0,00293048772966132
3,66457514419789	0,0612547770532036	3,65674178046432	0,00292906089006714
3,66896114397706	0,0612080707257505	3,66083667277122	0,00292113213996776
3,67334714375624	0,0612233493334238	3,66493156507812	0,00290716236893573
3,67773314353542	0,0613131579156173	3,66902645738502	0,00289269147983188
3,68211914331459	0,0612491154676437	3,67312134969192	0,00288512800662546
3,68650514309377	0,0611850730196701	3,67721624199882	0,00288931422231058
3,69089114287295	0,0610922964355647	3,68131113430572	0,00290038322048604
3,69527714265212	0,0609995198514593	3,68540602661262	0,00290802786248529
3,6996631424313	0,0609682134624731	3,68950091891952	0,00290733568027712
3,70404914221048	0,0608781650682529	3,69359581122642	0,00290034236404482
3,70843514198965	0,0607708884734209	3,69769070353332	0,00289125738127907
3,71282114176883	0,0606636118785887	3,70178559584022	0,00288192910509546
3,717207141548	0,0604685130063954	3,70588048814712	0,00287241905041341
3,72159314132718	0,0603930193338986	3,70997538045402	0,00286344534227289
3,72597914110636	0,0603860622537536	3,71407027276092	0,00285690947130201
3,73036514088553	0,0602986048530568	3,71816516506782	0,00285272680992325
3,73475114066471	0,0602001384159245	3,72226005737472	0,00284780832081866
3,73913714044389	0,0601016719787923	3,72635494968162	0,00283905071022125
3,74352314022306	0,0600204119547165	3,73044984198852	0,00282647663653828
3,74790914000224	0,0599391519306407	3,73454473429542	0,00281358436781212
3,75229513978142	0,0598920029849544	3,73863962660232	0,00280273104998843
3,75668113956059	0,0598561123858756	3,74273451890922	0,00279349835602259
3,76106713933977	0,0597839767433657	3,74682941121612	0,00278615282498907
3,76545313911894	0,0597118411008559	3,75092430352301	0,00278323229011235
3,76983913889812	0,059672419519365	3,75501919582991	0,00278677253004129
3,7742251386773	0,0596211482781116	3,75911408813681	0,00279531890308485
3,77861113845647	0,0595700183899694	3,76320898044371	0,00280533079894907
3,78299713823565	0,0594874416736828	3,76730387275061	0,00281381510857948
3,78738313801483	0,0593737605703412	3,77139876505751	0,00281889793035124
3,791769137794	0,0592600794669995	3,77549365736441	0,002820165073122
3,79615513757318	0,0590522062789448	3,77958854967131	0,00281779483579995
3,80054113735235	0,0589248760660751	3,78368344197821	0,00281133441703504
3,80492713713153	0,0588446681164168	3,78777833428511	0,00280159013927612
3,80931313691071	0,0587536864715683	3,79187322659201	0,0027908464294804
3,81369913668988	0,058594981271701	3,79596811889891	0,00278087010313186
3,81808513646906	0,0584362760718338	3,80006301120581	0,00277256267589009
3,82247113624824	0,0583522733528812	3,80415790351271	0,00276525348142463
3,82685713602741	0,0583838884499917	3,80825279581961	0,00275710202639529
3,83124313580659	0,0583252381885354	3,81234768812651	0,00274666337932994
3,83562913558577	0,0582319954523976	3,81644258043341	0,00273417235614566
3,84001513536494	0,0581387527162599	3,82053747274031	0,00272239164363878
3,84440113514412	0,05805733586793	3,82463236504721	0,00271315298812701
3,84878713492329	0,0579759190196	3,82872725735411	0,00270482870783256
3,85317313470247	0,0579638523663505	3,83282214966101	0,002696332801686
3,85755913448165	0,0580805475199553	3,83691704196791	0,00268977862966488
3,86194513426082	0,0579144861011905	3,84101193427481	0,00268725684392003
3,86633113404	0,0577484246824258	3,8451068265817	0,00268876705797916
3,87071713381918	0,0574835956679781	3,8492017188886	0,00269373833792117
3,87510313359835	0,0571668516435239	3,8532966111955	0,00270057093376825
3,87948913337753	0,0571420502465832	3,8573915035024	0,00270504859934913
3,8838751331567	0,0571373706140724	3,8614863958093	0,00270368470975349
3,88826113293588	0,0570741217228396	3,8655812881162	0,00269820849286424
3,89264713271506	0,0569684549891458	3,8696761804231	0,00269326413669617
3,89703313249423	0,0568627882554519	3,87377107273	0,00269117714890262
3,90141913227341	0,0565906751300804	3,8778659650369	0,00269145096825952
3,90580513205259	0,0564662780666551	3,8819608573438	0,00269237767494696
3,91019113183176	0,0564389791240003	3,8860557496507	0,00269128703599114
3,91457713161094	0,0563207691961435	3,8901506419576	0,00268748305521867
3,91896313139012	0,0562025592682867	3,8942455342645	0,00268374708150661
3,92334913116929	0,0560308809978681	3,8983404265714	0,00268123252146614
3,92773513094847	0,0557734656778305	3,9024353188783	0,00267687965650142
3,93212113072764	0,0556871772666149	3,9065302111852	0,00266736704140533
3,93650713050682	0,0556225979078443	3,9106251034921	0,00265191672187552
3,940893130286	0,0554846776877993	3,914719995799	0,00263410651113053
3,94527913006517	0,0553467574677543	3,9188148881059	0,00262078687979451
3,94966512984435	0,0551177823877171	3,9229097804128	0,00261591010380917
3,95405112962353	0,0548641660215465	3,9270046727197	0,00261732076998331
3,9584371294027	0,0548276474403345	3,9310995650266	0,00261992500426436
3,96282312918188	0,0548155554234018	3,9351944573335	0,00262003199496743
3,96720912896106	0,0547170739760372	3,9392893496404	0,00261704439317057
3,97159512874023	0,0546185925286727	3,94338424194729	0,00261305419634436
3,97598112851941	0,0544603625624397	3,94747913425419	0,00261098388280404
3,98036712829858	0,0542211575472239	3,95157402656109	0,00261293559428415
3,98475312807776	0,0540394764193523	3,95566891886799	0,00261950811130158
3,98913912785694	0,0540501211664253	3,95976381117489	0,00262840974852566
3,99352512763611	0,0540301426743703	3,96385870348179	0,00263538620985229
3,99791112741529	0,053970309099331	3,96795359578869	0,00263646828657424
4,00229712719447	0,0537888890926155	3,97204848809559	0,002629597670827
4,00668312697364	0,0536074690859	3,97614338040249	0,00261584316442671
4,01106912675282	0,0534805520055362	3,98023827270939	0,00259835428905908
4,01545512653199	0,0534948032628259	3,98433316501629	0,00258089840446404
4,01984112631117	0,0534227596381213	3,98842805732319	0,00256571307887481
4,02422712609035	0,0533145830758647	3,99252294963009	0,00255334714016864
4,02861312586952	0,053206406513608	3,99661784193699	0,00254678235008828
4,0329991256487	0,0530204014164196	4,00071273424389	0,00255128934785387
4,03738512542788	0,0528823814943164	4,00480762655079	0,00256482450684135
4,04177112520705	0,0528057808115583	4,00890251885769	0,0025783448085339
4,04615712498623	0,0528658152005059	4,01299741116459	0,00258602335601077
4,05054312476541	0,0527365900451855	4,01709230347149	0,00258720830801637
4,05492912454458	0,0526073648898651	4,02118719577839	0,00258480153095458
4,05931512432376	0,0524362981639106	4,02528208808529	0,00258168068143396
4,06370112410293	0,052478366714752	4,02937698039219	0,0025776124337516
4,06808712388211	0,0524947145162175	4,03347187269908	0,00257023012932227
4,07247312366129	0,0524332497588943	4,03756676500598	0,00255941087488816
4,07685912344046	0,0523500192516846	4,04166165731288	0,00254983290949525
4,08124512321964	0,0521917402265076	4,04575654961978	0,00254487483962604
4,08563112299882	0,0520334612013305	4,04985144192668	0,00254148472232665
4,09001712277799	0,0518653676706004	4,05394633423358	0,00253561169320285
4,09440312255717	0,0518264596002401	4,05804122654048	0,00252780623460849
4,09878912233634	0,0517492861269427	4,06213611884738	0,00252126539516502
4,10317512211552	0,0516408967455401	4,06623101115428	0,00251707580443389
4,1075611218947	0,0515325073641376	4,07032590346118	0,0025131829454137
4,11194712167387	0,0512603547485405	4,07442079576808	0,00250743378972943
4,11633312145305	0,0510609327923444	4,07851568807498	0,0024990914813792
4,12071912123223	0,0510126482097564	4,08261058038188	0,00248860460810381
4,1251051210114	0,0510225150358222	4,08670547268878	0,00247911319032645
4,12949112079058	0,0509677104503067	4,09080036499568	0,0024747349683706
4,13387712056975	0,0508470153409973	4,09489525730258	0,00247601095037365
4,13826312034893	0,0507263202316879	4,09899014960948	0,00247946778463691
4,14264912012811	0,050677885152015	4,10308504191638	0,00248074625059728
4,14703511990728	0,0505880608019318	4,10717993422328	0,0024768971704798
4,15142111968646	0,0505608433406346	4,11127482653018	0,00246698515048822
4,15580711946564	0,0504992547697905	4,11536971883708	0,00245304528912691
4,16019311924481	0,0502983927507919	4,11946461114398	0,00243968998781543
4,16457911902399	0,0500975307317933	4,12355950345088	0,002431041744693
4,16896511880317	0,0500045430116347	4,12765439575777	0,00242734631905035
4,17335111858234	0,0500232011879727	4,13174928806467	0,00242620410872421
4,17773711836152	0,0501494463928126	4,13584418037157	0,00242551194505206
4,18212311814069	0,0501091672367412	4,13993907267847	0,00242370488205356
4,18650911791987	0,0500388208992259	4,14403396498537	0,00241984040641722
4,19089511769905	0,0499468310028671	4,14812885729227	0,00241535308274041
4,19528111747822	0,0498548411065082	4,15222374959917	0,00241367667937745
4,1996671172574	0,0498516768855515	4,15631864190607	0,00241538342439007
4,20405311703658	0,0498337443325552	4,16041353421297	0,00241750590818185
4,20843911681575	0,0497239065507355	4,16450842651987	0,00241803674072344
4,21282511659493	0,0496140687689159	4,16860331882677	0,00241745074056696
4,21721111637411	0,0492255676265815	4,17269821113367	0,00241711950053634
4,22159711615328	0,0489598023243806	4,17679310344057	0,00241932296182496
4,22598311593246	0,0488916364411929	4,18088799574747	0,00242775747854982
4,23036911571163	0,0488738107472391	4,18498288805437	0,00244333355321709
4,23475511549081	0,0488074007075173	4,18907778036127	0,002462685064555
4,23914111526999	0,0486291600997624	4,19317267266817	0,00248147470130097
4,24352711504916	0,0484509194920075	4,19726756497507	0,00249544708017648
4,24791311482834	0,048352602506522	4,20136245728197	0,00250098825869658
4,25229911460752	0,0482542855210365	4,20545734958887	0,00249782411218584
4,25668511438669	0,0481598413790302	4,20955224189577	0,00248861225055024
4,26107111416587	0,0481850750582321	4,21364713420267	0,00247626753943259
4,26545711394505	0,0482001523815892	4,21774202650957	0,0024640191870515
4,26984311372422	0,0481565005892305	4,22183691881647	0,00245380986261686
4,2742291135034	0,048088137671869	4,22593181112337	0,00244635434075008
4,27861511328257	0,0481094353823378	4,23002670343026	0,00244354439436886
4,28300111306175	0,0481407556153495	4,23412159573716	0,00244632717606979
4,28738711284093	0,0480118090143303	4,23821648804406	0,00245163648956222
4,2917731126201	0,0478828624133112	4,24231138035096	0,00245493303445815
4,29615911239928	0,0476659200513803	4,24640627265786	0,00245474724557426
4,30054511217846	0,0474062735826214	4,25050116496476	0,00245405369388238
4,30493111195763	0,0472952365871008	4,25459605727166	0,00245431778788806
4,30931711173681	0,0473077452822222	4,25869094957856	0,00245203696759489
4,31370311151598	0,0472384297510926	4,26278584188546	0,00244291753866962
4,31808911129516	0,047144522034834	4,26688073419236	0,00242556860355125
4,32247511107434	0,0470506143185754	4,27097562649926	0,0024037378027587
4,32686111085351	0,0469236955749161	4,27507051880616	0,00238182302878706
4,33124711063269	0,0469592084206496	4,27916541111306	0,0023600515057978
4,33563311041187	0,0468946900617813	4,28326030341996	0,00233665400989482
4,34001911019104	0,0467858101905592	4,28735519572686	0,00231155216794982
4,34440510997022	0,0466769303193372	4,29145008803376	0,00228932496392911
4,34879110974939	0,0463125391738541	4,29554498034066	0,0022756373819297
4,35317710952857	0,0460296331058361	4,29963987264756	0,00226968948749543
4,35756310930775	0,045896261685714	4,30373476495446	0,00226652305510838
4,36194910908692	0,0459642815395842	4,30782965726136	0,00226299379641164
4,3663351088661	0,0458691687452564	4,31192454956826	0,00225790831423302
4,37072110864528	0,0457740559509286	4,31601944187516	0,00225074607745568
4,37510710842445	0,0456393203333932	4,32011433418205	0,002242145924162
4,37949310820363	0,0455115434183928	4,32420922648895	0,0022357672830594
4,38387910798281	0,0455401047704438	4,32830411879585	0,00223739700363783
4,38826510776198	0,0456816478432081	4,33239901110275	0,00224819903061784
4,39265110754116	0,0456040674042887	4,33649390340965	0,00226325017152292
4,39703710732033	0,0454954108403025	4,34058879571655	0,00227769624306124
4,40142310709951	0,0453867542763164	4,34468368802345	0,00228892274277422
4,40580910687869	0,0452347679645416	4,34877858033035	0,00229491750352552
4,41019510665786	0,0450683779886222	4,35287347263725	0,00229321278482934
4,41458110643704	0,0449757112174245	4,35696836494415	0,00228185846108338
4,41896710621622	0,0448642113309168	4,36106325725105	0,0022627958581173
4,42335310599539	0,0447527114444092	4,36515814955795	0,0022408018889645
4,42773910577457	0,044541992514717	4,36925304186485	0,00221830729113869
4,43212510555375	0,0442427512355483	4,37334793417175	0,00219512378103184
4,43651110533292	0,0441048929584688	4,37744282647865	0,00217197297241973
4,4408971051121	0,0440215676704633	4,38153771878555	0,00215127907572097
4,44528310489127	0,0440767214168352	4,38563261109245	0,00213354202403795
4,44966910467045	0,0440254863587194	4,38972750339935	0,00211698728709343
4,45405510444963	0,0439742513006037	4,39382239570625	0,0021009202366394
4,4584411042288	0,0439114360509479	4,39791728801315	0,00208718932948989
4,46282710400798	0,0438361085290788	4,40201218032005	0,00207816332850682
4,46721310378716	0,0437771039928637	4,40610707262695	0,00207273165235551
4,47159910356633	0,0436240346348924	4,41020196493385	0,00206687091597876
4,47598510334551	0,0434709652769212	4,41429685724074	0,00205794630462836
4,48037110312468	0,0432323125560211	4,41839174954764	0,0020477694343637
4,48475710290386	0,042947460411799	4,42248664185454	0,00203943233408806
4,48914310268304	0,042797495389121	4,42658153416144	0,00203231952031623
4,49352910246221	0,0428059808229966	4,43067642646834	0,00202432796908239
4,49791510224139	0,0427888001323501	4,43477131877524	0,00201474833234811
4,50230110202057	0,0427263970173824	4,43886621108214	0,00200312637145364
4,50668710179974	0,042636999656625	4,44296110338904	0,00198878054466451
4,51107310157892	0,0425476022958676	4,44705599569594	0,00197316140681714
4,5154591013581	0,0424789652585314	4,45115088800284	0,00195860970054178
4,51984510113727	0,0424621901825209	4,45524578030974	0,00194558444152895
4,52423110091645	0,0423778154031321	4,45934067261664	0,00193410325409987
4,52861710069562	0,0422532159413739	4,46343556492354	0,00192459788262548
4,5330031004748	0,0421286164796156	4,46753045723044	0,00191678999430387
4,53738910025398	0,0417753127049664	4,47162534953734	0,00190981982378913
4,54177510003315	0,0415453153742387	4,47572024184424	0,00190365716263873
4,54616109981233	0,0414692790752576	4,47981513415114	0,00189924336832834
4,55054709959151	0,0414123604029433	4,48391002645804	0,00189719696054492
4,55493309937068	0,0413192839921874	4,48800491876494	0,00189574258523066
4,55931909914986	0,0411732097970629	4,49209981107184	0,00189306609733841
4,56370509892904	0,0410271356019384	4,49619470337874	0,00189077338223614
4,56809109870821	0,0408670913264347	4,50028959568564	0,00188994876912645
4,57247709848739	0,0408609811619534	4,50438448799254	0,00188839266348107
4,57686309826656	0,0409064984918637	4,50847938029943	0,00188452530172981
4,58124909804574	0,040906751953847	4,51257427260633	0,00187972338899269
4,58563509782492	0,0410436290271411	4,51666916491323	0,00187579375250695
4,59002109760409	0,0411869445988413	4,52076405722013	0,00187311429946714
4,59440709738327	0,0411551217845874	4,52485894952703	0,00187206504743495
4,59879309716245	0,0410632995709496	4,52895384183393	0,00187396868636184
4,60317909694162	0,0409545915242595	4,53304873414083	0,00187915456091312
4,6075650967208	0,0408458834775695	4,53714362644773	0,00188542639157926
4,61195109649997	0,0406728360977336	4,54123851875463	0,00189017684469046
4,61633709627915	0,0403725498540441	4,54533341106153	0,0018925009458843
4,62072309605833	0,0401016938783039	4,54942830336843	0,00189286843054448
4,6251090958375	0,0399924205978078	4,55352319567533	0,00189161302262348
4,62949509561668	0,0400006519719832	4,55761808798223	0,00188848696414728
4,63388109539586	0,0398994468031186	4,56171298028913	0,00188425658678389
4,63826709517503	0,0397982416342541	4,56580787259603	0,00187938648442149
4,64265309495421	0,0396583039632008	4,56990276490293	0,00187281120195187
4,64703909473338	0,0395931377294463	4,57399765720983	0,00186418600204324
4,65142509451256	0,0395904545490217	4,57809254951673	0,00185466399620347
4,65581109429174	0,039484276887514	4,58218744182363	0,00184536897039235
4,66019709407091	0,0393780992260062	4,58628233413053	0,00183631945754208
4,66458309385009	0,0391864227963088	4,59037722643743	0,0018273267787669
4,66896909362927	0,0388337791034948	4,59447211874433	0,00181860955442177
4,67335509340844	0,0385789017789432	4,59856701105123	0,00181023869419338
4,67774109318762	0,0384206617514529	4,60266190335813	0,00180245520095657
4,6821270929668	0,0384309338809749	4,60675679566503	0,00179642160969442
4,68651309274597	0,038355241494011	4,61085168797193	0,00179274233460625
4,69089909252515	0,0382653045315682	4,61494658027882	0,00179041161176486
4,69528509230433	0,0381753675691254	4,61904147258572	0,00178841030288003
4,6996710920835	0,0381146767731594	4,62313636489262	0,00178731071183285
4,70405709186268	0,0380760717255299	4,62723125719952	0,00178937963697421
4,70844309164185	0,037988618653481	4,63132614950642	0,00179612921434167
4,71282909142103	0,0378576538834509	4,63542104181332	0,00180519793081734
4,71721509120021	0,0377266891134209	4,63951593412022	0,00181128447394948
4,72160109097938	0,0373990028390141	4,64361082642712	0,00181176181976825
4,72598709075856	0,0372201343367079	4,64770571873402	0,0018095452833241
4,73037309053774	0,0371269097850793	4,65180061104092	0,00180766013627755
4,73475909031691	0,0370221018340256	4,65589550334782	0,00180550641582502
4,73914509009609	0,0369172938829719	4,65999039565472	0,00180128802048461
4,74353108987526	0,0368009025324931	4,66408528796162	0,00179501456453851
4,74791708965444	0,0365415103867583	4,66818018026852	0,00178893605468878
4,75230308943362	0,0365126721889295	4,67227507257542	0,00178438655398702
4,75668908921279	0,0365246568041022	4,67636996488232	0,00178073139233807
4,76107508899197	0,0364680971772169	4,68046485718922	0,00177755538823639
4,76546108877115	0,0364887428108601	4,68455974949612	0,00177530958493638
4,76984708855032	0,0364239365850588	4,68865464180302	0,00177426621784446
4,7742330883295	0,0363341191567834	4,69274953410992	0,00177500194849085
4,77861908810868	0,0362443017285079	4,69684442641682	0,00177981565622611
4,78300508788785	0,0361560722755088	4,70093931872372	0,00179095479382502
4,78739108766703	0,0361489311308638	4,70503421103061	0,00180753915362608
4,7917770874462	0,0360805957490692	4,70912910333751	0,00182491323424496
4,79616308722538	0,0358845210420526	4,71322399564441	0,00183707684462874
4,80054908700456	0,0356884463350359	4,71731888795131	0,00184002125156617
4,80493508678373	0,0356002139775496	4,72141378025821	0,00183478388876456
4,80932108656291	0,0355119816200632	4,72550867256511	0,00182626088195074
4,81370708634209	0,0354421792539717	4,72960356487201	0,00181853654678804
4,81809308612126	0,0353585515960955	4,73369845717891	0,00181272339666429
4,82247908590044	0,0352658806231892	4,73779334948581	0,0018079805258212
4,82686508567962	0,0351732096502829	4,74188824179271	0,00180474728008814
4,83125108545879	0,035096554096193	4,74598313409961	0,00180584989481154
4,83563708523797	0,0350671285806187	4,75007802640651	0,00181331169402969
4,84002308501714	0,0350047648102902	4,75417291871341	0,00182529435095081
4,84440908479632	0,0348994903061544	4,75826781102031	0,00183787567815785
4,8487950845755	0,0347942158020185	4,76236270332721	0,00184758120810621
4,85318108435467	0,0344666906441937	4,76645759563411	0,00185174987314362
4,85756708413385	0,0341951635337714	4,77055248794101	0,00184779168244664
4,86195308391303	0,034126392570792	4,77464738024791	0,00183370672262311
4,8663390836922	0,0340686922309586	4,77874227255481	0,00181171836541926
4,87072508347138	0,0339895386835245	4,78283716486171	0,00179001900468431
4,87511108325055	0,03389965853229	4,78693205716861	0,00177735839979546
4,87949708302973	0,0337850008045292	4,79102694947551	0,00177570879594552
4,88388308280891	0,0336703430767684	4,79512184178241	0,00178091405795973
4,88826908258808	0,0336989391020961	4,7992167340893	0,00178787938681637
4,89265508236726	0,0336172117931781	4,8033116263962	0,0017925502242149
4,89704108214644	0,0335253567717165	4,8074065187031	0,0017927168285459
4,90142708192561	0,0332587798021488	4,81150141101	0,00178826854027147
4,90581308170479	0,0329922028325812	4,8155963033169	0,00178033624515338
4,91019908148396	0,0327854828301075	4,8196911956238	0,00177180579088855
4,91458508126314	0,0326717130836509	4,8237860879307	0,00176497845716169
4,91897108104232	0,0326417554698908	4,8278809802376	0,00175901702711932
4,92335708082149	0,0325541214311968	4,8319758725445	0,00175178701400996
4,92774308060067	0,0324535110385412	4,8360707648514	0,00174158789072607
4,93212908037985	0,0323529006458855	4,8401656571583	0,00172823300810345
4,93651508015902	0,0322567578985744	4,8442605494652	0,00171373637459598
4,9409010799382	0,0321606151512634	4,8483554417721	0,00170009480434152
4,94528707971738	0,0321729781147073	4,852450334079	0,00168729587243799
4,94967307949655	0,0320395495195178	4,8565452263859	0,00167454837437987
4,95405907927573	0,0319061209243282	4,8606401186928	0,0016610405425611
4,9584450790549	0,0317200494432273	4,8647350109997	0,00164590902249981
4,96283107883408	0,0314312046326019	4,8688299033066	0,00162947255532367
4,96721707861326	0,0313212924422462	4,8729247956135	0,00161460869725517
4,97160307839243	0,0312632295705178	4,8770196879204	0,00160365773136016
4,97598907817161	0,0312563669634972	4,8811145802273	0,00159556258078373
4,98037507795079	0,0311699987724379	4,8852094725342	0,0015881878106638
4,98476107772996	0,0310775041866601	4,8893043648411	0,00158032077566942
4,98914707750914	0,0309850096008822	4,89339925714799	0,00157253440485166
4,99353307728832	0,0310243241793164	4,89749414945489	0,00156747799638214
4,99791907706749	0,0309833939900276	4,90158904176179	0,00156650635126204
5,00230507684667	0,0308992783079675	4,90568393406869	0,0015688945115952
5,00669107662584	0,0307239625117352	4,90977882637559	0,00157441508583721
5,01107707640502	0,0305486467155028	4,91387371868249	0,00158174279053574
5,0154630761842	0,030377821427031	4,91796861098939	0,00158804547748065
5,01984907596337	0,0301897682762715	4,92206350329629	0,00159136879112812
5,02423507574255	0,0301750071873034	4,92615839560319	0,0015914130705569
5,02862107552173	0,0301226470175731	4,93025328791009	0,00158871677366071
5,0330070753009	0,0300157864123396	4,93434818021699	0,00158410624570944
5,03739307508008	0,0299089258071061	4,93844307252389	0,00157981428309507
5,04177907485926	0,0296133411236274	4,94253796483079	0,00157829212216483
5,04616507463843	0,0295383903348981	4,94663285713769	0,00157967209611118
5,05055107441761	0,0295826533111377	4,95072774944459	0,00158291626739631
5,05493707419678	0,0295263828369269	4,95482264175149	0,00158827700071747
5,05932307397596	0,0294420974771788	4,95891753405839	0,00159741227013061
5,06370907375514	0,0293318368811447	4,96301242636529	0,00161057815332232
5,06809507353431	0,0292215762851107	4,96710731867219	0,00162504155102292
5,07248107331349	0,0290950101452879	4,97120221097909	0,00163706736823026
5,07686707309266	0,0290768709745193	4,97529710328599	0,00164337488729488
5,08125307287184	0,0290106164464196	4,97939199559289	0,00164119069253741
5,08563907265102	0,028900754277715	4,98348688789979	0,00163085903964322
5,09002507243019	0,0287908921090104	4,98758178020669	0,00161860945549269
5,09441107220937	0,0285127224106212	4,99167667251359	0,00161239879947757
5,09879707198855	0,0283098597404322	4,99577156482048	0,00161419304847619
5,10318307176772	0,0283689734694029	4,99986645712738	0,00161981191559606
5,1075690715469	0,0283443317032559	5,00396134943428	0,00162447777693458
5,11195507132608	0,0282615635972869	5,00805624174118	0,00162483350492978
5,11634107110525	0,0281787954913179	5,01215113404808	0,00161971997266105
5,12072707088443	0,028180962406021	5,01624602635498	0,00160950886616941
5,12511307066361	0,0282151761792976	5,02034091866188	0,00159443741254594
5,12949907044278	0,0281224349325827	5,02443581096878	0,00157613915206021
5,13388507022196	0,0280997845252773	5,02853070327568	0,00155715312900654
5,13827107000113	0,0279950284034009	5,03262559558258	0,00153884510672462
5,14265706978031	0,0278902722815246	5,03672048788948	0,00152205503185877
5,14704306955949	0,0276649329743448	5,04081538019638	0,00150709451713916
5,15142906933866	0,0276084132626576	5,04491027250328	0,00149340306771106
5,15581506911784	0,0276436090840212	5,04900516481018	0,00148057838765884
5,16020106889702	0,0275922572559905	5,05310005711708	0,00146926384362889
5,16458706867619	0,0275361975756856	5,05719494942398	0,00146086984331966
5,16897306845537	0,0275200369535648	5,06128984173088	0,00145629260819825
5,17335906823454	0,0274576376856282	5,06538473403778	0,00145406528689003
5,17774506801372	0,0273952384176916	5,06947962634468	0,0014505492474727
5,1821310677929	0,0273343563668159	5,07357451865158	0,00144381373063284
5,18651706757207	0,0273185101114886	5,07766941095848	0,00143590219272076
5,19090306735125	0,0272202213278771	5,08176430326538	0,00142941981016989
5,19528906713043	0,0271219325442655	5,08585919557228	0,00142471073122053
5,1996750669096	0,0268071439926048	5,08995408787917	0,00142094158205186
5,20406106668878	0,026635024637129	5,09404898018607	0,00141705330286591
5,20844706646796	0,0265616346903498	5,09814387249297	0,00141213722316455
5,21283306624713	0,0265521140732963	5,10223876479987	0,00140602531955314
5,21721906602631	0,0264870426588363	5,10633365710677	0,00139953934730146
5,22160506580548	0,0263820228642388	5,11042854941367	0,00139340965850089
5,22599106558466	0,0262770030696414	5,11452344172057	0,00138730545780356
5,23037706536384	0,0261524336113288	5,11861833402747	0,00138019098978134
5,23476306514301	0,0261850059651589	5,12271322633437	0,00137092503507724
5,23914906492219	0,0261452624353946	5,12680811864127	0,00135901574515607
5,24353506470137	0,0260358566633502	5,13090301094817	0,00134552587912674
5,24792106448054	0,0259264508913058	5,13499790325507	0,00133221626349782
5,25230706425972	0,0255198800091768	5,13909279556197	0,00132029551397462
5,2566930640389	0,0253445991430996	5,14318768786887	0,00131099793973153
5,26107906381807	0,0253839221212103	5,14728258017577	0,00130496309792285
5,26546506359725	0,0253347062220801	5,15137747248267	0,00130103548891888
5,26985106337642	0,0252447694128068	5,15547236478957	0,00129777359381275
5,2742370631556	0,0251176871979659	5,15956725709647	0,00129531304209676
5,27862306293478	0,0249906049831251	5,16366214940337	0,00129437087377642
5,28300906271395	0,0250083719572469	5,16775704171027	0,00129444670125758
5,28739506249313	0,0250438386310903	5,17185193401717	0,00129438783196296
5,29178106227231	0,0251257631888887	5,17594682632407	0,00129369479429786
5,29616706205148	0,025190250621072	5,18004171863097	0,00129223908510738
5,30055306183066	0,0251678518273211	5,18413661093786	0,00128959593969412
5,30493906160983	0,025092972364897	5,18823150324476	0,00128559962356267
5,30932506138901	0,0250326357799862	5,19232639555166	0,00128199894606957
5,31371106116819	0,0250278531425927	5,19642128785856	0,00128221781476925
5,31809706094736	0,0249141258104558	5,20051618016546	0,00128804318623377
5,32248306072654	0,0248003984783189	5,20461107247236	0,0012980520429075
5,32686906050572	0,024638038786009	5,20870596477926	0,00131016712253362
5,33125506028489	0,0243496874655928	5,21280085708616	0,00132287612165931
5,33564106006407	0,0241366653603767	5,21689574939306	0,00133395389739787
5,34002705984324	0,0240424514825306	5,22099064169996	0,00134082851206449
5,34441305962242	0,0240057638682652	5,22508553400686	0,00134198098105304
5,3487990594016	0,0240861162872955	5,22918042631376	0,00133845588770493
5,35318505918077	0,0239752365995108	5,23327531862066	0,00133272112846052
5,35757105895995	0,0238643569117262	5,23737021092756	0,00132624679677171
5,36195705873913	0,0237210502864258	5,24146510323446	0,00131990958354095
5,3663430585183	0,0237857538453524	5,24555999554136	0,0013137575054891
5,37072905829748	0,0238267179182846	5,24965488784826	0,00130624516568895
5,37511505807666	0,0238263218677442	5,25374978015516	0,00129618125229032
5,37950105785583	0,0237910288707287	5,25784467246206	0,00128522163499179
5,38388705763501	0,0237257060087157	5,26193956476896	0,00127699616387592
5,38827305741418	0,0237616646398845	5,26603445707586	0,00127240633028941
5,39265905719336	0,0236969196756759	5,27012934938276	0,00126871043192194
5,39704505697254	0,0236069278496775	5,27422424168966	0,00126382445088141
5,40143105675171	0,0234897997824019	5,27831913399655	0,00125850606905095
5,40581705653089	0,0233726717151263	5,28241402630345	0,00125590879262116
5,41020305631007	0,0229247559281642	5,28650891861035	0,00125889132423053
5,41458905608924	0,022660026690151	5,29060381091725	0,00126600604713204
5,41897505586842	0,0225294727257607	5,29469870322415	0,00127204118779166
5,4233610556476	0,0224291910377712	5,29879359553105	0,00127355919083332
5,42774705542677	0,0223111568583693	5,30288848783795	0,00127264223526387
5,43213305520595	0,0221931226789673	5,30698338014485	0,00127469784802453
5,43651905498512	0,0220316787584035	5,31107827245175	0,00128070908422514
5,4409050547643	0,0219789360224727	5,31517316475865	0,00128516036927925
5,44529105454348	0,0219595670394319	5,31926805706555	0,00128460322114725
5,44967705432265	0,0220073138982021	5,32336294937245	0,00128199029849083
5,45406305410183	0,0218683495359576	5,32745784167935	0,00128017005273497
5,45844905388101	0,0217293851737132	5,33155273398625	0,00127824534273223
5,46283505366018	0,0215161367302013	5,33564762629315	0,00127469535810904
5,46722105343936	0,021322052600591	5,33974251860005	0,0012687069747908
5,47160705321854	0,0211907622788228	5,34383741090695	0,00126072065620003
5,47599305299771	0,0212108097024469	5,34793230321385	0,00125385450050751
5,48037905277689	0,0211446930310611	5,35202719552075	0,00125154655191167
5,48476505255606	0,020927091517474	5,35612208782765	0,00125272088387792
5,48915105233524	0,0207094900038868	5,36021698013455	0,00125476699762636
5,49353705211442	0,0205274734200728	5,36431187244145	0,00125823504548128
5,49792305189359	0,0205080638954434	5,36840676474835	0,00126286620593087
5,50230905167277	0,0205512404452087	5,37250165705525	0,00126578460727881
5,50669505145195	0,0204846333268985	5,37659654936214	0,00126489118080542
5,51108105123112	0,0203997752266259	5,38069144166904	0,00125976914357155
5,5154670510103	0,0203149171263534	5,38478633397594	0,0012504926334485
5,51985305078947	0,0202526561762323	5,38888122628284	0,0012376920152653
5,52423905056865	0,0201968032206709	5,39297611858974	0,00122468361138677
5,52862505034783	0,0202359410489062	5,39707101089664	0,00121409115667398
5,533011050127	0,0202573617926619	5,40116590320354	0,00120382796666819
5,53739704990618	0,0204315132966883	5,40526079551044	0,00119069901832082
5,54178304968536	0,0205713896077609	5,40935568781734	0,00117425390399427
5,54616904946453	0,0205160892890795	5,41345058012424	0,0011571584888432
5,55055504924371	0,0205376621800949	5,41754547243114	0,00114161515751871
5,55494104902288	0,0205282438762773	5,42164036473804	0,00112699773556481
5,55932704880206	0,0204542331048843	5,42573525704494	0,00111177314044367
5,56371304858124	0,0203255720114754	5,42983014935184	0,00109572879996051
5,56809904836041	0,0201969109180665	5,43392504165874	0,00108177077177487
5,57248504813959	0,0200529044552838	5,43801993396564	0,00107333418234963
5,57687104791877	0,0200248754501902	5,44211482627254	0,0010699974715963
5,58125704769794	0,0199210366025724	5,44620971857944	0,00106878511400397
5,58564304747712	0,0198171977549546	5,45030461088634	0,00106756687295908
5,5900290472563	0,0196630064132426	5,45439950319324	0,00106523741956987
5,59441504703547	0,0192104653945347	5,45849439550014	0,00106026992301888
5,59880104681465	0,0190171051462594	5,46258928780704	0,00105082978171765
5,60318704659382	0,018950873713353	5,46668418011394	0,00103815064820682
5,607573046373	0,0189093707581225	5,47077907242084	0,00102654020899054
5,61195904615218	0,0188784177508733	5,47487396472773	0,00101817678242016
5,61634504593135	0,0188135256575681	5,47896885703463	0,00101125953409413
5,62073104571053	0,0187486335642629	5,48306374934153	0,00100210750604101
5,62511704548971	0,0186563834507923	5,48715864164843	0,00098906384194629
5,62950304526888	0,0186380126884589	5,49125353395533	0,000975571660979879
5,63388904504806	0,0185892234379194	5,49534842626223	0,000966890918101717
5,63827504482724	0,0185080824500573	5,49944331856913	0,000963171273740704
5,64266104460641	0,0182647987847663	5,50353821087603	0,000959860766248432
5,64704704438559	0,0180215151194753	5,50763310318293	0,000952950428235337
5,65143304416476	0,0176094852218166	5,51172799548983	0,000941650847446888
5,65581904394394	0,017404586915927	5,51582288779673	0,000928540178526053
5,66020504372312	0,0174055725628872	5,51991778010363	0,000916204950868438
5,66459104350229	0,0173068141235956	5,52401267241053	0,000904614951856897
5,66897704328147	0,0172080556843039	5,52810756471743	0,000892379675318637
5,67336304306065	0,0170069117300778	5,53220245702433	0,000878722525541035
5,67774904283982	0,0168512053716481	5,53629734933123	0,000864628238244639
5,682135042619	0,0167488570647433	5,54039224163813	0,000853240077630862
5,68652104239817	0,0165904020445423	5,54448713394503	0,000847428222805549
5,69090704217735	0,0165694828019088	5,54858202625193	0,000846612616078438
5,69529304195653	0,0164697840006155	5,55267691855883	0,000848081043904608
5,6996790417357	0,0163700851993223	5,55677181086573	0,000849776134882481
5,70406504151488	0,016153419623902	5,56086670317263	0,000850057570652994
5,70845104129406	0,0159878001572143	5,56496159547953	0,000847101328001179
5,71283704107323	0,0160011050003062	5,56905648778642	0,000840585639653372
5,71722304085241	0,0159975384607785	5,57315138009332	0,000832712766162507
5,72160904063159	0,0159377400713264	5,57724627240022	0,000826081688059207
5,72599504041076	0,0158059776127739	5,58134116470712	0,000821934259482751
5,73038104018994	0,0156742151542215	5,58543605701402	0,0008200051563075
5,73476703996911	0,0155760527748207	5,58953094932092	0,000819563428053698
5,73915303974829	0,0155056854855275	5,59362584162782	0,000820364795844574
5,74353903952747	0,015434472126822	5,59772073393472	0,00082193004111193
5,74792503930664	0,0153252973562317	5,60181562624162	0,000823097375072571
5,75231103908582	0,0152161225856415	5,60591051854852	0,000822196274284155
5,756697038865	0,0151622969536518	5,61000541085542	0,000817898395875623
5,76108303864417	0,0150904854988453	5,61410030316232	0,000811851937703693
5,76546903842335	0,0150186740440389	5,61819519546922	0,000806344306605243
5,76985503820253	0,0150025491848193	5,62229008777612	0,000800254113526613
5,7742410379817	0,0149435068154735	5,62638498008302	0,000791733926222167
5,77862703776088	0,0149625213643812	5,63047987238992	0,000780957377201426
5,78301303754005	0,0150231343415786	5,63457476469682	0,00076933748991116
5,78739903731923	0,0150440281935728	5,63866965700372	0,000758891590041646
5,79178503709841	0,014987225243931	5,64276454931062	0,000751894105516331
5,79617103687758	0,014886352363581	5,64685944161752	0,000748844918421646
5,80055703665676	0,014785479483231	5,65095433392442	0,000748289930185929
5,80494303643594	0,0146182862833691	5,65504922623132	0,000749391520196546
5,80932903621511	0,0144933348028686	5,65914411853822	0,000752528136783681
5,81371503599429	0,0142426584709787	5,66323901084511	0,000756777806782047
5,81810103577346	0,0141179772358242	5,66733390315201	0,000759068128224195
5,82248703555264	0,0140885065260107	5,67142879545891	0,000757139556310947
5,82687303533182	0,0139859378731067	5,67552368776581	0,000751215300434903
5,83125903511099	0,0138833692202027	5,67961858007271	0,000742376719266269
5,83564503489017	0,013547826450895	5,68371347237961	0,000731815493242262
5,84003103466935	0,0133190396286673	5,68780836468651	0,000722004062714881
5,84441703444852	0,0132391729285355	5,69190325699341	0,000714933160572566
5,8488030342277	0,0132380700119983	5,69599814930031	0,000710261304446583
5,85318903400687	0,0131606158563928	5,70009304160721	0,000706789539290948
5,85757503378605	0,0129948462611591	5,70418793391411	0,000703218444924279
5,86196103356523	0,0128290766659254	5,70828282622101	0,000698013401460639
5,8663470333444	0,0127274194330053	5,71237771852791	0,000690266607803016
5,87073303312358	0,0126090239541395	5,71647261083481	0,000681467028016027
5,87511903290276	0,0125442136896763	5,72056750314171	0,000673390690296051
5,87950503268193	0,0124356448185426	5,72466239544861	0,000664973144957022
5,88389103246111	0,0123270759474089	5,72875728775551	0,000654082211628606
5,88827703224029	0,0121465731978278	5,73285218006241	0,000639722311496178
5,89266303201946	0,0121811700999758	5,73694707236931	0,000622985006822569
5,89704903179864	0,0121949337052616	5,74104196467621	0,000606665850202878
5,90143503157782	0,0121508424385104	5,74513685698311	0,00059381790785887
5,90582103135699	0,0120978670835801	5,74923174929001	0,000585572397800149
5,91020703113617	0,0120095573520216	5,75332664159691	0,000580430912135561
5,91459303091534	0,0119144481266702	5,7574215339038	0,000575999504257914
5,91897903069452	0,0118193389013187	5,7615164262107	0,00056988631805741
5,9233650304737	0,0117844455270768	5,7656113185176	0,000561149966291461
5,92775103025287	0,0118587782801572	5,7697062108245	0,000551327895329586
5,93213703003205	0,0119038937612591	5,7738011031314	0,000542165969175085
5,93652302981123	0,011865553473542	5,7778959954383	0,000533882743198984
5,9409090295904	0,0118160953125171	5,7819908877452	0,00052631623729974
5,94529502936958	0,011789221020435	5,7860857800521	0,000519818590729158
5,94968102914875	0,0117895307944644	5,790180672359	0,000514872206680026
5,95406702892793	0,0117696240937885	5,7942755646659	0,000511419237736904
5,95845302870711	0,0118054357981258	5,7983704569728	0,00050921423256856
5,96283902848628	0,0118122739590251	5,8024653492797	0,000508640061840002
5,96722502826546	0,0117460023836296	5,8065602415866	0,000510294739388367
5,97161102804464	0,0117286106087394	5,8106551338935	0,000513230735367272
5,97599702782381	0,0117274011638362	5,8147500262004	0,00051491349623235
5,98038302760299	0,0116283146304483	5,8188449185073	0,000514482793899476
5,98476902738216	0,0115292280970604	5,8229398108142	0,000514841429837066
5,98915502716134	0,0113391072185682	5,8270347031211	0,000519277831496262
5,99354102694052	0,0109498040963857	5,831129595428	0,000527071356529577
5,99792702671969	0,0107445140626412	5,8352244877349	0,000534841266073589
6,00231302649887	0,0105693841589452	5,8393193800418	0,000539607651540298
6,00669902627805	0,0104835855625757	5,8434142723487	0,000539348784573776
6,01108502605722	0,0103329626399941	5,8475091646556	0,000534426650805031
6,0154710258364	0,0101823397174126	5,85160405696249	0,000526957370466559
6,01985702561558	0,0098010132404929	5,8556989492694	0,000518267675222298
6,02424302539475	0,00959980330502201	5,85979384157629	0,000509190010430593
6,02862902517393	0,0094667369707408	5,86388873388319	0,000499795080101009
6,0330150249531	0,00947775611077742	5,86798362619009	0,000488960567277785
6,03740102473228	0,00933301719924468	5,87207851849699	0,00047608549340826
6,04178702451146	0,00918827828771192	5,87617341080389	0,000462637287576609
6,04617302429063	0,00896138260545511	5,88026830311079	0,000450264320215238
6,05055902406981	0,00875302710317364	5,88436319541769	0,000439986053805419
6,05494502384899	0,0086739840613106	5,88845808772459	0,0004346569409704
6,05933102362816	0,0086357717690981	5,89255298003149	0,000437087460306226
6,06371702340734	0,00858312890008766	5,89664787233839	0,000446742116940391
6,06810302318652	0,00850718731952174	5,90074276464529	0,000460859451147482
6,07248902296569	0,00839738018805651	5,90483765695219	0,000476287196909513
6,07687502274487	0,00828757305659126	5,90893254925909	0,000489708967330385
6,08126102252404	0,00813442928132536	5,91302744156599	0,000497395489139636
6,08564702230322	0,00826637605496837	5,91712233387289	0,000496869084003501
6,0900330220824	0,00815080415726413	5,92121722617979	0,000490016659177121
6,09441902186157	0,00803523225955989	5,92531211848669	0,000481370504960283
6,09880502164075	0,00783931732693759	5,92940701079359	0,000473848160552448
6,10319102141993	0,00764383808755968	5,93350190310049	0,000467966694049581
6,1075770211991	0,00766486470044783	5,93759679540739	0,000463665924505721
6,11196302097828	0,00768294921368021	5,94169168771429	0,000461379336152642
6,11634902075746	0,00761633680074889	5,94578658002119	0,000460588979706373
6,12073502053663	0,00752492185895811	5,94988147232808	0,000459144561446411
6,12512102031581	0,00737172246177951	5,95397636463498	0,000454462220510722
6,12950702009498	0,00721852306460088	5,95807125694188	0,000445467467068786
6,13389301987416	0,00718549524062712	5,96216614924878	0,00043390139459986
6,13827901965334	0,00715758568018886	5,96626104155568	0,000423016805149931
6,14266501943251	0,00706215122147559	5,97035593386258	0,000415052353721209
6,14705101921169	0,00696671676276231	5,97445082616948	0,000410094071131547
6,15143701899087	0,0066183675369274	5,97854571847638	0,000406984414254915
6,15582301877004	0,00643752093042571	5,98264061078328	0,000404712895777519
6,16020901854922	0,00632467010267421	5,98673550309018	0,000403118523918728
6,1645950183284	0,00621181927492274	5,99083039539708	0,000402441957941598
6,16898101810757	0,00626487992207549	5,99492528770398	0,000402714440099025
6,17336701788675	0,00615063909247313	5,99902018001088	0,000403214408999761
6,17775301766592	0,0060363982628708	6,00311507231778	0,000402116969250703
6,1821390174451	0,00588527731674173	6,00720996462468	0,000397980398259369
6,18652501722428	0,00596121077012355	6,01130485693158	0,000391701820803811
6,19091101700345	0,00590640035571021	6,01539974923848	0,000385918058768455
6,19529701678263	0,00581525291981528	6,01949464154538	0,000382211144713934
6,19968301656181	0,005578134311824	6,02358953385228	0,000379612634290703
6,20406901634098	0,00534101570383274	6,02768442615918	0,000376961458502471
6,20845501612016	0,00512737960117578	6,03177931846608	0,000375260493703955
6,21284101589933	0,005045247330303	6,03587421077298	0,000376416501599179
6,21722701567851	0,00505167742621464	6,03996910307988	0,000380587167018906
6,22161301545769	0,00499233371142372	6,04406399538678	0,000385248939681135
6,22599901523686	0,00490558148082556	6,04815888769368	0,000386845257281611
6,23038501501604	0,00476912231738538	6,05225378000057	0,00038301622682887
6,23477101479522	0,0046326631539452	6,05634867230747	0,000375023686684881
6,23915701457439	0,00451818808034197	6,06044356461437	0,000367126085154503
6,24354301435357	0,0045530747109897	6,06453845692127	0,000361098296298916
6,24792901413274	0,00444215700379237	6,06863334922817	0,000355029640758157
6,25231501391192	0,00433123929659506	6,07272824153507	0,000347393897377298
6,2567010136911	0,00412680658145388	6,07682313384197	0,000340328166560932
6,26108701347027	0,00384960502979494	6,08091802614887	0,000337642619741777
6,26547301324945	0,0037371100043751	6,08501291845577	0,000339598246358419
6,26985901302863	0,00372536427465146	6,08910781076267	0,000342369043883393
6,2742450128078	0,00370870688131105	6,09320270306957	0,000340900558079886
6,27863101258698	0,00362256532323181	6,09729759537647	0,000332860570337532
6,28301701236616	0,00348584448930721	6,10139248768337	0,000320643796487998
6,28740301214533	0,0033491236553826	6,10548737999027	0,000307641546091551
6,29178901192451	0,00316510318273806	6,10958227229717	0,000295557940095259
6,29617501170369	0,00326130782433979	6,11367716460407	0,000285714494043966
6,30056101148286	0,00319842347071342	6,11777205691097	0,000278636980174734
6,30494701126204	0,00310937292677574	6,12186694921787	0,000273040744331584
6,30933301104121	0,00297939839434568	6,12596184152477	0,000266721312342253
6,31371901082039	0,00284942386191562	6,13005673383167	0,000257289175282086
6,31810501059957	0,00265801166045412	6,13415162613857	0,000244007156846972
6,32249101037874	0,00251270534422237	6,13824651844546	0,00022972346258956
6,32687701015792	0,00242295332415864	6,14234141075236	0,000216915537237688
6,3312630099371	0,00228657567359722	6,14643630305926	0,000204938169592946
6,33564900971627	0,00215019802303577	6,15053119536616	0,000193475265859541
6,34003500949545	0,002015294469279	6,15462608767306	0,00018417584062046
6,34442100927462	0,00190213113235933	6,15872097997996	0,000178323194359342
6,3488070090538	0,00186236227188049	6,16281587228686	0,000175493573471387
6,35319300883298	0,00185995551234092	6,16691076459376	0,00017454993174544
6,35757900861215	0,00185754875280138	6,17100565690066	0,000174121128404534
6,36196500839133	0,00177012184087186	6,17510054920756	0,000173063180396286
6,36635100817051	0,00172836432747493	6,17919544151446	0,000171053329833138
6,37073700794968	0,00168673500699268	6,18329033382136	0,000169725597853032
6,37512300772886	0,00167948058453376	6,18738522612826	0,000172955673712899
6,37950900750803	0,00158865645387643	6,19148011843516	0,00018238696964977
6,38389500728721	0,00147474972629733	6,19557501074206	0,00019419760057089
6,38828100706639	0,00136084299871822	6,19966990304896	0,000202724965939922
6,39266700684556	0,00102558073765113	6,20376479535586	0,000204555093649289
6,39705300662474	0,000908568306205293	6,20785968766276	0,000200878912763166
6,40143900640392	0,000846270267191079	6,21195457996966	0,000195413619806864
6,40582500618309	0,000758413614853366	6,21604947227656	0,000190607409070962
6,41021100596227	0,000652061931777389	6,22014436458346	0,00018907760229465
6,41459700574145	0,000545710248701411	6,22423925689036	0,000194074995020649
6,41898300552062	0,000413077270020288	6,22833414919726	0,000205223615953943
6,4233690052998	0,000467726216768329	6,23242904150415	0,000218887762269743
6,42775500507897	0,000493069321809991	6,23652393381106	0,000232135543382681
6,43214100485815	0,000442506789121103	6,24061882611795	0,00024201259527438
6,43652700463733	0,000353699463898139	6,24471371842485	0,000245916074863453
6,4409130044165	0,000143964835715765	6,24880861073175	0,000243709490961044
6,44529900419568	-6,57697924665836E-5	6,25290350303865	0,000237784055839693
6,44968500397486	-0,000159314976882684	6,25699839534555	0,000231412245485238
6,45407100375403	-0,000252860161298786	6,26109328765245	0,00022580465681927
6,45845700353321	-0,000325249539434472	6,26518817995935	0,000219418325028742
6,46284300331239	-0,000439970848833854	6,26928307226625	0,00021149799130677
6,46722900309156	-0,000554692158233235	6,27337796457315	0,000204054463423298
6,47161500287074	-0,000753529391611168	6,27747285688005	0,000198200498706981
6,47600100264991	-0,000804429847213282	6,28156774918695	0,000192167473722659
6,48038700242909	-0,000835381819265176	6,28566264149385	0,000183725983879104
6,48477300220827	-0,000910526722964031	6,28975753380075	0,00017333066334704
6,48915900198744	-0,0010287565716495	6,29385242610765	0,000164878773770418
6,49354500176662	-0,00114698642033498	6,29794731841455	0,000160077029235044
6,4979310015458	-0,00145270586961451	6,30204221072145	0,00015629897088098
6,50231700132497	-0,00150688709627904	6,30613710302835	0,000150696761798943
6,50670300110415	-0,00155162610437312	6,31023199533525	0,000142568784860607
6,51108900088332	-0,00164421773313014	6,31432688764215	0,000133927743721208
6,5154750006625	-0,00160871992276878	6,31842177994905	0,000127817274552465
6,51986100044168	-0,00168128464429638	6,32251667225595	0,000127017761653135
6,52424700022085	-0,00175384936582401	6,32661156456285	0,000133133766475849
6,52863300000003	-0,00172066675178932	6,33070645686974	0,000144169953493898
6,53301899977921	-0,00167709957841129	6,33480134917665	0,000155877657877426
6,53740499955838	-0,00179412148339722	6,33889624148354	0,00016518358317921
6,54179099933756	-0,00191114338838315	6,34299113379044	0,000170088501763857
6,54617699911673	-0,00209975611192037	6,34708602609734	0,000169392978102403
6,55056299889591	-0,0024634761351155	6,35118091840424	0,000164129838974761
6,55494899867509	-0,00266177196303644	6,35527581071114	0,000156437431763598
6,55933499845426	-0,00270133502269579	6,35937070301804	0,000147788261106916
6,56372099823344	-0,00279043026105971	6,36346559532494	0,000140025484676855
6,56810699801262	-0,00288416843392263	6,36756048763184	0,000134320125891024
6,57249299779179	-0,00297790660678552	6,37165537993874	0,00012893456911374
6,57687899757097	-0,00313495186942549	6,37575027224564	0,000120973694879318
6,58126499735015	-0,00331385743794403	6,37984516455254	0,000109507680749397
6,58565099712932	-0,00337647028430991	6,38394005685944	9,79444231575601E-5
6,5900369969085	-0,00332145203740571	6,38803494916634	9,24846833571269E-5
6,59442299668767	-0,0034067627885692	6,39212984147324	9,50155646629636E-5
6,59880899646685	-0,00352842649546369	6,39622473378014	0,000101013772710385
6,60319499624603	-0,0036500902023582	6,40031962608704	0,000105024834006006
6,6075809960252	-0,00383744077109417	6,40441451839394	0,000103922144797423
6,61196699580438	-0,00394093194374788	6,40850941070084	9,69350816465223E-5
6,61635299558356	-0,00391784790903166	6,41260430300774	8,46951064545736E-5
6,62073899536273	-0,00400877144297797	6,41669919531464	6,87367690483429E-5
6,62512499514191	-0,00412010584402512	6,42079408762154	5,22068488323714E-5
6,62951099492109	-0,00423144024507229	6,42488897992844	3,81489353958728E-5
6,63389699470026	-0,00441575448001092	6,42898387223534	2,72685139185598E-5
6,63828299447944	-0,00451276183712136	6,43307876454223	1,863226752094E-5
6,64266899425862	-0,00448921467999293	6,43717365684913	1,09840245698147E-5
6,64705499403779	-0,00453758331294159	6,44126854915603	3,33475500265904E-6
6,65144099381697	-0,00471947740863362	6,44536344146293	-4,55714374598796E-6
6,65582699359614	-0,00490137150432567	6,44945833376983	-1,22969514513627E-5
6,66021299337532	-0,00525214128868029	6,45355322607673	-2,0115778346527E-5
6,6645989931545	-0,00540039302890796	6,45764811838363	-2,87923174490227E-5
6,66898499293367	-0,00538543796167298	6,46174301069053	-3,82309806488573E-5
6,67337099271285	-0,0054287415044378	6,46583790299743	-4,77754599096659E-5
6,67775699249203	-0,00563949731778155	6,46993279530433	-5,67527749097865E-5
6,6821429922712	-0,0058502531311253	6,47402768761123	-6,4330538976895E-5
6,68652899205038	-0,00600636249298533	6,47812257991813	-7,03189875646272E-5
6,69091499182955	-0,00613496659726327	6,48221747222503	-7,56097423556111E-5
6,69530099160873	-0,00619036031827373	6,48631236453193	-8,14826206904995E-5
6,69968699138791	-0,00629786027853153	6,49040725683883	-8,88257365961904E-5
6,70407299116708	-0,00640536023878935	6,49450214914573	-9,57715624063389E-5
6,70845899094626	-0,00672184555396818	6,49859704145263	-9,76918161615041E-5
6,71284499072543	-0,00687107615014302	6,50269193375953	-9,35464971358109E-5
6,71723099050461	-0,006974171025282	6,50678682606643	-8,74662635781816E-5
6,72161699028379	-0,00692842893976877	6,51088171837333	-8,32975852341446E-5
6,72600299006296	-0,00701190939581215	6,51497661068023	-8,24292649853018E-5
6,73038898984214	-0,00711678707801177	6,51907150298713	-8,44815044249676E-5
6,73477498962132	-0,00722166476021138	6,52316639529402	-8,90867740675958E-5
6,73916098940049	-0,00733978510618014	6,52726128760092	-9,63672082026502E-5
6,74354698917967	-0,00735297668123987	6,53135617990782	-0,000104092962940266
6,74793298895885	-0,00720133112438214	6,53545107221472	-0,00010962452670775
6,75231898873802	-0,00713243742779921	6,53954596452162	-0,000112733300326038
6,7567049885172	-0,00717465261401745	6,54364085682852	-0,000112933789825743
6,76109098829638	-0,00717784728273112	6,54773574913542	-0,000109366216509007
6,76547698807555	-0,00678138518231899	6,55183064144232	-0,000103861236391055
6,76986298785473	0,00276246036352787	6,55592553374922	-0,000100391016060671
6,7742489876339	0,0149530618178688	6,56002042605612	-0,00010114440188767
6,77863498741308	0,015138411796003	6,56411531836302	-0,000103611911058938
6,78302098719226	0,0150503813254352	6,56821021066992	-0,000102860034427462
6,78740698697143	0,0143944585951184	6,57230510297682	-9,66769095325728E-5
6,79179298675061	0,0137385358648017	6,57639999528372	-8,78846349299842E-5
6,79617898652979	0,0129807036289697	6,58049488759062	-8,07097938241902E-5
6,80056498630896	0,0124252433123019	6,58458977989752	-7,57758676888182E-5
6,80495098608814	0,0119888627918541	6,58868467220442	-7,2031128115533E-5
6,80933698586732	0,0115824762951806	6,59277956451132	-6,9116743698896E-5
6,81372298564649	0,0109786285503793	6,59687445681822	-6,6554118352997E-5
6,81810898542567	0,0104800560537709	6,60096934912512	-6,36373575346049E-5
6,82249498520484	0,0103177731562623	6,60506424143202	-6,06060062329926E-5
6,82688098498402	0,0101019553446872	6,60915913373892	-5,7967537914825E-5
6,8312669847632	0,00987093228300358	6,61325402604582	-5,47632372882337E-5
6,83565298454237	0,00968597823598933	6,61734891835272	-4,97887982255401E-5
6,84003898432155	0,00921662561389844	6,62144381065961	-4,38444869528461E-5
6,84442498410073	0,00885217551773316	6,62553870296651	-3,93209283554349E-5
6,8488109838799	0,00863396197487186	6,62963359527341	-3,77540161484937E-5
6,85319698365908	0,00842992890396606	6,63372848758031	-3,74230176207856E-5
6,85758298343825	0,00824156031929836	6,63782337988721	-3,60961909891711E-5
6,86196898321743	0,00806635434709501	6,64191827219411	-3,45224843710497E-5
6,86635498299661	0,00783836204408845	6,64601316450101	-3,45069313019315E-5
6,87074098277578	0,00766494556493397	6,65010805680791	-3,76193236910048E-5
6,87512698255496	0,0075764514290665	6,65420294911481	-4,49516074005733E-5
6,87951298233414	0,00747361343798315	6,65829784142171	-5,63316896023931E-5
6,88389898211331	0,00737077544689977	6,66239273372861	-6,99039362726989E-5
6,88828498189249	0,00725359360060048	6,66648762603551	-7,98270404959348E-5
6,89267098167166	0,0067836288359442	6,67058251834241	-7,77297206316633E-5
6,89705698145084	0,00643358789407254	6,67467741064931	-6,28456468143992E-5
6,90144298123002	0,00630024576090776	6,67877230295621	-4,28668654671594E-5
6,90582898100919	0,00616690362774301	6,68286719526311	-2,4377716327874E-5
6,91021498078837	0,00606972112351757	6,68696208757001	-1,04488253380697E-5
6,91460098056755	0,00597253861929212	6,69105697987691	-1,99720353698331E-6
6,91898698034672	0,0055443882748869	6,69515187218381	3,07717027122992E-6
6,9233729801259	0,00514228495618345	6,69924676449071	9,75301690653606E-6
6,92775897990508	0,00496587355406862	6,70334165679761	2,10486555774605E-5
6,93214497968425	0,00491216208611879	6,70743654910451	3,47165723168801E-5
6,93653097946343	0,00488198724632046	6,7115314414114	4,66125936739138E-5
6,9409169792426	0,00480581940401569	6,71562633371831	5,47761878865296E-5
6,94530297902178	0,00465891849218509	6,7197212260252	6,17455783057978E-5
6,94968897880096	0,00451201758035448	6,7238161183321	7,15173917374824E-5
6,95407497858013	0,00444022257596401	6,727911010639	8,46174268328331E-5
6,95846097835931	0,00435322932760164	6,7320059029459	9,87142791265027E-5
6,96284697813849	0,00426623607923924	6,7361007952528	0,000111512105960366
6,96723297791766	0,00432222086422838	6,7401956875597	0,000123305480794198
6,97161897769684	0,00436117509412093	6,7442905798666	0,000137382322340206
6,97600497747602	0,0043347473271813	6,7483854721735	0,00015463901384361
6,98039097725519	0,0043934953238121	6,7524803644804	0,000170840934962616
6,98477697703437	0,00444667847914645	6,7565752567873	0,000184213982267929
6,98916297681354	0,00438761384546111	6,7606701490942	0,000199868992940915
6,99354897659272	0,00427063371453196	6,7647650414011	0,00022205179505767
6,9979349763719	0,00415365358360279	6,768859933708	0,000248892565561696
7,00232097615107	0,00385833619252247	6,7729548260149	0,000275810879137932
7,00670697593025	0,00359867228495705	6,7770497183218	0,00029902800870827
7,01109297570943	0,00350131827111599	6,7811446106287	0,000318196735283846
7,0154789754886	0,00342530960029106	6,7852395029356	0,000336738747873342
7,01986497526778	0,00333585903234528	6,7893343952425	0,000356436621162902
7,02425097504695	0,00318011546531661	6,7934292875494	0,000375541114038917
7,02863697482613	0,00302437189828793	6,7975241798563	0,000393411929288685
7,03302297460531	0,00294016406725895	6,8016190721632	0,000411242259029912
7,03740897438448	0,00293152113238248	6,8057139644701	0,000430701637254452
7,04179497416366	0,00289400444084079	6,809808856777	0,000452610435047964
7,04618097394284	0,00304199558324513	6,8139037490839	0,000475644339994645
7,05056697372201	0,00312531886170608	6,81799864139079	0,000496982302231353
7,05495297350119	0,00319927251395481	6,82209353369769	0,000514256720856752
7,05933897328036	0,00312203975897851	6,82618842600459	0,000527600832339878
7,06372497305954	0,00304480700400218	6,83028331831149	0,000542965375272759
7,06811097283872	0,00300165490396966	6,83437821061839	0,000570160944393909
7,07249697261789	0,00292373451759929	6,83847310292529	0,000611361830500385
7,07688297239707	0,00272833490851675	6,84256799523219	0,000660738406136024
7,08126897217625	0,00253293529943421	6,84666288753909	0,000716110672810063
7,08565497195542	0,00232081565128963	6,85075777984599	0,000779417786204288
7,0900409717346	0,00220441257956449	6,85485267215289	0,000852429292183399
7,09442697151378	0,00218641297324248	6,85894756445979	0,000937605426505209
7,09881297129295	0,00209455010371693	6,86304245676669	0,00103701170871395
7,10319897107213	0,00200268723419135	6,86713734907359	0,0011487263911873
7,1075849708513	0,0019297503638112	6,87123224138049	0,00126431911215305
7,11197097063048	0,00188678306846905	6,87532713368739	0,00137440842362116
7,11635697040966	0,00187418415678979	6,87942202599429	0,0014775811727799
7,12074297018883	0,00191942321127928	6,88351691830119	0,001580902517729
7,12512896996801	0,00187441612695608	6,88761181060809	0,00169124702613652
7,12951496974719	0,00173283405658618	6,89170670291499	0,001807211616434
7,13390096952636	0,00159125198621631	6,89580159522189	0,00192056540458326
7,13828696930554	0,00148795831265564	6,89989648752879	0,00202243076539602
7,14267296908472	0,00145448445138161	6,90399137983569	0,00211268977003826
7,14705896886389	0,00142259665162409	6,90808627214258	0,00220299179096328
7,15144496864307	0,00127309884644801	6,91218116444948	0,00230292142283989
7,15583096842225	0,00112360104127192	6,91627605675638	0,0024185516178401
7,16021696820142	0,00091192549184877	6,92037094906328	0,00256083117613522
7,1646029679806	0,000643240260059762	6,92446584137018	0,00272762073509285
7,16898896775977	0,000564058304846565	6,92856073367708	0,00290451135827217
7,17337496753895	0,000483958989243243	6,93265562598398	0,00308880485392326
7,17776096731813	0,000444323679083201	6,93675051829088	0,00328581777124798
7,1821469670973	0,00044820000776076	6,94084541059778	0,00349625630666429
7,18653296687648	0,000411966211855944	6,94494030290468	0,00371419972185525
7,19091896665565	0,000456819772159847	6,94903519521158	0,00393154300998498
7,19530496643483	0,000558244659578569	6,95313008751848	0,00414775826857386
7,19969096621401	0,000509840374335259	6,95722497982538	0,00437428294732247
7,20407696599319	0,00042528764113029	6,96131987213228	0,00461905820784991
7,20846296577236	0,000258469922214216	6,96541476443918	0,0048731262048826
7,21284896555154	9,16522032981674E-5	6,96950965674608	0,00512663694649626
7,21723496533071	-5,70802227847584E-5	6,97360454905298	0,00538334197771712
7,22162096510989	-0,000162159127767607	6,97769944135988	0,00564724906711839
7,22600696488907	-0,000268999267160321	6,98179433366678	0,00591840084974017
7,23039296466824	2,17655509563301E-5	6,98588922597368	0,00620425083194303
7,23477896444742	-5,37688750177993E-5	6,98998411828058	0,00651129679358787
7,23916496422659	-0,000129303300991904	6,99407901058748	0,00683047676587618
7,24355096400577	-0,000133919554413332	6,99817390289438	0,00714658727506191
7,24793696378495	-6,67234737006025E-5	7,00226879520127	0,00745809378262122
7,25232296356412	0,000195339894614715	7,00636368750817	0,00778248107847328
7,2567089633433	0,000234835226657212	7,01045857981507	0,00813992360572236
7,26109496312248	0,000172061009817356	7,01455347212197	0,00853670435561858
7,26548096290165	-0,00287295330407421	7,01864836442887	0,00896941701139566
7,26986696268083	-0,00591796761796579	7,02274325673577	0,00942311859553873
7,27425296246001	-0,00670723516873792	7,02683814904267	0,00988283485161123
7,27863896223918	-0,000400690498859198	7,03093304134957	0,010359841761686
7,28302496201836	0,00108787328266325	7,03502793365647	0,0108693126692678
7,28741096179753	0,00106664420981054	7,03912282596337	0,0113944898855414
7,29179696157671	0,00104541513695781	7,04321771827027	0,0119063787505423
7,29618296135589	0,00104359472840331	7,04731261057717	0,0124016921710522
7,30056896113506	0,00112620400706721	7,05140750288407	0,0129039641202266
7,30495496091424	0,00121268168104966	7,05550239519097	0,0134338469451295
7,30934096069342	0,00121931149163365	7,05959728749787	0,0139977485318227
7,31372696047259	0,00115841104906336	7,06369217980477	0,0145976242064864
7,31811296025177	0,00107474485093701	7,06778707211167	0,0152206534043264
7,32249896003095	0,000991078652810667	7,07188196441857	0,015842938743608
7,32688495981012	0,00106275873795247	7,07597685672547	0,0164548548663135
7,3312709595893	0,00115919420916026	7,08007174903237	0,0170682914767009
7,33565695936847	0,00132957138383466	7,08416664133927	0,0177010067908205
7,34004295914765	0,00141046721308564	7,08826153364617	0,0183565235235231
7,34442895892683	0,00148619180269485	7,09235642595306	0,0190255099574354
7,348814958706	0,00159991669050153	7,09645131825997	0,019712768063222
7,35320095848518	0,0017416235428707	7,10054621056686	0,0204390564745329
7,35758695826436	0,00209824458872319	7,10464110287377	0,021213574031571
7,36197295804353	0,00247580023465349	7,10873599518066	0,022027541013396
7,36635895782271	0,00262816305969205	7,11283088748756	0,0228616352913365
7,37074495760189	0,00267745996230402	7,11692577979446	0,0236975682068195
7,37513095738106	0,00270036646935908	7,12102067210136	0,0245302586873341
7,37951695716024	0,00280872742399957	7,12511556440826	0,0253629802596432
7,38390295693941	0,00307971822411402	7,12921045671516	0,0262020902891819
7,38828895671859	0,00355688371506438	7,13330534902206	0,0270641406183924
7,39267495649777	0,00393886096586382	7,13740024132896	0,0279664208160473
7,39706095627694	0,00415451657790481	7,14149513363586	0,0289011802138789
7,40144695605612	0,00444356024952035	7,14559002594276	0,0298413034942277
7,4058329558353	0,00483849966233877	7,14968491824966	0,0307666717269047
7,41021895561447	0,00544525843702337	7,15377981055656	0,0316757079738671
7,41460495539365	0,00608658141108038	7,15787470286346	0,0325838513695303
7,41899095517282	0,00643003888153601	7,16196959517036	0,0335220884395997
7,423376954952	0,00669826670354249	7,16606448747726	0,0345136761071318
7,42776295473118	0,00711019146550884	7,17015937978416	0,0355392453186465
7,43214895451035	0,00768136955276651	7,17425427209106	0,0365644990288636
7,43653495428953	0,00838932374281447	7,17834916439796	0,0375803415758176
7,44092095406871	0,00905562679867641	7,18244405670486	0,0385833187330501
7,44530695384788	0,00971097291235805	7,18653894901176	0,0395768624343205
7,44969295362706	0,0104660251426109	7,19063384131866	0,0406049253991677
7,45407895340623	0,011279480709721	7,19472873362556	0,0417107615515333
7,45846495318541	0,0121477964420112	7,19882362593245	0,0428816801677838
7,46285095296459	0,013079547812488	7,20291851823935	0,0440777003679286
7,46723695274376	0,0141401126323221	7,20701341054625	0,0452839045718108
7,47162295252294	0,0151552979057042	7,21110830285315	0,0465133918819264
7,47600895230212	0,0158989048541391	7,21520319516005	0,0477705235155274
7,48039495208129	0,0167673722371341	7,21929808746695	0,0490437920010367
7,48478095186047	0,017961665395161	7,22339297977385	0,0503369792224349
7,48916695163965	0,0192491893969112	7,22748787208075	0,0516803312815225
7,49355295141882	0,020557752659462	7,23158276438765	0,0530927144160913
7,497938951198	0,0219900764908616	7,23567765669455	0,0545435597330045
7,50232495097718	0,0234557599271731	7,23977254900145	0,0560019523553807
7,50671095075635	0,0249655199522172	7,24386744130835	0,057469689371734
7,51109695053553	0,0266492122478547	7,24796233361525	0,0589341759447679
7,5154829503147	0,0285115861316309	7,25205722592215	0,0603689340328183
7,51986895009388	0,0304665033998139	7,25615211822905	0,0617765922848913
7,52425494987306	0,032351755913903	7,26024701053595	0,0632005262502895
7,52864094965223	0,034117515783901	7,26434190284285	0,0646731656242119
7,53302694943141	0,0360943374192625	7,26843679514975	0,0661738516680634
7,53741294921059	0,0384491851544995	7,27253168745665	0,0676781355139442
7,54179894898976	0,0409903871690898	7,27662657976355	0,069202992560026
7,54618494876894	0,0437049630689185	7,28072147207045	0,0707571177171105
7,55057094854811	0,0465517654863077	7,28481636437735	0,0723135862634424
7,55495694832729	0,049367728039766	7,28891125668424	0,073870135813536
7,55934294810647	0,0522677052065985	7,29300614899114	0,0754565317003312
7,56372894788564	0,0554933334818735	7,29710104129804	0,0770898847941881
7,56811494766482	0,0589259385376406	7,30119593360494	0,0787721316563705
7,572500947444	0,0625757633390836	7,30529082591184	0,080499240111715
7,57688694722317	0,0662324917262807	7,30938571821874	0,0822742307657881
7,58127294700235	0,069684965263467	7,31348061052564	0,0841058055001612
7,58565894678152	0,0734313142261223	7,31757550283254	0,086000879164893
7,5900449465607	0,0775105634760666	7,32167039513944	0,0879580763406589
7,59443094633988	0,0819440454654654	7,32576528744634	0,0899490046806644
7,59881694611905	0,0867565782505123	7,32986017975324	0,0919629835830302
7,60320294589823	0,0914614583201365	7,33395507206014	0,0940268307237921
7,60758894567741	0,0960673229884712	7,33804996436704	0,0961437893469777
7,61197494545658	0,100874951033526	7,34214485667394	0,0982919512518919
7,61636094523576	0,106078640534267	7,34623974898084	0,100475641535263
7,62074694501494	0,111679306481883	7,35033464128774	0,102720182125078
7,62513294479411	0,117654935512784	7,35442953359464	0,105039095525115
7,62951894457329	0,123664764788056	7,35852442590154	0,107423762142012
7,63390494435246	0,129691891183103	7,36261931820844	0,109848870703915
7,63829094413164	0,136024074578963	7,36671421051534	0,112293368487253
7,64267694391082	0,142548561810764	7,37080910282224	0,114762369902607
7,64706294368999	0,149305733172731	7,37490399512914	0,117278157881764
7,65144894346917	0,156338358401726	7,37899888743604	0,119866514016382
7,65583494324835	0,163264650146386	7,38309377974294	0,122547603330243
7,66022094302752	0,1701347073725	7,38718867204983	0,125321018376944
7,6646069428067	0,177249804019704	7,39128356435673	0,128168773067973
7,66899294258588	0,184768841702932	7,39537845666363	0,131080394680312
7,67337894236505	0,192655113600879	7,39947334897053	0,13406102973049
7,67776494214423	0,200705121627936	7,40356824127743	0,137111787473305
7,6821509419234	0,208841468754854	7,40766313358433	0,140235132115368
7,68653694170258	0,216838487904677	7,41175802589123	0,14345275258408
7,69092294148176	0,224996378770443	7,41585291819813	0,146794135932219
7,69530894126093	0,23347391542463	7,41994781050503	0,150269148024632
7,69969494104011	0,242055260335857	7,42404270281193	0,153856982735331
7,70408094081928	0,250885719900664	7,42813759511883	0,157521123296037
7,70846694059846	0,259463568427139	7,43223248742573	0,161251042273216
7,71285294037764	0,267598332595237	7,43632737973263	0,165069514881613
7,71723894015681	0,276025134564507	7,44042227203953	0,169007475174211
7,72162493993599	0,284723398362817	7,44451716434643	0,173074944875488
7,72601093971517	0,293655489284098	7,44861205665333	0,177269499738253
7,73039693949434	0,303321584154393	7,45270694896023	0,181610702458697
7,73478293927352	0,314717346230929	7,45680184126713	0,186131609529745
7,7391689390527	0,325074486325109	7,46089673357403	0,190827787815994
7,74355493883187	0,333409278360561	7,46499162588093	0,195668312503974
7,74794093861105	0,342078252079712	7,46908651818783	0,200665671942634
7,75232693839023	0,350797483244604	7,47318141049473	0,205836107750775
7,7567129381694	0,359381878832883	7,47727630280163	0,21116157594348
7,76109893794858	0,367889288786336	7,48137119510852	0,216620338832035
7,76548493772775	0,375715372631838	7,48546608741543	0,222215899734916
7,76987093750693	0,377135582402499	7,48956097972232	0,227973735300495
7,77425693728611	0,384642875522225	7,49365587202922	0,233911145567246
7,77864293706528	0,399256252637828	7,49775076433612	0,240028444567779
7,78302893684446	0,408164848567615	7,50184565664302	0,246331476005158
7,78741493662364	0,415301778127756	7,50594054894992	0,252860086122972
7,79180093640281	0,421429916410104	7,51003544125682	0,259652604701646
7,79618693618199	0,427539283936607	7,51413033356372	0,266693397452969
7,80057293596116	0,433720963236708	7,51822522587062	0,273945901447533
7,80495893574034	0,43966595165847	7,52232011817752	0,281405479080994
7,80934493551952	0,445410850978264	7,52641501048442	0,289093460352428
7,81373093529869	0,450851271743256	7,53050990279132	0,297020647115961
7,81811693507787	0,455706752426884	7,53460479509822	0,305176662878545
7,82250293485705	0,460106189074262	7,53869968740512	0,313551622474029
7,82688893463622	0,464380933020421	7,54279457971202	0,322146891787857
7,8312749344154	0,468418255673899	7,54688947201892	0,330979679479974
7,83566093419458	0,472109155239942	7,55098436432582	0,340088353082244
7,84004693397375	0,475277846348465	7,55507925663272	0,349525693635493
7,84443293375293	0,477618438879292	7,55917414893962	0,35930057537386
7,8488189335321	0,479498885210991	7,56326904124652	0,369344665608277
7,85320493331128	0,481202554026634	7,56736393355342	0,37960174299077
7,85759093309046	0,482754909205111	7,57145882586032	0,390072613414624
7,86197693286963	0,484136252210107	7,57555371816722	0,400768176684208
7,86636293264881	0,485104854753486	7,57964861047411	0,411714914446682
7,87074893242799	0,485038351165922	7,58374350278101	0,422957568106923
7,87513493220716	0,484924788771567	7,58783839508791	0,434511753535004
7,87952093198634	0,484811226377211	7,59193328739481	0,446348012487948
7,88390693176552	0,484443116874055	7,59602817970171	0,458411652141823
7,88829293154469	0,483630110061594	7,60012307200861	0,470678660608172
7,89267893132387	0,482282051989528	7,60421796431551	0,483186653903203
7,89706493110304	0,480428223958843	7,60831285662241	0,495962979034072
7,90145093088222	0,478167003446519	7,61240774892931	0,508991331539216
7,9058369306614	0,475732375461721	7,61650264123621	0,522235993816651
7,91022293044057	0,473256693127883	7,62059753354311	0,535649828558201
7,91460893021975	0,4705871670541	7,62469242585001	0,54920124195118
7,91899492999893	0,467444717135898	7,62878731815691	0,56289136256095
7,9233809297781	0,464037192104395	7,63288221046381	0,576717225315343
7,92776692955728	0,460408964766834	7,63697710277071	0,590672530537958
7,93215292933646	0,456649265140586	7,64107199507761	0,604761035807266
7,93653892911563	0,452840350137346	7,64516688738451	0,618954575894053
7,94092492889481	0,44887418756671	7,64926177969141	0,633206727554855
7,94531092867398	0,444675171791897	7,65335667199831	0,647506913533027
7,94969692845316	0,440121744116352	7,65745156430521	0,661868537735151
7,95408292823234	0,435383423869735	7,66154645661211	0,676299154137791
7,95846892801151	0,430659890286365	7,66564134891901	0,690768735500685
7,96285492779069	0,425872826569869	7,66973624122591	0,705225433027624
7,96724092756986	0,421120912941076	7,67383113353281	0,719620578475917
7,97162692734904	0,416411718107651	7,6779260258397	0,733901132700461
7,97601292712822	0,411681288031722	7,6820209181466	0,748048460835293
7,98039892690739	0,406713969326748	7,6861158104535	0,762069224044208
7,98478492668657	0,401681271237258	7,6902107027604	0,775938483933593
7,98917092646575	0,396852184475255	7,6943055950673	0,78960822354947
7,99355692624492	0,3921468906596	7,6984004873742	0,803044923894615
7,9979429260241	0,387487543219265	7,7024953796811	0,816214866336416
8,00232892580328	0,382641076067237	7,706590271988	0,829100649841514
8,00671492558245	0,377607626557869	7,7106851642949	0,841721729578015
8,01110092536163	0,372654609393203	7,7147800566018	0,854060448133517
8,0154869251408	0,367968271712366	7,7188749489087	0,866052369840967
8,01987292491998	0,363573591665969	7,7229698412156	0,877667540654653
8,02425892469916	0,359239295096573	7,7270647335225	0,888913213984555
8,02864492447833	0,354782983116742	7,7311596258294	0,899765255382916
8,03303092425751	0,350262089866133	7,7352545181363	0,910175602896679
8,03741692403669	0,345894718921241	7,7393494104432	0,920108557577546
8,04180292381586	0,341851648735721	7,7434443027501	0,929520647859597
8,04618892359504	0,337916962579448	7,747539195057	0,938371914198505
8,05057492337422	0,334349144754719	7,7516340873639	0,946646283562451
8,05496092315339	0,330847786463709	7,7557289796708	0,954343665416896
8,05934692293257	0,327089077210923	7,7598238719777	0,961468190912793
8,06373292271175	0,323550802133603	7,7639187642846	0,96802159149439
8,06811892249092	0,320177774793916	7,76801365659149	0,974015098893193
8,0725049222701	0,317174176582826	7,77210854889839	0,979451156292798
8,07689092204927	0,314423544421754	7,77620344120529	0,984304605919938
8,08127692182845	0,311007766131004	7,78029833351219	0,988528984950747
8,08566292160763	0,306700580607024	7,78439322581909	0,992084672895404
8,0900489213868	0,302091860075399	7,78848811812599	0,994971247774024
8,09443492116598	0,298705597006274	7,79258301043289	0,997205463914677
8,09882092094515	0,296543667466824	7,79667790273979	0,998794526703185
8,10320692072433	0,294679551075831	7,80077279504669	0,999732703762849
8,10759292050351	0,292778599066392	7,80486768735359	1
8,11197892028268	0,290726256359683	7,80896257966049	0,999575293912222
8,11636492006186	0,289035272746161	7,81305747196739	0,998485490691049
8,12075091984104	0,287561004279374	7,81715236427429	0,996790965690949
8,12513691962021	0,286341842947529	7,82124725658119	0,994506959254275
8,12952291939939	0,28557772222125	7,82534214888809	0,991606729074955
8,13390891917857	0,284731289980662	7,82943704119499	0,988108768100513
8,13829491895774	0,28363352640194	7,83353193350189	0,984075679710289
8,14268091873692	0,28282168868618	7,83762682580879	0,979488595447083
8,14706691851609	0,282330970669514	7,84172171811569	0,974289586219701
8,15145291829527	0,282062756173478	7,84581661042259	0,968486540544937
8,15583891807445	0,282114453989187	7,84991150272949	0,962116392104137
8,16022491785362	0,282159762487917	7,85400639503639	0,955218486614275
8,1646109176328	0,282163439298722	7,85810128734329	0,947830499641245
8,16899691741198	0,282462240939744	7,86219617965018	0,939980657840327
8,17338291719115	0,283032827592874	7,86629107195709	0,931693820882302
8,17776891697033	0,283746268046006	7,87038596426398	0,923003336805432
8,18215491674951	0,284589840395728	7,87448085657088	0,913939118440529
8,18654091652868	0,285390786604774	7,87857574887778	0,904518771291489
8,19092691630786	0,286198728222125	7,88267064118468	0,894772416074181
8,19531291608703	0,287250865820071	7,88676553349158	0,884717703469595
8,19969891586621	0,288644346853073	7,89086042579848	0,874336404927606
8,20408491564539	0,290211847094529	7,89495531810538	0,863640694580649
8,20847091542456	0,291894923499081	7,89905021041228	0,852692079252677
8,21285691520374	0,293719112277594	7,90314510271918	0,841531765026482
8,21724291498292	0,295863969397399	7,90723999502608	0,830166922280482
8,22162891476209	0,297626313369049	7,91133488733298	0,81862852089879
8,22601491454127	0,300738990986112	7,91542977963988	0,806969932192187
8,23040091432044	0,305584351633745	7,91952467194678	0,795221028300479
8,23478691409962	0,309239174298322	7,92361956425368	0,783385427999101
8,2391729138788	0,311779479732143	7,92771445656058	0,77147861602553
8,24355891365797	0,314178060903518	7,93180934886748	0,759518763199302
8,24794491343715	0,316900848197914	7,93590424117438	0,747494639016154
8,25233091321633	0,319874589861252	7,93999913348128	0,735405209292859
8,2567169129955	0,323125725669731	7,94409402578818	0,723291623284997
8,26110291277468	0,326751174092447	7,94818891809508	0,711213435696564
8,26548891255386	0,326693917360488	7,95228381040198	0,699202370532649
8,26987491233303	0,326636660628528	7,95637870270888	0,687250612251822
8,27426091211221	0,330278456715634	7,96047359501578	0,675347661847805
8,27864691189138	0,340277481118356	7,96456848732267	0,663516734093783
8,28303291167056	0,345167744775297	7,96866337962958	0,651791849630216
8,28741891144974	0,349590123644699	7,97275827193647	0,640169300238167
8,29180491122891	0,353763091595424	7,97685316424337	0,628641054157112
8,29619091100809	0,357721389783523	7,98094805655027	0,617252639951109
8,30057691078727	0,361924397063546	7,98504294885717	0,606049305572281
8,30496291056644	0,366477690895744	7,98913784116407	0,595012147684254
8,30934891034562	0,371341158301222	7,99323273347097	0,584107618508187
8,31373491012479	0,376256829835292	7,99732762577787	0,573323942768741
8,31812090990397	0,381123313811556	8,00142251808477	0,562682257668329
8,32250690968315	0,385874315939389	8,00551741039167	0,552232723412145
8,32689290946232	0,390877472766311	8,00961230269857	0,541987337890725
8,3312789092415	0,396258504757142	8,01370719500547	0,531909129147979
8,33566490902068	0,401867483541347	8,01780208731237	0,521980797344764
8,34005090879985	0,407579693969864	8,02189697961927	0,512223104088233
8,34443690857903	0,41322157688627	8,02599187192617	0,502665653165904
8,34882290835821	0,419018015968615	8,03008676423307	0,493327782916911
8,35320890813738	0,424971506561011	8,03418165653997	0,484207662997169
8,35759490791656	0,430988498585129	8,03827654884687	0,475317305362203
8,36198090769574	0,43734723356192	8,04237144115377	0,466685632382906
8,36636690747491	0,443963359621528	8,04646633346067	0,458279377457645
8,37075290725409	0,450375651505226	8,05056122576757	0,450021586589423
8,37513890703326	0,456686056610691	8,05465611807447	0,441890826524811
8,37952490681244	0,463119191814031	8,05875101038136	0,43392297270544
8,38391090659162	0,469857507074429	8,06284590268826	0,426150044221967
8,38829690637079	0,476940286935331	8,06694079499516	0,418582642092565
8,39268290614997	0,484214305461617	8,07103568730206	0,411211175603795
8,39706890592915	0,491455400207469	8,07513057960896	0,4040023803056
8,40145490570832	0,498672008145332	8,07922547191586	0,39695011471799
8,4058409054875	0,505998165741887	8,08332036422276	0,390091523037542
8,41022690526667	0,513385739495595	8,08741525652966	0,38344747916694
8,41461290504585	0,522244105962842	8,09151014883656	0,377006654756855
8,41899890482503	0,532258623293464	8,09560504114346	0,370745618973756
8,4233849046042	0,540906141511676	8,09969993345036	0,36465356191603
8,42777090438338	0,54833510191115	8,10379482575726	0,358747993745173
8,43215690416255	0,555754236966149	8,10788971806416	0,353036139572759
8,43654290394173	0,563455035842974	8,11198461037106	0,34750580689436
8,44092890372091	0,571356288631422	8,11607950267796	0,342129482782831
8,44531490350009	0,579384318216794	8,12017439498486	0,33688565786075
8,44970090327926	0,587502129013216	8,12426928729176	0,331790762187382
[truncated: 4,471 more rows]
